# Supplementary material for: Annotations of four high-quality indigenous chicken genomes identify more than one thousand missing genes in subtelomeric regions and micro-chromosomes with high G/C contents
Source: BMC Genomics. 2024 May 1;25:430. doi: 10.1186/s12864-024-10316-z (PMC11061957; doi:10.1186/s12864-024-10316-z)
Supplement: Supplementary file 2 — Supplementary Material 2. [file 12864_2024_10316_MOESM2_ESM.xlsx]

## Sheet: Table S1
Table S1: Transcription levels (TPM) of genes and pseudogenes in different tissues of Daweishan chicken
gene name/accession number of CDS	types	heart	liver	spleen	lung	kidney	gizzard	pancreas	d/s	rectum	cecum
XM_046933497.1	gNAG	18.8	23.5	480.8	73.8	18.3	16.1	2.2	62.7	101.5	132.9
HQ872606.1	gNAG	145.3	0.3	1.4	5.1	33.4	44.1	11.1	11.5	8.3	2.3
XM_030260109.3	oNAG	1.4	0.7	2.8	1.2	1.9	0.4	0.2	1	1.6	1.4
AMY2AP	pseudogene	0	0	0.4	0.2	0.1	0.1	0	0.1	0	0.1
KY560196.1	gNAG	0.4	0.4	2.6	0.9	0.2	1.6	0	0.8	0.8	0.8
XM_031556073.1	oNAG	0.2	17.4	0.8	0.9	12.3	0.3	0.2	21.7	14.9	26.4
C2orf73	pseudogene	0.2	0	0	0	0	0	0	0	0	0
C3AR1P	pseudogene	0	0	0.1	0	0	0.1	0	0	0.1	0.1
Gal570	novel	2.2	0.9	7.7	4.1	2.3	5	0.7	2.6	5	4.1
Gal1	novel	0.1	0	0	0.5	0	0	0	0	0	0
AC214807.3	gNAG	0	0.1	0.2	0.6	0.1	0	0	0	0	0.2
XR_001463898.4	gNAG	0.4	0.5	0.1	0	0.1	0	0	0.1	0	0
XR_006931070.1	gNAG	0.1	0	1	0.7	0.2	0.1	0	0.1	0.2	0.1
HG999691.3-2	oNAG	0	0	0	0	0.1	0	0	0	0	0
HG999691.3-3	oNAG	0	0	0	0.2	0.6	0	0	0	0	0
HG999691.3-4	oNAG	0.2	0	0	0.7	0.2	0.1	0	0	0	0
HG999691.3-5	oNAG	0.1	0.1	0	0	0.2	0	0	0	0.1	0.1
HG999691.3-6	oNAG	0.1	0.1	0.1	0.2	0	0	0	0	0	0
XM_040680088.2	gNAG	0	0	0	0	0	0	0	0	0.1	0
Gal1073	pseudogene	0	0.7	0	0	0	0	0	0	0	0
XR_002441773.1	oNAG	0	0.2	0.1	0	0	0.1	0	0.1	0	0.2
XR_005852881.2	gNAG	0	0	0	0.1	0	0	0	0	0.1	0.1
XR_006931138.1	gNAG	1.1	0	0	0.3	0.2	0.2	0	0	0	0
XR_005852913.2	gNAG	0.3	0	0.8	0.6	1.9	1.7	0	0.1	0.9	0
XR_004308487.1	oNAG	0.1	0	0.8	0.3	0.2	0.1	0	0.1	0.2	0.3
HG999691.3-7	oNAG	0	0	0.5	0.1	1.4	0	0	0.2	0	0.4
XR_003076955.3	gNAG	0	0	0.5	0.3	0.1	0	0	0	0	0
XR_006935768.1	gNAG	0	0	0.3	0.1	0	0.1	0	0.2	0.1	0
HG999691.3-8	oNAG	0.1	0	0	0.1	0.2	0	0	0.1	0.2	0.5
CR406304.1	gNAG	0.9	0	0.1	0	0.1	0.3	0	0	0.5	0.7
XR_006935882.1	gNAG	0.1	0.3	1	0.1	0.1	0	0	1.2	0.5	0.4
XR_002442183.1	oNAG	0.3	0	0	0	0	0	0	0	0	0
Gal1221	pseudogene	0.1	0	0.1	0.4	0.1	0.1	0.2	0.1	0.2	0.1
HG999693.3	oNAG	0	0	0.2	0.1	0	0	0	0	0	0
HG999693.3-1	oNAG	0	0.4	0	0	0	0	0	0	0	0
HG999693.3-2	oNAG	0	0	0.1	0.7	0	0.6	0	0.1	0.4	0.3
XR_005853289.2	gNAG	0	0.2	0.3	1.5	0	4.8	0	1	1.8	1.2
XR_006935935.1	gNAG	0	0	0	0	0	0.3	0	0.3	0.3	0
XR_006935931.1	gNAG	0	0	0	0	0	0.1	0	1.2	0	0
AC163701.4	gNAG	0.1	0	0	0.6	0	0	0.1	0	0	0
XM_040681334.2	gNAG	0	0	0.5	0.2	0	0	0	0	0.1	0.2
Gal1306	pseudogene	0	0.1	0	0	0	0	0	0	0	0
XR_006931224.1	gNAG	0	1	0.1	0.4	0.3	0	0.2	0.1	0.1	0.1
XR_004161187.1	oNAG	0.6	0	0.2	0.8	0.4	0.1	0.4	0.2	0.4	0.1
Gal133	novel	0	0	0.1	0	0	0	0	0	0	0
XR_005839431.1	gNAG	0	0	0	0	0	0.1	0	0	0	0
CR405902.1	gNAG	0.1	0	0	0	0	0.1	0	0	0	0.2
XR_006936008.1	gNAG	0.6	0	0.7	0.5	1.1	0.7	0.1	1.1	1.9	1.9
XM_040682499.2	gNAG	28.3	13.9	30.8	67	14.2	21.1	1.9	8.3	23.1	19.8
XR_002119512.2	oNAG	0.1	0	0.5	0.4	0	0	0	0	0	0
XR_005844262.1	gNAG	0.3	0	0	0	0	0.4	0	0	0	0
HG999692.3	oNAG	0.2	0	0	0	0.6	0	1.4	1	0.1	0
HG999692.3-1	oNAG	0.1	0.5	0.8	0.4	0.1	0.2	0	0	0.2	0.1
AC161819.3	gNAG	0	0	0	0	0.1	0	0	0	0	0.2
XR_005853659.2	gNAG	0	0	0.2	0.2	0.1	0	0	0	0.4	0
HG999695.3	oNAG	0	0	0.1	0	0.3	0	0	0	0.1	0
XR_005853904.2	gNAG	0	0	0	0	0.6	0	0	0	0.8	0
XR_001558149.2	oNAG	0	0	0.1	0.1	0	0	0	0.1	0	0
XM_040682774.2	gNAG	0	0	1.5	0.2	0	0	0	0.1	0.3	0.3
XR_006931863.1	gNAG	0.1	0.6	0	0.2	0.5	0.1	0.3	0.1	0.1	0.1
HG999695.3-1	oNAG	0	0	0.1	0	0.1	0	0.1	0	0	0
XM_040682804.2	gNAG	0.4	0.1	0.4	0	0.7	0	0.1	0	0	0
Gal1537	pseudogene	0	0	0	0	0	0	3.4	0.4	0	0
XR_006936078.1	gNAG	0	0	0.3	0.5	23.8	0.1	0.1	0	0	0.1
HG999695.3-2	oNAG	0	1.1	0	0	0	0	0	0	0	0
HG999695.3-3	oNAG	0	0	0	0	0	0	0	0	0.2	0.1
CR524258.1	gNAG	0.2	0.1	0	0	0	0.1	0.2	0.3	1.2	0.4
HG999695.3-4	oNAG	0	0.1	0	0.2	0.1	0	0.2	0	0.3	0
HG999695.3-5	oNAG	0	0	0	0	0	0.2	0	0	0.4	0.2
Gal16	novel	0.1	0	0.1	0	0	0	0	0	0.1	0
HG999696.3	oNAG	0	0.3	0.3	0.3	0.8	0.1	0.1	0.5	0.3	0.1
HG999696.3-1	oNAG	0	0	0.1	0	0.1	0	0	0	0	0.1
XR_005839947.1	gNAG	0	0.2	0.3	0.1	0.4	0.1	0	0.2	0.2	0
XR_005854061.2	gNAG	0	0	0.1	0	0	0	0	0	0	0.3
XM_046901204.1	gNAG	0	0	1	0.4	0	0	0	0	0	0
CR386783.1	gNAG	0.1	0	0	0	0.4	0	0	0	0	0
HG999698.3	oNAG	0	0.1	0	0	0	0	0	0	0.1	0
HG999698.3-1	oNAG	0.2	0.2	0	0.7	0	0.6	0	0.1	0.6	0.1
HG999698.3-2	oNAG	0.1	0	0	1.1	0.1	0	0	0	0	0
Gal17	novel	0.3	0	0	0.1	0	0.1	0.1	0	0.3	0
XM_040684220.2	gNAG	0	0	0	2.6	0.1	0	0	0	0.1	0
XR_004309024.1	oNAG	0.1	0.3	0.4	0.9	0.2	0.2	0	0.1	0.6	0.2
HG999698.3-3	oNAG	0	0.1	0.1	0.1	0	0.1	0	0	0	0
AC275299.1	gNAG	6.4	4.9	22.7	22.6	12.4	5.1	0.3	21	26.1	21.3
XR_006936378.1	gNAG	1.8	0.8	7	2.8	3.9	1.8	0	0.5	3.1	1.8
Gal1781	pseudogene	0	0	0.1	0.1	0	0	0	0	0.1	0.1
HG999700.3	oNAG	0	0	0.3	0.2	0	0.1	0.1	0	0.2	0.1
HG999700.3-1	oNAG	0	0	0.2	0	0	0.2	0.1	0	0	0.2
XR_005854714.2	gNAG	0	0	0.1	0.3	0	0	0	0	0.2	0.2
HG999700.3-2	oNAG	0.1	0.1	0.2	0.4	0	0	0	0	0	0
HG999700.3-3	oNAG	0	0	0.6	0	0	0	0	0.3	0.2	0.1
Gal19	novel	0.4	0	0.1	0	0	0	0	0	0.1	0.1
HG999700.3-4	oNAG	1	0	0	0	0	0	0	0	0	0.1
XR_005840571.2	gNAG	0	0	1.7	0	0.1	3.2	0	0.1	0.4	0.1
XR_005854744.1	gNAG	0	0	0	0	0	0	0.1	0	0.1	0
XR_005854739.2	gNAG	0	1.8	0.1	0	0.4	0	0	0.1	0.4	1.3
XR_006936520.1	gNAG	0.7	1.9	2.4	3.5	5.4	1.1	1	5.6	12.5	15.5
HG999699.3	oNAG	0	0	0.1	0	0	0	0	0	0	0
XM_046929353.1	gNAG	0	0.1	0	0.1	0.4	0	0	0.2	0.2	0
Gal198	novel	0.2	0.4	4.3	0.8	0.1	0.1	0	0	0.1	0.1
XM_046902056.1	gNAG	0.2	0.5	1.2	1.2	0.4	0.2	0	0.1	0.3	0.1
HG999699.3-1	oNAG	0.4	0	1.5	0.9	0	0.1	0	0.1	0.5	0.4
Gal202	novel	1.6	0	0.6	0.7	0.1	0.1	0.1	0.1	0.6	0.3
XM_042833430.1	oNAG	0	0	0.3	0.2	0	0.2	0	0	0.5	0.1
XR_006936702.1	gNAG	0.5	0.6	0.9	0.6	1.3	0.6	0.1	0.2	1.6	0.4
HG999701.3	oNAG	1.1	0	1.6	0.8	0.4	0.9	0	0.5	0.5	1.2
XR_006936646.1	gNAG	0.1	0	0	0	0.3	0.5	0	0.1	0.8	0.4
HG999701.3-1	oNAG	0.1	0	0	0	0	0	0	0.1	0	0
XR_005855075.1	gNAG	0.1	0	0	0	0.4	0	0.1	0	0	0.1
XR_006931788.1	gNAG	0	0	0	0	0.6	0	0	0	0	0
Gal21	novel	0.1	0	0.3	0.2	0	0	0	0.2	0.1	0.3
HG999701.3-2	oNAG	0	0	0.1	0	0	1.4	0	0	0.2	0.2
XM_046929881.1	gNAG	1.5	0.9	2.1	2.7	2.2	1	0	1.1	2.6	1.2
HG999701.3-3	oNAG	0	0	0.2	0	0.1	0.1	0	0.3	0.2	0
XM_046930159.1	gNAG	1	0.3	2.4	6.5	0.3	0.3	0	0.1	0.2	0.1
XR_006170797.1	oNAG	0.2	0.1	0.3	0.4	0.1	0.1	0	0	0	0.1
HG999701.3-4	oNAG	0.1	0.1	0.7	0.1	0.1	0.1	0	0.2	0	0.1
XR_001558940.2	oNAG	0.8	0.1	0.7	0.6	0.2	0.2	0.1	0.1	0.2	0.1
HG999701.3-5	oNAG	0.2	0.1	0	0.1	0.1	0.1	0	0	0	0
XR_006180572.1	oNAG	1.1	0	0	0	0	0	0	0	0	0
HG999701.3-6	oNAG	0	0.2	0.2	0	0	0	0	0.1	0.1	0.2
XR_005845861.2	gNAG	0.3	0	0.1	0.8	0.1	0	0	0	0.1	0.2
Gal220	novel	0	0	0.1	0.2	0	0	0	0	0.1	0.1
XM_040666202.2	gNAG	0.7	0.3	0.1	0	7.4	0	0.7	0.8	0.4	0.3
XR_006933518.1	gNAG	0.4	0	0.1	0.1	0	0.3	0	0.1	0.2	0
Gal223	novel	0	0	0	0	0	0.1	0	0	0.1	0
HG999686.3	oNAG	0.3	0.2	4.3	1	0.5	0.3	0.1	0.6	1.4	1.9
XR_005847076.2	gNAG	0	0	0	0	0	0	0	0	0	0.1
AC140791.4	gNAG	0	0	0.3	0	0	0.1	0	1.1	0.3	0
AC163712.3	gNAG	0	0	0	0	0	0	0	0	0.4	0
HG999686.3-1	oNAG	0.5	0.2	0.4	0	0	0	0	0	0	0
Gal23	novel	0.1	0.2	0.1	0	0.1	0	0	0	0	0.1
XM_046931756.1	gNAG	0	0.1	0.1	0	0	0	0	0	0.3	0
XM_040664517.2	gNAG	0	0	0	0.3	2	0	0	0	0.6	0.6
XR_006933875.1	gNAG	0.1	0	0.4	0.6	0	0.8	0	0.1	0.2	0.1
XR_002434856.1	oNAG	0.1	0.1	0.1	0	1.4	0	0	0	0	0
HG999682.3	oNAG	0	0.1	0	0.1	0.2	0.1	0	0	0	0.1
HG999682.3-1	oNAG	0.1	0.2	0.6	0.2	0.1	0.1	0	0	0.2	0
Gal238	novel	0	0	0	0.1	0	0	0	0	0	0
HG999682.3-2	oNAG	0	0	0	2.3	0	0	0	1.1	2.2	1.6
XR_006933366.1	gNAG	0	0	0	0.3	0	0	0	0	0.1	0
HG999682.3-3	oNAG	0	0	0	0.1	0.2	0.1	0	0	0	0.2
XR_005857272.2	gNAG	0	0	0	0	0	0	0	0	0	0
HG999682.3-4	oNAG	0.1	0	0.2	0.1	0.1	0	0	0	0.1	0.2
XR_004159197.1	oNAG	0	0.7	0	0	0.1	0	0	0	0	0
XM_010708850.3	oNAG	0	0	0	0	0	0	0	0	0	0
HG999682.3-5	oNAG	0	0.8	0	0	0	0	0	0	0	0
XR_005846077.1	gNAG	0	0	0.4	0.5	0	0	0	0	0.2	0
AC206049.3	gNAG	0	0	0	0	0.7	0	0	0	0	0
XR_005846436.2	gNAG	0.2	0	0.6	0.3	0.2	0.2	0	0.1	0.1	0.1
XR_005845986.2	gNAG	0	0	0.1	0.3	0.2	0.1	0	0	0.2	0.1
XR_005846559.2	gNAG	3.3	2.8	15.5	5	7.2	9.9	3.5	6.5	7.4	8.7
Gal252	novel	0	0	0.1	0	0	0	0	0	0.1	0.2
XR_005854747.1	gNAG	0.4	0	0.3	0.3	0.1	0.2	0	0.2	0.1	0.1
HG999686.3-3	oNAG	0	0.1	0	0	0.3	0	0	0.2	1	0.4
HG999686.3-4	oNAG	0.3	0	0.3	0.2	0.2	0.3	0	0	0.1	0.1
HG999686.3-5	oNAG	0.1	0	0.4	0	0	0	0	0	0	0
Gal259	novel	0.4	0	0.3	0.8	0	0	0	0	0	0
Gal26	novel	0.1	0	1.1	0.8	0.2	0	0	0	0	0.2
XR_002436173.1	oNAG	0	0	0	0.2	0.1	0	0	0	0	0.2
XR_005847594.2	gNAG	0	0.1	0.1	0.1	0	0	0	0.2	0.1	0
XM_046911064.1	gNAG	0	0	0	0	0	0	0	0.1	0.4	0.3
HG999686.3-6	oNAG	0	0	0	0	0	0	0	0	0	0.3
Gal265	novel	0	0.1	0.3	0	0	0	0	0	0	0.1
XR_005846890.2	gNAG	0	0	0	0	0	0.6	0	0	0	0
XR_002436085.1	oNAG	0	0	0	0	0	0	0	0	0.1	0
HG999682.3-6	oNAG	0	0	0.4	0	0.3	0	0	0	0	0
XR_006933875.1-1	gNAG	0.9	0.1	0.8	1.2	0.2	0.2	0	0.1	0.2	0.6
XR_005268291.1	oNAG	0	0	0.2	0.1	0	0	0.1	0	0.1	0.1
XR_005846626.1	gNAG	0.1	0	0	0	0.1	0	0	0	0	0
XR_005847373.2	gNAG	0.6	0.9	1.9	0.6	1.4	0.2	0.2	0.6	2.3	2.1
XR_006933443.1	gNAG	1.9	0.4	1.1	4.5	0.1	0	0	0.1	0.3	0.6
XR_006933765.1	gNAG	0.3	0.3	0.1	0	0.2	0	0	0.1	0.2	0.1
AC206049.3-1	gNAG	0.3	0	0	0	0	0	0	0	0.2	0
XR_005846422.2	gNAG	0	0	0	0	0.1	0	0	0.3	0.5	0
XR_005847043.2	gNAG	0	0	0	0	0	0	0	0.2	0	0
HG999697.3	oNAG	0	0	0	0	0.1	0	0	0.1	0.2	0.3
XR_005841215.2	gNAG	0.2	0.1	0.5	0	0.1	0	0	0	0	0.1
XR_006936777.1	gNAG	0.3	0.2	0.4	0.3	1	3.7	0.1	0.2	0.3	0.7
XM_046930815.1	gNAG	0	0	0.1	0	0	0	0	0.2	0.1	0
XR_004168297.1	oNAG	0.2	0	0.3	0	0	0	0	0.1	0	0
XR_006933903.1	gNAG	0	0	0	0	0	1.1	0	0	0	0
XM_019622122.2	oNAG	0.1	0	0.4	0.3	0.4	0	0.1	0.1	0.3	0.1
XR_005855620.2	gNAG	0.4	0	0.5	0.3	0	0.1	0	0	0.4	0.7
HG999702.3	oNAG	0.1	0.1	0	0.1	0	0	0	0.1	0	0
XR_005855562.2	gNAG	0.1	0.5	0.3	0.2	0.1	0	0	0.2	0	0.1
HG999702.3-1	oNAG	0.2	0.1	0.2	0.1	0.1	0	0	0	0	0.1
XR_005841446.2	gNAG	0.7	0.4	0.9	0.3	0.1	0.1	0	0.2	0.1	0.5
XR_006934556.1	gNAG	0	0.1	0.7	0.4	0	0.7	0	0.1	0.5	0.2
LR606203.1	oNAG	0.4	0.1	1	0.2	0	0	0	0.1	0.1	0
HG999702.3-2	oNAG	1.8	0	0.2	0.5	0.1	0	0	0	0.1	0.2
Gal3	novel	0	0.1	0.2	0	0.1	0	0	0	0	0.1
XR_006936963.1	gNAG	30.3	30.6	65.6	57.5	36.5	118.3	4.4	55.1	93.8	108.2
XR_005855691.1	gNAG	0	0	0	0.2	0.2	0.3	1.7	0.5	0.1	0.1
HG999704.3	oNAG	0	0.1	0.1	0.1	0.4	0	0	0	0	0
XR_006932068.1	gNAG	0	0.1	0.2	0	0.1	0	0.1	0.2	0.1	0.1
HG999704.3-2	oNAG	0	0	0.3	0	0	0	0.2	0	0.1	0
XR_006937016.1	gNAG	3.2	1.1	0	0.1	1.5	6.3	2.1	7.7	8.6	7.9
XR_005841626.1	gNAG	0	0	0.1	0.1	0.1	0	0	0.2	0.1	0.2
Gal31	novel	0	0	0	0	0.3	0.1	0	0.1	0.1	0
HG999704.3-3	oNAG	0	0	0.2	0.1	0.1	0	0	0	0.1	0
XM_040690018.2	gNAG	1.1	0	0.3	0.4	0.1	0	0	0	0	0
LS423635.1	oNAG	0	0	0.1	0.1	0.1	0	0	0	0	0
XR_005855940.2	gNAG	0	0	0.1	0	0.4	0	0.1	0.4	0	0
HG999703.3	oNAG	0.9	0	0.1	0.2	0.1	0.2	0	0	0	0
XR_006937061.1	gNAG	0.2	0	0	0.3	0.1	0.1	0	0	0	0.2
AC215792.3	gNAG	20.3	5.8	18.3	30.7	6.1	5.4	3.8	12.5	15	8.9
AC161465.3	gNAG	0	0	0.2	0	0	0	0	0	0.2	0
XM_046904035.1	gNAG	3.3	1.5	7.8	8	2.3	4.7	0.4	2.4	5.9	5.2
XM_031606429.1	oNAG	0	0	0.1	0.1	0	0	0	0	0.2	0
Gal323	novel	0.4	0	0.3	0.5	0	0.2	0	0.1	0.1	0.3
Gal324	novel	2.8	1.6	4.1	2.2	4.8	2.4	0.4	4.1	3.8	5.6
XM_046903867.1	gNAG	0	0	0.1	2.8	6.9	0	0	0.3	1.7	1.8
HG999709.3	oNAG	0	0.1	0.2	0.2	0.2	0.2	0	0	0.4	0.2
AC270111.1	gNAG	0	0	0.2	0.2	0	0	0	0	0.1	0.1
Gal33	novel	0	0	0	0	0	0	0	0	0.1	0
XM_040690762.2	gNAG	0.1	0	0.1	0.1	0.1	0.1	0	0	0.1	0.1
XR_002432844.1	oNAG	0	0	0.1	0	0	0	0	0.1	0	0
HG999706.3	oNAG	0.1	0.1	0.3	0.8	0.1	0.2	0	0.4	0.7	0.1
HG999706.3-1	oNAG	0	0	0	0	0.1	0	0	0.1	0.2	0.6
AC161468.2	gNAG	0	0	0.1	0	0	0.7	0.4	0.1	0	0.1
HG999706.3-2	oNAG	0.1	2.8	5.5	1.8	1.7	0.1	6.9	2	0.5	1
XR_006932175.1	gNAG	0	0.1	0.3	0.4	0.2	0	0	0.2	0.1	0.2
XR_005856106.2	gNAG	0	0	0	0	0.1	0.1	0	0	0	0.1
HG999705.3	oNAG	0	0	0.1	0.3	0	0	0	0	0.2	0
XR_005844514.2	gNAG	0	0	0	0	0.3	0	0	0	0	0
XM_040692017.2	gNAG	0	0.2	0	0.2	0.1	0	0	0	0.4	0
XR_005841969.2	gNAG	0	0	0	0	0.1	0	0	0	0.3	0
HG999705.3-1	oNAG	0.6	0.3	2.1	2.3	2.7	0.4	0	0.4	0.5	0.4
XR_005856419.1	gNAG	0	0	0.2	0.1	0.1	0	0	0	0	0
XR_004168488.1	oNAG	0	0	1.5	0	0	0	0	0	0.1	0
XR_005845109.2	gNAG	0	0	0	0	0	0.1	0	0	0	0
XM_046933909.1	gNAG	0	0	0	0.2	0	0	0	0.4	0	0
XM_046933917.1	gNAG	0.1	0	0.6	0.6	0.4	0.2	0	0.1	0.4	0.3
XM_046933999.1	gNAG	0.1	0	0.3	0	0.1	0.1	0	0	0.1	0.1
HG999707.3	oNAG	0.5	0	0	0	0	0	0	0	0.1	0
AC145927.3	gNAG	0	0	0	0.1	0	0	0	0	0.1	0.2
XR_006934220.1	gNAG	0	0	0.2	0.2	0	0.2	0	0	0.2	0.1
XR_006938739.1	gNAG	0	0	0	0.1	0	0	0.1	0	0.7	0.1
XR_006933163.1	gNAG	0	0	0.9	0.3	0	0	0	0	0	0.4
OV839377.1	oNAG	0.1	0	0	0	0.1	0	0	0	0.2	0
Gal361	novel	0.1	0.3	0.2	0.2	0	0	0	0	0.3	0.2
XM_046915269.1	gNAG	1.7	0	0	0.1	0.2	0	0	0	0.1	0
CR385709.1	gNAG	0.1	0	0.8	0.3	0.1	0	0.6	0.6	0.7	0.8
Gal370	novel	0.2	0	0.3	0.6	0	0.1	0	0	0	0.1
XR_005856622.2	gNAG	0.1	0.5	0	0	3	0	0	0.2	0.4	0.5
XM_040693964.2	gNAG	0.4	0	0.4	0	0	0	0	0	0.5	0.4
XR_006937319.1	gNAG	16.5	8.3	3.9	10.6	1.5	4.5	1.1	10.8	26.3	16.2
Gal38	novel	0.3	0	0	0	0.3	0	0	0	0.1	0
Gal385	novel	9.8	0.5	2	0.3	1.1	0.2	0.1	0.3	1.1	1.2
XM_031607112.1	oNAG	38.6	32.2	48	38.6	43.3	32.1	4.6	27.8	43.1	43.9
HG999684.3	oNAG	0	0	0.4	0.3	0.1	0	0	0	0	0.1
XR_005849402.2	gNAG	0.2	0	0.2	0.1	6.9	0	0	0	0	0
Gal389	novel	0.1	0	0	0	0	0	0	0	0	0
XR_005843723.2	gNAG	0	0.1	0	0	0.3	0	0	0	0	0.3
HG999684.3-1	oNAG	0.4	0.1	0.5	2.5	0.3	0	0	0	0.1	0
HG999684.3-2	oNAG	0	0.5	0	0	0	0	0	0	0	0
XR_006939094.1	gNAG	0	0	0.2	0	0.9	0	0	0	0.2	0
LS423614.1	oNAG	0	0	0	0	0.5	0	0	0	0	0.3
Gal395	novel	0.7	0	0	0	0	0.3	0	0	0.1	0
XR_002113930.2	oNAG	0	0	0	0	0	0	0	0	0	0.2
XR_004159429.1	oNAG	0	0	0.3	0.1	0	0	0	0	0.2	0
XR_005849522.2	gNAG	0	0	0.3	0.2	0.1	0.3	0	0.1	0.2	0.1
XR_005859839.2	gNAG	0.1	0	0.3	0.1	0	0	0	0	0	0.3
XM_046909383.1	gNAG	0	0	0	0.1	0.4	0	0	0.8	0.2	0.3
XR_796854.3	oNAG	0	0	0.5	0.1	0	0.1	0	0	0.5	0.3
XR_005849170.1	gNAG	0	0	1.3	0.4	0.2	0.1	0.1	0.1	0.2	0
HG999694.3	oNAG	0	0	0.6	0	0	0.2	0	0.2	0	0.1
HG999694.3-1	oNAG	0.1	0.1	0	0	0	0	0	0	0	0
HG999694.3-2	oNAG	0	0	0	0	0	0	0	0	0.2	0
HG999684.3-3	oNAG	0	0.2	0	0	0	0.3	0.1	0	0.1	0
XR_004159718.1	oNAG	0	0.1	0	0	0	0	0	0	0	0
XR_005849983.1	gNAG	0	0	0	0.3	0	1	0.1	0	0.1	0.1
HG999684.3-4	oNAG	0	0.5	0	0	0	0	0	0	0	0
XR_005845101.2	gNAG	0	0	0.1	0.1	0.1	0	0	0	0	0
XR_005849041.2	gNAG	0.3	0	0	0.1	0	1.1	0	0	0	0.1
LR606181.1	oNAG	0	0	0	0	0	0.2	0	0.1	0.3	0
LS423614.1-1	oNAG	0	0	0.1	0.3	0.8	0	1.5	0.2	0.2	0
BX929711.1	gNAG	0	0.1	0.1	0.2	11.7	0	0	0.1	0.6	0.3
XR_005859139.2	gNAG	0.3	0	0	0.3	0.1	0.3	0	0.1	0.2	0
HG999684.3-5	oNAG	0.6	0	0.3	0.7	0.1	0.1	0	2.7	1.4	0.5
HG999684.3-6	oNAG	0.1	0	0	0.1	0	0	0	0.2	0	0
XR_005849480.2	gNAG	0.2	0	0.1	0	0.1	0	0	0	0.1	0.4
XR_005845733.1	gNAG	0.1	0	0	0	0.1	0	0	0	0	0
XR_006934435.1	gNAG	0.1	0.1	0	0	0.2	0	0	0	0	0
HG999684.3-7	oNAG	0	0	0	0	2.8	0	0	0	0	0
AC172371.3	gNAG	0.2	0	0	0.2	0	0	0	0	0	0
XR_006939317.1	gNAG	0.1	0	0.1	0.2	0.1	0.1	0.1	0	0	0
HG999685.3	oNAG	0	0	0.8	0	0	0	0	0	0	0
HG999685.3-1	oNAG	0	0	0.2	0.1	0	0.4	0	0	0.2	0
HG999685.3-2	oNAG	0.2	0	0.9	0.2	0.1	0.1	0	0.2	0	0.1
XR_004168620.1	oNAG	0	0	0	0.3	0	0	0	0	0.2	0.1
HG999685.3-3	oNAG	0	0	0	0.1	0	0	0	0	0	0
Gal43	novel	0.1	0	0.1	0.1	0.4	0	0	0	0	0
XM_021402275.1	oNAG	0	0	0	0	0	0	0	0	0	0
XR_005860515.2	gNAG	0	0	0	0.1	0.1	0	0	0	0	0
XR_006934976.1	gNAG	0.1	0.1	1.2	0.3	1.1	0	0	0.5	0.5	0.4
XM_046918373.1	gNAG	0	0	0	0	0.3	0.1	0.1	0	0	0.1
XR_212306.4	gNAG	0	0	0	0	0.7	0	0	0	0	0.1
HG999685.3-4	oNAG	0	0	0	0	0	0.3	0	0	0.3	0.4
HG999685.3-5	oNAG	0	0	0	0	0.1	0	0	0.1	0	0
Gal439	novel	0.2	0.1	1.4	0.7	0.2	0.3	0	0	0.1	1
XM_040658362.2	gNAG	0.3	0.3	0.1	0.2	0.2	0.1	0	0.1	0.3	0.1
XR_006934851.1	gNAG	0.1	0	0.1	0.2	0.1	0	0	0	0	0
HG999685.3-6	oNAG	0.1	0	0	0	0.1	0.1	0	0.2	0	0
AC147971.2	gNAG	0.3	0.3	0.9	0.4	0.1	0.2	0	0.5	0.2	0.8
HG999685.3-7	oNAG	0.1	0.1	0.6	0	0.1	0	0	0.2	0.1	0.1
XR_005860227.2	gNAG	0	0	0	0	2.8	0	0	0	0	0
XR_006939522.1	gNAG	0	0	0.2	0.1	0	0	0	0.1	0.2	0.1
XM_015852163.2	oNAG	0.9	0	0.1	0.5	0	24.2	0	1.1	3	3.8
XR_005860406.2	gNAG	0	0.1	0.1	0.4	0.1	0	0	0	0.2	0
HG999685.3-8	oNAG	0.1	0.1	0.3	0.2	0.2	0.2	0	0	0	0.1
HG999685.3-9	oNAG	0.2	0	0.1	0	0	0	0	0	0	0.1
AC160647.1	gNAG	0	0	0	0	0	0	0	0	0	0
AP004717.1	gNAG	0	0	0	0.1	0	0	0	0	0	0
XR_006935087.1	gNAG	0	0.1	0.1	0	0.1	0	0	0	0	0
XR_005861116.2	gNAG	0.3	19.2	0.9	0.8	0.2	0.1	0	0.4	0.6	0.8
Gal46	novel	0	0	0	0.2	0	0.1	0	0.2	0.3	0.1
XR_006935068.1	gNAG	0.1	0.4	0	0.4	0	0.1	0	0	0.1	0.1
XR_005861011.2	gNAG	0.2	0	0.4	0.1	0	0.1	0	0	0	0.1
HG999688.3	oNAG	0.3	0	0	0.1	0.1	0.1	0	0	0.1	0
XM_040674902.2	gNAG	2.8	0	0	0	0	0.1	0	0	0	0
XR_004160559.1	oNAG	0	0.1	0.2	0.4	0.2	0	0	0.3	0	0.4
HG999688.3-1	oNAG	0.1	0	0	0.3	0	0	0	0	0.9	0.2
Gal468	novel	0.3	0.2	1.5	0.9	0.4	0.2	0	0.6	0.8	1
AC145929.4	gNAG	0.3	0.1	0	0	0.1	0	0	0	0.1	0.1
XR_006935029.1	gNAG	0	0	0.8	0.1	0.4	0	0.1	0.1	0.2	0.1
HG999688.3-2	oNAG	0	0	0	0	0	0	0	0	0.1	0.2
HG999688.3-3	oNAG	0	0.1	0	0	0	0	0	0	0	0.2
HG999688.3-4	oNAG	0	0	5.4	0	0	0	0	0	0	0
XR_006939779.1	gNAG	0.2	0	0	0.4	0.2	0.6	0	0.1	0.8	0.2
XR_001467274.4	gNAG	1.1	0.2	0	0.4	0.4	0.2	0	0	0.5	0.1
HG999688.3-5	oNAG	0.1	0	0.1	1.3	0	0.1	0	0	0.1	0
XR_005860896.1	gNAG	0.4	0	0	0	0	0.2	0	0	0	0
HG999688.3-6	oNAG	0	0	0.1	0.3	0	0.3	0	0	0	0
HG999688.3-7	oNAG	0.5	0.4	1.5	0.9	0.3	0.4	0	0.1	1.1	0.5
AC270395.1	gNAG	36.8	15.9	61.3	61	24.5	23	2	20.7	32.7	32.5
XR_001467321.4	gNAG	0	0	0	0	0	0.5	0	0	0	0
XR_006939878.1	gNAG	0.1	0	0	0	0.4	0	0	0.2	0	0
XR_006935310.1	gNAG	0	0	0	0.1	0.1	0.1	0	0	0.2	0
Gal483	novel	0.1	0	0.6	0.3	0.2	0	0	0.1	0	0.1
XR_005861634.2	gNAG	0	0.8	0	0.1	0	0	0	0	0	0
HG999687.3	oNAG	0	0.1	0.2	0	0	0.2	0	0	0	0.1
XR_006935382.1	gNAG	0.1	0	0.3	0	0.3	0	0	0	0	0
Gal487	novel	0	0.2	0	0.1	0	0	0	0	0	0
HG999687.3-1	oNAG	0	0	0	0	0.2	0.1	0	0	0.1	0
JX290203.1	gNAG	0	0	0.4	0.3	0	0.1	0	0	0	0.2
HG999687.3-2	oNAG	0	0	0	0	0	0	0	0	0	0.3
XR_005851745.2	gNAG	0.6	0	0	0.3	0.1	0.1	0	0	0	0
XM_046921670.1	gNAG	0	0.2	0.2	0.1	0.3	0	0	0	0.2	0
HG999687.3-3	oNAG	0.1	0.1	2.7	0.3	0.1	0.1	0.1	0.3	0.6	1.2
XR_005861608.2	gNAG	0.5	2	0.2	0	0	0.2	0	0	0	0.2
XR_006935310.1-1	gNAG	0.1	0	0	0.2	0.2	0	0	0	0	0
XR_005851763.2	gNAG	0.3	0.1	1	5.1	0.8	0.2	0.1	0.2	0.3	0.1
XM_046921574.1	gNAG	0	0.1	0	0	0	0	0	0	0	0
XR_005851654.2	gNAG	0.2	0	0.1	0.1	0.4	0	0	0.1	0.1	0
XR_005851623.2	gNAG	0.1	0.1	0.5	0	0.1	0	0	0	0.5	0
XM_046908850.1	gNAG	0.1	0	0.4	0.6	0.1	0	0	0.3	0.1	0.1
XR_005861729.1	gNAG	0	0.1	0.1	0	0	0.1	0	0	0	0
XR_005851672.2	gNAG	0.1	0	1.8	0.2	1.6	0.1	0	0	0.8	0
XM_046944052.1	gNAG	0	0	0.4	0.1	2	0	0	0	0	0
HG999689.3	oNAG	0	0	0	0	0	0	0.2	0.3	0	0
HG999689.3-1	oNAG	0.2	0	0	0	0	0.5	0	0.2	0.1	0
XM_046922245.1	gNAG	0	0	0.1	0.1	0	0.1	0.1	0.1	0.1	0.1
Gal507	novel	0	0	0	0	0	0.4	0	0	0	0
XM_040704504.2	gNAG	0.7	0	0	0.4	0	1.9	0	0	0.7	0
XR_005852378.2	gNAG	0	0.6	1	0	0.1	0.5	0	0.3	0.5	0.3
CR523797.1	gNAG	0	0	0	0	0	0	0	0.3	0.1	0.2
HG999689.3-2	oNAG	0.1	0.1	0.7	0	0.2	0.2	0	0	0.2	0.3
XR_005852098.1	gNAG	0	0	0.4	0	0	0	0	0	0	0
XR_006935483.1	gNAG	0	0	0.1	0	0	3.2	0	0.2	0.6	0.6
XR_005861893.2	gNAG	0.1	0.4	0	0.3	0	0	0	0	0	0
Gal517	novel	0	0	0.1	0	0.1	0	0	0	0	0
XM_046922420.1	gNAG	0	0	0	0	0	0.2	0	0.2	0	0.1
HG999689.3-3	oNAG	0	0	0	0	1.4	0	0	0	0	0
XR_004160811.1	oNAG	0	0.1	0	0	0.1	0	0	0	0	0
HG999689.3-4	oNAG	0.1	0	0	0.1	0.1	0.4	0	0	0	0
HG999689.3-5	oNAG	0.1	0	0.2	0.1	0.5	0	0	0	0.7	0
CR523666.1	gNAG	0.9	0.1	0.8	0.4	3.2	0.8	0	0.1	0.5	0.4
XR_005862315.2	gNAG	0	0.3	0	0.2	1	0.1	0	0	0.2	0.2
HG999690.3	oNAG	0	0	0.4	0	0.1	0	0	0	0	0
XR_005852841.2	gNAG	0	0	0.2	0.2	0.1	0	0	0	0.1	0
HG999690.3-1	oNAG	0.1	0	0.5	0	0.2	0	0	0	0	0.1
AC270394.1	gNAG	0.4	0	0	0	0	0.1	0	0	0.1	0.2
AC171018.2	gNAG	0	0	0	0	0.6	0	0	0	0	0
AC232717.1	gNAG	0.1	0	0	0	0	0	0	0	0	0
AC209562.3	gNAG	0.2	0.3	0	0	0	0	0.1	0	0	0
XR_006937725.1	gNAG	0	0	0	0	0	0	0	0.1	0.1	0
AC191647.3	gNAG	0.2	0.4	0.9	1.1	0.3	0.2	0.2	0	0	0.3
AC187510.3	gNAG	0	0	0	0	0.7	0	0	0.1	0.2	0.1
XR_006937839.1	gNAG	0	0	0	0	0.2	0	0	0	0	0.1
AC187362.2	gNAG	0	0	0	0.1	0.2	0	0	0.5	0.2	0.1
AC171018.2-1	gNAG	0	0	0	0	0.5	0	0	0	0	0
AC186824.2	gNAG	0	0	0	0	0	0	0	0	0	0
XR_006938071.1	gNAG	0	0	0	0.1	0	0	0	0	0	0
AC192556.2	gNAG	0	0	0	0	0	0.1	0	0	0.5	0.2
AC192464.5	gNAG	0	0	0	0	0	0.1	0.1	0	0.1	0.1
XR_006937737.1	gNAG	0	0	0	0	0.1	0	0.2	0	0.1	0
AC192387.4	gNAG	0	0	0.2	0	0	0	0	0.1	0.1	0.1
XR_006937675.1	gNAG	0	0.1	0.3	0.3	0.2	0	0	0	0	0.2
AC190413.3	gNAG	0	0.1	0	0	0	0	0	0	0	0
XR_006938261.1	gNAG	0.3	0.2	1.3	0.4	0.2	0	0	0.4	0.5	0.2
XM_041712882.1	oNAG	20.5	59.6	85.6	51.9	10.1	26.2	1.9	19.9	38	39.6
XM_040665060.2	gNAG	2.4	1.8	11.3	8.2	3.3	2	1.5	4	5	6.2
JF936685.1	gNAG	0.6	0.8	4.7	6.5	0.9	0.7	0	1.5	9.3	5.1
Gal561	novel	0	0.1	0	0.3	0.1	0	0	0	0.5	0.1
Gal562	novel	0.3	0.6	1.8	0.9	1.2	1.2	0.1	0.5	1.4	0.9
XM_042891279.1	oNAG	90.7	15.1	45.2	51.7	45.6	185.5	3.5	15	44	40.8
Gal574	novel	1.8	0.5	3.8	1.7	1	1.4	0.2	0.7	1.6	1.7
XM_025142988.3	gNAG	0.5	0	0.6	0.7	0.5	0	0	0.2	0.7	0.5
XM_041711654.1	oNAG	0	0.4	0.7	1	1.5	0.1	0.2	1.4	2.2	1.9
AC197203.1	gNAG	0.3	0.1	0.4	0.6	0	0.3	0	0.2	0.5	0
XR_006933079.1	gNAG	0.1	0	0.1	0	0	0	0	0.1	0.1	0.1
Gal60	novel	0	0	0.1	0.1	0	0.2	0	0	0	0
XR_211254.5	gNAG	0.2	0.1	1.7	0.8	0.1	0.3	0	0.4	0.7	1.2
Gal62	novel	0	0	0	0	0	0	0	0.1	0	0
Gal621	pseudogene	0	0	0.2	0.2	0.3	0.2	0.2	2.4	0.9	0.4
Gal637	pseudogene	0.6	0.2	1.6	0.8	0.4	0.2	0.1	0.3	0.5	0.5
AC163701.4-1	gNAG	0	0	0	0.1	0.1	0	0	0.2	0	0
XM_031589606.1	oNAG	0.4	0.4	1.4	1	0.2	0.1	0	0.3	0.7	0.8
LR606185.1	oNAG	0	0.2	0	0.1	0	0	0	0	0	0
XR_001465807.3	gNAG	0	0	0	0	1.2	0	0	0	0	0
XR_005862042.2	gNAG	0	0.1	0.3	0.1	0.4	0	0	0.2	0.2	0
XR_006934204.1	gNAG	0.1	0	0.1	0.3	0.1	0.2	0	0	0.3	0.2
Gal71	novel	0	0.1	0.1	0.3	0.3	0.1	0.1	0.1	0.1	0.1
XR_005844163.2	gNAG	0.1	0	0.1	0.1	0	0	0.1	0	0	0
AC174384.2	gNAG	0	1	0	0	0	0	0	0	0	0
Gal74	novel	0.1	0.1	0	1.1	0	0.4	0	0.1	0.1	0.1
Gal75	novel	0.4	0	0	0.2	0	0	0	0	0	0
XR_005843888.2	gNAG	0.7	0.9	3	0.6	0.5	0	0	0.8	2.5	1.8
Gal77	novel	0	0	0	0	0	0.1	0	0.3	0.2	0.1
XR_005845096.2	gNAG	0	0.1	0	0	0	0	0	0.1	0	0.1
Gal79	novel	0	0	0.3	0.1	0	0	0	0	0.4	0.2
LK064674.1	oNAG	1.2	0.4	0.9	0.5	0.4	2	0.1	0.2	0.8	0.6
Gal81	novel	1.8	5.7	1.8	0.7	1.4	0.5	0.2	0.7	1.7	1.7
XR_006932850.1	gNAG	0.5	0	0.2	1.9	0.1	0.1	0	0	0	0
XR_006932885.1	gNAG	0	0	0	0	10.5	0	0	0	0	0
Gal85	novel	0.1	0.1	0	0	0.2	0	0	0	0.1	0
Gal879	pseudogene	0.2	0	0.2	0.1	0.1	0.2	0	0.1	0.1	0
Gal88	novel	0	0.2	0	0.1	0.3	0.3	0	0	0.2	0
OV839380.1	oNAG	0	0.1	0.3	0.2	0.1	0	0	0.3	0	0.2
XR_005845252.2	gNAG	0.1	0	0	0	0	0.2	0	0	0	0
XR_005844056.2	gNAG	0.1	0	0	0.6	0.3	0	0	0	0.2	0.1
XR_005844090.2	gNAG	0	0	0	0	0.2	0	0	0.4	0.6	1.1
XR_002433436.1	oNAG	0	0	0.2	0	0	0	0	0	0	0
HG999691.3	oNAG	0	0	0	0.9	0.1	0	0	0	0.1	0.1
Gal940	pseudogene	0.1	0.1	0.1	0.1	0	0	0	0	0	0.1
CR522932.1	gNAG	0	0.1	0.5	1	0.2	0.5	0	0.2	0.3	0
XR_005852897.2	gNAG	0	0.1	0	0	0	0	0	0	0.1	0.1
XR_006935726.1	gNAG	0.8	0.5	4.3	0.5	2.7	0.2	0	0.4	1.4	0.5
XR_005852905.2	gNAG	0	0.4	0	0.1	0.2	0	0.2	0.2	0.2	0.2
HG999691.3-1	oNAG	0	0	0	0	0	0.3	0	0	0	0
HG999682.3-20	pseudogene	0	0	0.1	0	0	0	0	0	0.1	0.1
HG999682.3-24	pseudogene	0.1	0	0.1	0.1	0	0.1	0	0	0	0.2
HG999684.3-8	pseudogene	0.4	1.8	1.4	4.2	1.8	1.2	0.4	0.8	1.3	2
HG999685.3-15	pseudogene	0.1	0.4	0.1	0.1	1.5	0.1	0	0.1	0.1	0.2
HG999685.3-24	pseudogene	0	0.1	0.3	0.1	0	0	0	0	0	0.2
HG999687.3-6	pseudogene	0.1	0	0.1	0	0	0.2	0	0.3	0.2	0
HG999688.3-8	pseudogene	0	0.2	0	0	0	0	0	0	0	0
HG999689.3-9	pseudogene	0.6	0.1	0	0.1	0	0	0	0	0	0
HG999690.3-2	pseudogene	0	0	0.1	0.2	0.1	0.1	0	0	0	0.1
HG999697.3-1	pseudogene	0.1	0	0	0.1	0	0	0	0.3	0.1	0.2
HG999698.3-9	pseudogene	0.7	0.1	2.2	0.9	0.5	0.5	0	0.1	0.9	0.4
HG999701.3-10	pseudogene	0	0.1	0.2	0.1	0	0.1	0	0.3	0.3	0.1
HG999703.3-1	pseudogene	0	0.2	0.1	0.1	1	0	0	0	0	0
HG999706.3-3	pseudogene	0	0	0.3	0.3	0.1	0	0	0.1	0	0.1
HG999710.3-1	pseudogene	7.7	0.6	3.4	6.7	1	0.8	0.3	0.2	0.6	0.4
HYAL4	pseudogene	1.4	1.1	2.6	2.2	1.5	1	0.3	1.4	2.2	1.7
NM_001277640.2	gNAG	20.1	15.6	27.2	23.3	12.8	45.9	1.6	13.7	30	30.5
XR_005857184.2	gNAG	1.5	0.1	0.1	0.5	0.4	0.7	0	0	0	0.2
AC275299.1-1	gNAG	12	4.2	33.8	36.1	11.6	5.6	0.8	8.9	13.9	12.1
HG999683.3	oNAG	0.4	0	0	0	0	0	0	0	0	0
XM_045583435.1	oNAG	42.8	29.9	82.1	76.9	45.4	55.2	5.1	37.5	59.4	61.4
XM_031612082.1	oNAG	29.8	11.9	43.5	22.4	28.1	25	3.4	18.5	32.4	32.4
XM_032441875.1	oNAG	41.9	21.2	71.9	58.8	32.7	34.1	6	22.2	41.5	37.5
HG999710.3	oNAG	0.8	0	0	0.3	0	0.2	0	0.1	0	0.1
XR_005844226.2	gNAG	0	0.1	0	0.1	0	0	0	0	0	0
XM_033455476.1	oNAG	0.1	0.1	0.4	0	0	0.1	0	0.1	0.4	0.1
XR_005862474.2	gNAG	0	0	0	0.1	0.4	0	0	0.1	0.1	0
OU015530.1	oNAG	0	0	0	0	0.1	0	0	0	0	0.2
XR_005850408.2	gNAG	0.1	0.1	1.4	0.1	0.1	0	0	0	0.2	0.1
XM_041712389.1	oNAG	0.2	0.1	0.1	0.2	0.1	0.2	0	0.2	0.6	0.3
XM_046922681.1	gNAG	0.4	0	0	0.1	0.3	0.2	0	0	0	0
LOC100857556	pseudogene	4.7	1.7	3.9	5.4	5.6	9.8	0.7	3.2	6	5.8
LOC100857660	pseudogene	0	0	0	0	0	0	0	0	0	0
LOC101751787	pseudogene	0	0	0	0	0	0	0	0	0	0
LOC107052457	pseudogene	0	0	0	0.1	0	0	0	0	0	0
LOC107052877	pseudogene	8	6	17.4	14.4	8.8	10.4	1.4	8.7	14	12.7
LOC107054827	pseudogene	0.1	0	0.1	0.2	0	0.2	0	0	0.1	0
LOC107056265	pseudogene	0	0	0	0	0	0	0	0	0	0
LOC112530660	pseudogene	25.7	3	36.6	26.7	14.6	22.8	2.2	12.2	15.5	14.7
LOC112530780	pseudogene	0	0	0	0	0	0	0	0	0	0
LOC112530797	pseudogene	0	0	0	0	0	0	0	0	0	0
LOC112531611	pseudogene	0	0	0	0	0	0	0	0	0	0
LOC112531998	pseudogene	0	0	0	0	0	0	0	0	0	0
LOC112532750	pseudogene	6.6	0.6	8.9	7.4	3.9	5.4	0.3	2.8	3.6	3.6
LOC112533477	pseudogene	0.1	0.1	0.5	0.3	0.9	0.2	0	0.2	0.7	0.3
LOC121107022	pseudogene	3368.3	1126.7	1267.1	1117.3	1513.6	2003.8	1243.8	1088.1	2304.9	1673.9
LOC121107511	pseudogene	5	3.1	16.2	12.7	10.1	4.9	0.5	5.7	13.1	13.8
LOC121107969	pseudogene	0.1	0.1	0.1	1	0	0.1	0	0	0.1	0.1
LOC121108001	pseudogene	0.6	2.1	1.5	3.3	0.7	0.3	0.5	0.2	0.3	0.2
LOC121108009	pseudogene	0	0	0	0	0	0	0	0	0	0
LOC121108024	intact gene	0	0	0	0.8	0	0	0	0	0	0
LOC121108036	pseudogene	0	0.2	0.1	9	0.1	0.1	0	0	0	0
LOC121108325	pseudogene	1	0.7	1.9	1.5	1.8	0.9	0.3	0.9	1.5	1.3
LOC121108394	pseudogene	0.8	0.5	2	1.8	0.6	0.7	0.2	1	1.4	1
LOC121108395	pseudogene	0.9	0.7	2.9	1.7	0.8	1	0.2	1	2	1.5
LOC121108396	pseudogene	0.4	0.1	0.6	0.5	0.1	0.2	0.1	0.3	0.5	0.3
LOC121108527	pseudogene	0	0	0	0	0	0	0	0	0	0
LOC121108679	pseudogene	1.2	4.2	16.6	2.1	4.5	3.1	0.4	2.3	5	4.3
LOC121109019	pseudogene	32.8	9.1	48.4	41.1	25.1	23.1	15.9	27	25	23.7
LOC121109020	pseudogene	0.7	0.3	0.3	0.4	0.4	0	0	0.3	0.3	0.2
LOC121109410	pseudogene	0.4	0.1	0.5	0.3	0.3	0.2	0	0.2	0.4	0.3
LOC121110145	pseudogene	0	0	0	0	0	0	0	0	0	0
LOC121110406	pseudogene	0.2	0	0.1	0.2	0.1	0.1	0	0.1	0.1	0.1
LOC121110761	pseudogene	1	0.8	24	3.5	1	1	0.2	0.4	2.7	2.1
LOC121111057	pseudogene	0	0	0	0	0	0	0	0	0	0
LOC121111278	pseudogene	7.5	6	6.8	8.7	3.3	6.2	1	7.4	8.5	9.3
LOC121111502	pseudogene	0	0	0	0	0	0	0	0	0	0
LOC121111848	pseudogene	545.6	202	243.7	213.8	292.1	355.6	206.9	202.1	408.4	302.7
LOC121112373	pseudogene	0.2	0.8	0.8	3.2	0.2	0.1	0.3	0.1	0.2	0.3
LOC121112417	pseudogene	4.1	0.5	0	0	0.3	0.2	1.5	0	3.6	0.2
LOC121112770	intact gene	0	0	0	0	0	0	0	0	0	0
LOC121113233	pseudogene	0.2	0.2	4.1	1	0.4	0.2	0	0.3	1	0.7
LOC124417482	pseudogene	5.3	3.8	14.6	14.9	21	1.5	0.8	4.6	19	7.3
LOC124417593	pseudogene	0	0	0	0	0	0	0	0	0.1	0
LOC124417594	pseudogene	0.7	0.7	1.3	1.2	0.8	0.5	0.3	0.6	1.1	0.8
LOC124418268	pseudogene	0	0	0	0	0	0	0	0	0	0
LOC431648	pseudogene	8.9	5.8	22.2	20	11.5	12.9	1.8	9.8	21.9	17.3
LR606193.1-1	pseudogene	5	0	0.1	0	0	0	0	0	0.1	0.2
CR386545.1	gNAG	20.9	23.3	77.7	45.5	42.5	29.3	4	31.7	49	54.7
MGAT4F	pseudogene	0	0	0	0	0	0	0	0	0	0
MHCY2B3P	intact gene	0.1	0.3	0.1	0	0	0	0	0	0	0
NM_205242.3-1	pseudogene	59.6	58.1	68	95.4	33.8	81.6	3	22.1	107.9	66.5
NM_204277.1	gNAG	46.6	32.6	113.4	80.6	56.1	64.9	7.9	47.1	85.2	80.9
NM_205119.1	gNAG	47.1	50.9	398.3	97.6	59.9	39.8	4.6	58.7	102.1	105.9
NM_205242.3	gNAG	96.3	144.1	141.2	165.6	64.5	162.4	5.6	62.5	194.6	142.7
Gal554	novel	0	0	0.1	0	0	0	0	0	0	0
XR_003074010.2	gNAG	0.1	0	0	0	0.3	0	0	0	0	0
XM_021383132.1	oNAG	44.9	36.2	52.1	49.9	48.2	58.2	7.9	36.4	49	57.1
XR_005855333.2	gNAG	0	3.9	0	0	0.8	0	0	0	0	0
OU015526.1	pseudogene	0	0.1	0.2	0.3	0.3	0	0	0.1	0.1	0.2
OV839382.1	pseudogene	0	0	0	0	0	0	0	0	0.1	0
XR_006936136.1	gNAG	1.1	3.2	2	1.7	3.8	3.4	0.7	1.5	2	4
XR_005849175.2	gNAG	0.1	0	0.1	0.1	0.1	0	0	0	0.2	0.1
AC197816.4	gNAG	0	0	0	0.2	0	0	0	6.6	2	0.1
PAFAH1BP	pseudogene	0	0	0	0	0	0	0	0	0	0
Gal585	novel	0.1	0	0	0.1	0	0	0	0	0	0
XM_046909142.1	gNAG	0.8	0.7	1.2	1.2	0.5	0.2	0	0.5	1.1	1
XR_006937921.1	gNAG	0	0	0	0.5	0	0.1	0	0	0	0
XR_006932067.1	gNAG	0.3	0.1	0.2	0.1	0	0	0.7	0.7	0.4	0.2
ON022105.1	gNAG	0.4	0	0	0	0	0.3	0	0	0.1	0
XR_005860124.1	gNAG	0	0	0	0	0.2	0	0	0	0	0.2
XR_003073594.3	gNAG	0	0	0.6	1.2	0	0	0.3	1	0.8	0.5
AC192960.3	gNAG	0	0	0	0	1.1	0	0	0	0	0
XR_005846893.2	gNAG	0	0	0.8	0.5	0	0	0	0	0	0
AC190266.4	gNAG	0	0	0	0	0.1	0	0	0	0.1	0
XR_005858623.2	gNAG	0.5	3.6	0.3	0.5	0.1	0.1	0.1	6.8	14.3	19.5
XM_040659593.2	gNAG	0	0	0.7	0.1	0	0	0	0	0	0.4
XM_046942855.1	gNAG	0.2	0.1	2.9	0.7	0.8	0.6	0.1	0.3	1.1	1.1
XR_002115641.2	oNAG	0.2	0	0.1	0	0	0.1	0	0	0.1	0
XR_005854901.2	gNAG	0.1	0	1.5	0.5	0.2	0	0	0	0	0.1
XR_006934962.1	gNAG	31.3	4.9	18.5	7.8	3.5	21	8.2	11	10.9	8.6
OU015542.1	oNAG	0.1	0.1	1.5	0.5	0.1	0	0.1	0.1	0.4	0
REP15	pseudogene	0.1	0	0	0.5	0.1	0.2	0	0	0.1	0.2
XR_005854745.2	gNAG	0	0	0.9	0	0	0	0	0	0.1	0.1
HG999704.3-1	oNAG	0.3	0	0.4	0.2	0.2	0.2	0	0	0.5	0.2
XM_001235270.7	gNAG	0.2	0	0.2	0.1	0.1	1.3	0	0.9	0.8	0.6
XR_006933750.1	gNAG	4.9	1.6	10.7	11.9	4.8	3.9	0.6	1.8	3.9	5.8
XM_010711592.3	oNAG	2.5	0.3	0.9	1.9	1.1	7.3	0.3	0.2	3.5	0.9
XM_010713549.3	oNAG	198.5	2.7	0.2	5.4	1.4	39.2	0	3.6	5.2	11
AC189680.3	gNAG	0	0	0.3	0.2	0	0	0	0	0	0.2
XM_040680734.2	gNAG	6.9	0	1.8	7.3	1.7	10.1	0.2	1	5.1	4.3
HG999708.3	oNAG	0.1	0.5	1.7	2.5	0.9	0.6	0.1	0.3	0.7	0.6
XM_040688341.2	gNAG	16.5	7.3	29.3	26.6	23.1	19.5	2.1	11.7	25.3	17.6
XR_006178454.1	oNAG	0.1	0	0.5	0	0	0.2	0	0.1	0.6	0.3
XM_032097741.1	oNAG	15.7	7.9	23	27.3	16.6	21.4	2.3	8.6	20.1	18.4
XM_040706933.2	gNAG	0.1	0.1	1.7	0.3	0.1	0.6	0	0.5	0.3	0.2
XM_021375743.1	oNAG	0	0.4	0	0.1	0.2	0.1	0	0	0	0.2
XR_005846789.2	gNAG	0	0.3	0.1	0	0.2	0	0	0	0	0
XM_021394434.1	oNAG	0	0	0	0.1	0.3	0.5	0	0.6	0.6	0
XM_021407791.1	oNAG	3.1	0.7	2.9	3.4	2.4	2.6	0.4	1	3.2	2.3
XM_021383619.1	oNAG	12.2	5.7	19.8	21.6	14.2	13.7	1.6	7.2	15.4	19.4
XR_002110828.2	oNAG	0	0	1.2	0.2	0.1	0	0	0	0.3	0.2
XM_030006955.2	oNAG	11	6.7	22.5	22.8	10.1	11.2	2.3	10.3	14.7	11.9
XM_046922812.1	gNAG	0	0	0.1	0.1	0	0	0	0	0	0
XM_030474347.1	oNAG	13.8	4.4	19.1	28.2	16	15.2	1.7	8.7	17.5	15.5
XM_030475374.1	oNAG	9.2	6.1	21.2	12.1	9.1	11.5	1.6	8.2	12.5	12.1
XM_030970703.1	oNAG	47	8.5	38.3	30.8	20.3	22.5	2.6	9.1	25.1	23.9
HG999686.3-2	oNAG	0.7	0.3	1.1	1	0.8	0.2	0	0.1	1.5	0.9
Gal4	novel	1.7	0.3	3.3	1.1	1.1	1.2	0	0.2	0.7	0.5
XR_005846002.2	gNAG	0	0.6	0	0	0	0	0	0	0.4	0
XM_025155811.1	gNAG	12.5	0.1	0.8	2.4	0.6	10.7	0.1	0.4	14.1	7
AC187586.2	gNAG	0	0.1	0.5	0.1	0.1	0	0.1	0	0.1	0.1
XM_031588001.1	oNAG	0	0	0	0.1	1	0	0	0	0.9	0
XR_005846833.2	gNAG	0	0.2	0.2	0.4	0	0	0	0.2	0.1	0.1
XR_005843481.2	gNAG	0.8	0.6	2.1	1.3	1.4	0.4	0	0.2	0.7	0.4
XM_031609238.1	oNAG	7.7	4.6	25.8	12.2	9.6	9.8	0.9	6.3	12.5	12.4
XR_005856396.1	gNAG	0	0	0	0	0	0.9	0	0	0	0
Gal556	novel	14.2	3.9	18.5	14.3	8.9	11.8	1.6	5.5	11.7	9
BX935512.1	gNAG	35.1	10.3	74.3	166.6	20.9	80.2	2.8	19.4	77.2	59
XM_005533218.2	oNAG	56.9	51.9	112.1	96.2	94.9	84.2	10.9	57.6	93.4	92.9
XM_042892191.1	oNAG	12.2	16.9	56.6	31.7	25.8	22	3.2	18.2	32.7	38.9
XR_005852907.2	gNAG	0	0	0.9	0	0.2	0	0	0	0.2	0
CR391159.1	gNAG	0.7	1.1	4.2	2.6	0.8	0.7	0.1	1.3	1.9	2.1
XM_037371960.1	oNAG	8.5	0.3	4.1	3.3	1.1	12.8	0.1	2.6	8	7.3
XM_027702846.1	oNAG	175.9	93.8	212.1	186.5	140.3	226	15.7	92.4	159.7	170.9
XM_030970071.1	oNAG	60.4	35.1	134.5	113	59.5	62.1	6.9	45.8	82.7	83.7
XM_014262261.1	oNAG	25.5	6.5	13.1	86.2	10.8	12.7	0.8	4.2	12.7	8.9
XR_001552331.2	oNAG	13.9	3	27.1	14.5	6.9	10.8	0.8	5.6	13.2	11.5
XM_040539289.1	oNAG	127.7	22.3	100.9	267	69.1	97.2	7.7	47.4	115.3	113.7
AC213382.3	gNAG	7.1	4	9.8	6.3	6.3	4.6	0.9	4.8	11.5	7.7
XM_040649246.1	gNAG	0.1	0.2	2.5	1.2	0.3	0.1	0	0.6	1.7	1.3
XM_040652639.2	gNAG	13.8	10.8	24.5	32.8	15.1	16.3	1.9	9.1	18	16.3
XM_046933895.1	gNAG	0	0	0	4.9	0	0	0	0	0	0
XM_040654104.2	gNAG	0	0	0.2	0	0	0	0	38.8	39.2	34.4
XR_005842258.2	gNAG	0.7	0.7	1.4	1.7	0.7	4	0.5	1.5	2.1	1.6
XM_040654957.1	gNAG	0	0	0	0.2	0	0	0	0.3	0	0
XM_040657074.2	gNAG	9	8	8.4	10.6	20.4	5.5	2.5	14.1	18.2	25.5
XM_040670960.2	gNAG	3.4	3.6	0.8	1.2	2.6	7.5	3.1	4.8	7.7	5.6
XM_040662145.2	gNAG	0.4	0	0.5	0.9	0.8	0.3	0.2	0.2	0.9	0.4
XM_040674183.2	gNAG	0	0	0	0	0	0	0	0	0	0
XM_040674459.2	gNAG	0.3	0	9.4	0.2	2.4	0	0.2	0.2	0.8	0.7
XM_040536776.1	oNAG	3.5	5.1	8.2	5.9	4.8	11.6	0.7	4.9	7.8	9.3
XM_040692070.2	gNAG	0	0	0	0.6	0	0	0	0	0	0
XM_040692757.2	gNAG	5.8	2.3	9.6	8.7	3.8	3.3	0.7	2.6	4.3	6.1
XM_040694461.2	gNAG	15.4	10.8	58.7	28.8	20.8	16.5	2.5	15.2	36.8	27.8
XM_040695061.2	gNAG	64.5	1.3	4.1	17.2	1.8	31.3	0.7	2.6	35.4	22.4
XM_046898850.1	gNAG	0.8	0.2	1.3	2.2	0.7	0.5	0.1	0.1	1	0.6
XR_002438619.1	oNAG	0.1	0	0.1	0	0	0.1	0	0	0.1	0
XM_015855580.1	oNAG	0	0	0	0.1	0.5	3.1	0.1	0.1	0.1	0.3
XR_006935397.1	gNAG	0	0	0	0	0	0	0	0	0.2	0.3
Gal559	novel	36.4	26.6	56.1	38.9	40.7	43	5	38.4	53.9	68.6
XM_030006932.2	oNAG	26	19.6	76.2	67.3	54.6	29.7	5.4	31.6	59.8	63.4
XM_042817676.1	oNAG	7	3.8	0.3	0.1	0.4	0	0	0	0.2	0
XR_005853537.2	gNAG	0.8	0.5	10.8	2.2	0.9	0.7	0	1.3	3	2.7
XR_006932185.1	gNAG	4.2	3.9	12.5	2.9	10.5	5.7	1.6	2.6	5.2	6.9
XR_006178078.1	oNAG	0.6	0	0	0	0	0	0	0	0	0
XR_006180803.1	oNAG	0	0	0	0	0.1	0.1	0.4	0.4	0.2	0.2
NR_172493.1	gNAG	7.1	4	33.8	20.6	5.5	10.3	1.7	6.5	12.3	11
AC197853.3	gNAG	0	0.1	0.1	0.1	0	0.1	0	0	0	0
XR_005841785.2	gNAG	0.1	0.1	0.2	0.1	0.2	0.6	0	0	0.5	0
XM_042890838.1	oNAG	80.6	39.2	87.6	60.8	71.4	88.1	8.1	49.3	89.1	89.1
XM_046937598.1	gNAG	121.4	75.9	105.5	74	109.4	111.1	13.7	66.2	100.5	125.5
XM_046933976.1	gNAG	0.4	0.4	1.7	1.7	0.4	0.8	0	0.1	0.5	0.8
XM_046905077.1	gNAG	18.7	12.7	46.6	33.5	19.7	31.6	3.8	18.2	30.4	32.1
XR_006933121.1	gNAG	5.8	5.9	11.5	10.9	7	7.3	1.3	5	11.3	8.3
XR_006937991.1	gNAG	0.4	0.1	0	0.1	0	0.2	0	0	0.1	0
XR_006934836.1	gNAG	0	9.3	0	0.2	0.2	0	0.6	1.1	0.9	1
XM_046919157.1	gNAG	0	0	0	0.4	0	0	0	0	0	0
XM_046937999.1	gNAG	2.9	0.6	2.9	2.6	1.3	5.8	0.2	1.3	2.5	1.8
XM_046940421.1	gNAG	0	0.2	0.6	0	0	0	1.9	0.6	0.3	0
XR_006936075.1	gNAG	0.6	0	0.5	1.9	0.1	0.6	0	0	0.1	0.1
XR_005849175.2-1	pseudogene	0	0	0.2	0.1	0.1	0.1	0	0.2	0	0
XR_005854061.2-1	pseudogene	0	0	0	0	0.6	0	0	0	0	0
XR_005860927.2-1	pseudogene	0.1	0	0.1	0.1	0	0.2	0	0.2	0	0.2
YLEC1P	pseudogene	0.3	0	0.5	0.3	0.2	0	0.1	0.3	0.1	0.3
YLEC32P	pseudogene	0.3	0	0	0	0	0	0	0	0	0
YLEC33P	pseudogene	0.5	0.1	0.6	0.2	0.4	0.1	0.3	0.4	0.1	0.4
gene-44G24.1	intact gene	0.1	0	0.4	0.4	0.1	0	0	0.1	0.1	0.1
gene-A1CF	intact gene	0	83.1	0	0.1	89.9	0	3.6	20.4	10.2	8.5
gene-A2M	partial	0.2	725.3	1	1.1	1.8	0.1	1.2	1.8	0.2	0.5
gene-A2ML1	intact gene	0.3	0.2	1.6	0.9	0.6	0.3	0	0.4	1.1	1
gene-A2ML2	intact gene	0.1	176.1	0	0.8	0	0.1	0	0	0.1	0.1
gene-A2ML3	partial	0.1	355.8	0.4	0.5	0.8	0.1	0.6	0.7	0.1	0.2
gene-A2ML4	intact gene	0.5	685.5	0.7	0.7	0.4	0.5	0	0.2	0.5	0.5
gene-A4GALT	intact gene	15.9	0.5	5.7	42.3	2.1	11.4	1.1	3.9	11.3	7.9
gene-A4GNT	intact gene	0.3	0	0.1	5.7	0	0	0	0.1	0	0
gene-AAAS	intact gene	29.5	30.1	81.1	42.1	51.5	49.6	8	41.8	58.4	67.8
gene-AACS	intact gene	12.2	41.5	26.3	25.5	14.5	9.9	2.2	18.3	24.7	32
gene-AADAC	intact gene	2.3	211.8	3.1	4.3	102.1	2.2	0.2	9.5	13.6	31.8
gene-AADACL3A	intact gene	0	0	0	0.2	0.1	0	0	0	0	0.1
gene-AADACL3B	intact gene	0	0	0	0	0	0	0	0	0.1	0
gene-AADACL3C	intact gene	0.6	0	0.3	0.2	0.5	0.6	0	0.4	0.9	1
gene-AADACL4A	intact gene	0.1	0	0.1	0.4	0.5	0	0	0	0.3	0.2
gene-AADAT	intact gene	13.1	15.1	3.5	7.5	40.9	12.1	1.8	4.5	9.2	6
gene-AAED1	intact gene	19.4	2.4	10.3	13.8	9.3	20.8	1.4	6.7	11.9	11.7
gene-AAGAB	intact gene	16.2	7.7	27.4	28.1	32.6	11.5	3.3	12.7	24.3	21.9
gene-AAK1	intact gene	21.7	6	21.6	42.2	22.8	18.4	1.9	8.3	17.8	12.9
gene-AAMDC	intact gene	11.7	5.1	8.1	8.1	27.4	7	0.9	7.1	9.3	9.6
gene-AAMP	intact gene	46.4	50.5	98	95.1	89	63.9	8.3	46.6	66.4	75.7
gene-AANAT	intact gene	0.5	0.1	0.3	0.5	0.3	0.1	0	0.1	0	0.2
gene-AAR2	intact gene	21.7	15	48	53.5	40.3	30.1	5.5	21.9	41.7	33.9
gene-AARS	intact gene	43.6	107	60.7	58.8	70.8	82.8	15.4	54.1	62.8	61.4
gene-AARS2	intact gene	9.5	6	17.1	15.1	10.6	7.8	1.1	6.3	11.8	9.8
gene-AARSD1	intact gene	34.3	31.6	66.6	48.5	40.1	41.7	9.8	34.1	45.9	43.5
gene-AASDH	intact gene	3.6	1.3	6.6	6.6	4.1	3.5	0.6	2.5	5.7	3.6
gene-AASDHPPT	intact gene	4.7	3.3	4.5	4.6	5.4	5.9	0.7	3.2	4.8	4.5
gene-AASS	intact gene	49.3	10.5	9.2	103.5	7	18.6	4.1	2.8	8.8	5.3
gene-AATF	intact gene	7.1	5.1	16	12.2	11	10	1.7	8.5	10.2	8.5
gene-AATK	intact gene	9	3.2	26.7	36.8	3.9	7.6	0.6	3.1	16.2	7.3
gene-ABAT	intact gene	1.2	29.2	5.1	4.2	300.7	3.7	2.3	11.4	9.8	19.1
gene-ABCA1	intact gene	7.1	10.6	27.7	17.7	4.9	5.4	0.6	2.9	19.9	11.9
gene-ABCA12	intact gene	0	0.7	0	0.1	0	0	0	0	0.1	0
gene-ABCA13	intact gene	0.2	0	0.1	0	1	0.1	0	0.1	0.8	0.3
gene-ABCA2	intact gene	16.1	6.1	23.7	17.3	7.5	15.6	1.5	5.3	18.1	13.3
gene-ABCA3	pseudogene	35	19.4	48.5	90.4	46.8	27.8	4.8	28.2	64.9	78.3
gene-ABCA4	intact gene	0	0	0.2	0.3	0.1	0	0	0.1	0.1	0.1
gene-ABCA5	intact gene	3.9	1.8	12.3	8.4	6.5	1.2	0.6	3.5	9.8	6.6
gene-ABCA7	intact gene	1.1	0.7	5.8	5.2	1.7	0.9	0.5	1.3	3.1	4.5
gene-ABCA8	intact gene	11.6	20.8	12	7.3	1	8	0.3	1.5	7.4	3.6
gene-ABCA9	intact gene	11.4	8.6	21.9	23.4	3.7	5.9	0.5	5.7	15.3	10.8
gene-ABCB1	intact gene	41.4	50.6	17.1	14.7	22.9	11.6	1.8	69.7	55.1	20.7
gene-ABCB10	intact gene	13.9	11	15.3	14.5	10.2	15.9	1.5	13.6	18.1	19.4
gene-ABCB11	intact gene	1.3	28.3	1.8	0.5	29	0.4	0.6	0.9	0.4	0.5
gene-ABCB1LA	intact gene	1.5	13.6	0.5	0.3	0.6	0.5	0	1.8	1.8	0.7
gene-ABCB5	intact gene	0.1	0.1	1	1.1	59.1	0.1	0.3	3.9	13.2	7.3
gene-ABCB6	intact gene	17.7	4	5.2	17.9	11	7.2	0.7	10.9	13	20.8
gene-ABCB7	intact gene	8.2	7	17.7	12.5	13.4	7.4	1.5	6.6	11.4	9.8
gene-ABCB8	intact gene	56.6	47.8	77.4	50.3	134.6	48.2	11.8	54.9	76.3	85.6
gene-ABCB9	intact gene	5.8	5.6	3.4	4.9	6.3	1.3	0.6	4	8.8	7.6
gene-ABCC1	intact gene	19.8	2.7	59	34.1	7.8	19.1	1.9	11.6	30.3	38.1
gene-ABCC10	intact gene	3.3	2.9	15.6	7.8	6.7	4	1.1	8.8	9.6	8.3
gene-ABCC13	intact gene	1.2	7.2	6.5	5.3	2.6	1.6	0.9	2.8	6.2	6
gene-ABCC2	intact gene	0.1	50.1	0.4	0.4	27	0.1	0.1	9.8	0.3	0.4
gene-ABCC3	intact gene	3.5	2	7.9	11.5	7.5	1.5	1.1	6.1	17.8	22.5
gene-ABCC4	intact gene	6.5	1.6	9.6	20.3	5.3	4.7	0.5	3.5	9	6.7
gene-ABCC5	intact gene	17.8	15.1	53.6	23.1	17.5	11.1	2	13.7	31.9	29.8
gene-ABCC6	intact gene	1.4	10.6	3.3	2.2	16.7	2.3	0.8	3.5	3.2	2.5
gene-ABCC8	intact gene	19.3	1.2	25.8	2.7	0.2	2.8	0.3	0.8	1.3	0.6
gene-ABCC9	intact gene	13.6	1.1	20	5.4	4.6	1.8	0.2	3.4	9	5.7
gene-ABCD2	intact gene	36.2	47.3	56	32.2	18.8	20.6	1.8	9.4	21.7	16.5
gene-ABCD3	intact gene	11.4	63.5	15.8	18	64.9	9.5	4.5	21.6	30.6	41.7
gene-ABCD4	intact gene	14.3	23.3	14.1	11.8	32.9	10.9	1.4	8.5	9.6	19.5
gene-ABCE1	intact gene	38.2	31.1	55.9	50.6	42.6	61.9	10.5	40.9	53.3	53.9
gene-ABCF2	intact gene	31.9	21.7	58.9	46.3	33	25.3	4.5	24.9	35.3	37.7
gene-ABCF3	intact gene	67.2	51	81.1	95.6	83.5	65	11.2	46.8	66.3	66.4
gene-ABCG1	intact gene	5.6	1.1	18.3	6.1	1.5	0.6	0.2	1.6	5.9	5.2
gene-ABCG2	intact gene	45.6	35.7	11.5	72	9	17.7	1.9	19.5	43.7	32
gene-ABCG4	intact gene	0.1	0.3	5.5	2.4	0.6	0.2	0	0.4	2.2	2.7
gene-ABCG5	intact gene	0	12	0.1	0.1	0.1	0	0	17.4	1.2	0.1
gene-ABCG8	intact gene	0	7.6	0	0	0	0	0	4.7	0.3	0.1
gene-ABHD1	intact gene	33.9	70.2	75.8	79.2	85	29.9	11.4	46.9	72.2	86.8
gene-ABHD10	intact gene	2.9	2.8	7	4.1	5	3	0.6	3	6.1	3.7
gene-ABHD11	intact gene	8.9	8.2	7.7	10.1	9.4	4.4	0.9	6.5	7.8	10.2
gene-ABHD12	intact gene	25.8	19.3	74.7	54	52.9	21.1	2.7	23	64.3	61.1
gene-ABHD12B	intact gene	53.2	26.7	26.3	29.2	71.1	58.5	1.8	15.8	48.2	42
gene-ABHD13	intact gene	11	10.5	32.3	28.3	15	10.7	3.1	14.5	26.5	24.7
gene-ABHD14A	intact gene	11.4	11.6	26.5	22.3	25	11.8	2.4	21.4	33.4	35.9
gene-ABHD17A	intact gene	51.1	22.2	57.3	71.1	69.6	47.4	12.7	36.1	44.5	61.8
gene-ABHD17B	intact gene	5.1	4.8	8.8	9.3	6	3.6	0.6	5.2	6.9	5.6
gene-ABHD17C	intact gene	10.7	10.5	14.6	34.3	30.9	6.2	7	32.2	55.4	69.5
gene-ABHD18	intact gene	13.5	7.8	16.7	6.5	11	10.5	1.5	8.7	13.8	12.1
gene-ABHD2	intact gene	40.3	53.6	21.3	20.3	28.2	10.9	0.9	8.3	23.8	15
gene-ABHD3	intact gene	9	3.8	0.2	0.8	12.8	0.4	0.1	6.8	3	2.7
gene-ABHD5	intact gene	42.4	135.1	17.2	46.5	20.4	14.6	2.4	12.1	26.1	20.1
gene-ABHD6	intact gene	6.7	51.7	27.6	13.9	20.1	12.7	0.7	34.8	27.8	46.4
gene-ABHD8	intact gene	0.7	0.3	2	1.8	0.5	1.8	0.2	1.1	2.7	1.9
gene-ABI1	intact gene	27.3	38.5	98.5	104.3	48.8	35	4.7	29.5	72.8	64.9
gene-ABI2	intact gene	16.5	4.1	22.2	17.1	12.9	28.8	1	6.2	15.5	13.3
gene-ABI3	intact gene	25.1	26.2	196	39.8	14.1	10.9	1.3	25	34.3	35.9
gene-ABI3BP	intact gene	3.1	0.2	9.9	23.7	1	26.4	0.3	5.4	51.8	28.3
gene-ABL1	intact gene	31.8	7	25.2	57.4	22.6	68.7	3.2	16.6	51.9	40.1
gene-ABL2	intact gene	8.6	3.6	4.6	13.4	7.4	6.8	1.1	3.4	7	5.6
gene-ABLIM1	intact gene	71.7	6	2.8	22.8	28.8	8.5	0.9	4.3	13.1	5
gene-ABLIM2	intact gene	5.1	0.3	1.5	6.2	4.8	0.7	1.5	1.8	5	2.2
gene-ABLIM3	intact gene	21	1.6	13.6	5.7	4.4	15	0.4	3.8	10.3	7.8
gene-ABR	intact gene	15.7	6.9	50.8	44.3	16.1	15.6	1.7	15.9	38.1	39
gene-ABRA	intact gene	150.3	0	0.3	0.7	0	0.2	0	0	0.2	0
gene-ABRACL	intact gene	27.4	43	143.8	106.8	36	27.4	6.2	70.2	119.4	117.8
gene-ABTB1	intact gene	23.2	10.6	45.6	43	26.3	20.1	2.2	11.4	26.2	23.9
gene-ABTB2	intact gene	1.4	1.9	7.2	1.8	5.2	34.4	0.2	1.6	4.9	2.3
gene-ACAA1	intact gene	35.4	171.2	38.1	35.9	240.5	31.3	4.2	45.4	63.3	66
gene-ACAA2	intact gene	222.1	143.2	41.8	42.8	250.3	68.8	8.3	62.3	62	64.8
gene-ACACA	intact gene	15.7	144.2	16.4	18.5	17.1	9.1	1.6	6.1	14.8	12
gene-ACACB	intact gene	14.7	0.6	1.7	1.2	4.5	11	0.1	0.8	2.3	2.9
gene-ACAD11	intact gene	10.1	89.5	3.7	7.1	141.9	5.8	1.7	17.9	11.4	25.5
gene-ACAD6L	intact gene	100.4	41.5	9.9	14.8	55.8	19.6	3.2	9.5	9.5	10.7
gene-ACAD8	intact gene	53.2	16.9	18.2	19.3	154.7	21.1	3	10.3	17.3	15.6
gene-ACAD9	intact gene	270.6	239.9	61.7	63.3	153.7	158.5	13.2	77.9	100.9	111.2
gene-ACADL	intact gene	295.6	299.2	79.3	70.7	271.7	143.9	11.2	106.8	110.2	93.7
gene-ACADS	intact gene	91.9	49.1	32.9	27.8	327.6	28	3.7	30	40.6	49
gene-ACADSB	intact gene	30.4	26.1	7.6	9.6	59.9	17.9	3.1	8.1	12.3	16.8
gene-ACAN	partial	0	0	0.1	0	0	3.5	0	0	0	0
gene-ACAP2	intact gene	26	5.5	32.9	42.3	13.6	21.5	2	16.1	31.5	30.3
gene-ACAP3	intact gene	5.3	1.4	13.1	21.8	3.9	18.7	0.3	3.4	11.4	7.9
gene-ACAT1	intact gene	366.5	526.9	63.6	63.4	153.4	216.5	24.1	45.7	79.3	65.1
gene-ACAT2	intact gene	10.9	237.9	33.5	25.5	151.3	8.5	2.8	35.3	39.4	50.1
gene-ACBD3	intact gene	27.9	18.7	53.3	67.9	30.2	35.5	5.3	22.6	49	48.6
gene-ACBD4	intact gene	40.2	60.4	84.3	84	92.5	277.1	6.7	42.3	73.2	83.5
gene-ACBD5	intact gene	27.9	60.4	18.9	31	75.4	44.2	5	25.6	43.5	53.8
gene-ACBD6	intact gene	19.5	12.1	28.9	32.2	28.4	16.2	3.2	15.3	21	14.6
gene-ACBD7	intact gene	3.9	6.4	7.7	12.6	1.5	3.4	0.3	1.4	8.2	3.2
gene-ACCS	intact gene	3.1	3.9	6.8	5	3.1	2.7	75.5	36.5	5.4	4.4
gene-ACCSL	intact gene	6.8	0	0.1	0.2	0.1	0.1	0	0.3	0.6	0.6
gene-ACD	intact gene	7.2	13.4	24.9	17.8	9.7	10.8	1.3	10.3	16.3	15.6
gene-ACE	intact gene	49	0.4	2.3	146.1	36.3	6.2	52.6	164.5	3.8	2.6
gene-ACE2	intact gene	0.1	2.9	0	0	18.2	0	1.1	37	82.6	2
gene-ACER1	intact gene	0	0.6	0	0.2	0.6	0	0	4.9	7.9	21.8
gene-ACER2	intact gene	3.2	0.9	1.5	51.2	3.4	1	0.4	0.8	3.2	3
gene-ACER3	intact gene	9.1	5.3	10.2	11.4	5.7	16	0.5	5.2	8.6	6.5
gene-ACHE	pseudogene	1.2	0.2	2.1	2.9	2.6	0.7	0.1	19.8	26.4	29.1
gene-ACHRB	partial	3.6	1704	19.1	3.1	36.4	2.8	0.5	3.1	3.9	4.4
gene-ACKR1	intact gene	10.2	2.9	13	28.3	5.9	3.8	0.6	3.9	7.4	6
gene-ACKR2	intact gene	1.4	1.4	2	4.6	0.4	1.3	0.1	1.1	1.5	1.7
gene-ACKR3	intact gene	51.1	3.4	32.8	294.8	22.1	41.2	2.6	17.2	49	38.4
gene-ACKR4	intact gene	14.3	7.2	7.1	13	2	10.3	1.1	1.7	17.7	7
gene-ACLY	intact gene	12	284	33.9	47.1	34.7	12	12.2	20.1	31.3	30.9
gene-ACMSD	intact gene	0.9	13.4	0.1	0.2	66.1	0	0.1	1.6	0.7	0.2
gene-ACO1	intact gene	14.1	142.8	40	35.4	131.1	14.2	7.5	36.9	27.1	45.9
gene-ACO2	intact gene	465.7	87.6	92.3	94	233.7	187	8.6	97.2	131.3	124.8
gene-ACOD1	intact gene	0.9	4.4	4.3	7	0.4	0.9	0	1	2.3	1.6
gene-ACOT11	intact gene	45.6	18.9	6.1	9.4	65.1	22.6	0.4	38.2	28.5	36.6
gene-ACOT12	intact gene	0	0.7	0	0	13.7	0	0	3	0.1	0
gene-ACOT13	intact gene	175.4	87.3	12.3	22.2	26.9	91.5	2.6	28	37.7	32.1
gene-ACOT4	intact gene	0.8	0.2	0.8	0.2	1.3	0.3	0	0.5	0.3	0.4
gene-ACOT6	intact gene	116	9.7	12.5	9.8	756.4	134.1	3.8	30.5	20.7	16
gene-ACOT7	intact gene	51.8	5.8	77.8	79.7	36.4	13.3	1.7	47.2	75.2	90.1
gene-ACOT8	intact gene	67.2	61.6	70.9	47.4	350.2	62	5.4	71.9	90.4	109.5
gene-ACOT9	intact gene	10.4	5.5	27.9	37.5	13.9	45.4	2.4	24.9	44.3	34.1
gene-ACOX1	intact gene	22.2	99.5	39.9	45.5	174.3	15.4	5.3	60.6	53.2	90.7
gene-ACOX2	intact gene	3.7	71.4	0.9	2.3	68.9	5.3	2	12.9	10.7	11.8
gene-ACOX3	intact gene	2.9	6	2.9	2.2	13.4	2.3	0.9	3.1	4.6	4
gene-ACP1	intact gene	59.7	66.4	65.9	46	78.5	55.8	8.1	59.7	93.4	99
gene-ACP2	intact gene	14.3	40.5	62.9	43.2	46.6	12.1	5.2	21.8	41.4	36.1
gene-ACP5	intact gene	17.7	98.1	325.7	283.3	29.2	17.2	9.3	55.4	132.9	138.5
gene-ACP6	intact gene	7.7	17.9	19.9	18.6	37.4	12	3.4	57.3	39.3	63.6
gene-ACPP	intact gene	0.1	0	1.3	0.7	0.1	0	0	1.1	2.2	4.8
gene-ACR	intact gene	0.8	0.4	1.4	3.2	0.3	0.2	0	0.3	0.5	0.3
gene-ACRBP	intact gene	0.1	0	1.8	0.2	0.1	0	0	0.2	0.2	0.5
gene-ACRL	intact gene	0	0	0	0	0	0	0	0	0	0
gene-ACSBG1	intact gene	0.9	0.4	0.2	1.7	1.3	0.3	0.2	0.4	1.1	0.5
gene-ACSBG2	intact gene	13	132.8	39.9	23.9	70.1	7.1	5.8	13.9	25	20
gene-ACSF2	intact gene	9.8	75.7	75.4	29.2	153.5	18.7	7	30.2	52.2	122.6
gene-ACSF3	intact gene	9.7	7.8	6.9	5.6	22	7.7	0.7	7.4	6.7	7.4
gene-ACSL1	intact gene	45.5	70.5	3.9	11.5	107.1	39.9	1.6	7	14.6	10.4
gene-ACSL3	intact gene	3.9	8.5	9.1	5	7.5	4.5	1.2	8.6	9.5	9.6
gene-ACSL4	intact gene	20.9	7.1	43.4	41.6	21.4	24.3	4.2	17.1	27.1	20
gene-ACSL5	intact gene	2.8	122.3	18.9	12.6	3.6	1.7	0.3	47.4	22.3	21
gene-ACSL6	intact gene	0.7	1.1	0.8	0.9	0.2	0.4	0	0.3	0.6	0.3
gene-ACSM3	intact gene	0.2	24.1	0.2	0.1	488.3	0.1	0.1	0.4	0.1	0.1
gene-ACSM4	intact gene	0.2	0.5	0.1	0.1	353	0.1	0	0	0.1	0
gene-ACSM5	intact gene	0.1	95.3	0.1	0.1	141.8	0.1	0	0.1	0	0
gene-ACSS1	intact gene	18.9	1.6	29.7	51	5	8.7	0.8	10.6	14.6	47.7
gene-ACSS1B	intact gene	27.5	24.6	0.1	0.2	7.8	0	3.8	1.4	0	0
gene-ACSS2	intact gene	46.9	33.6	41.8	27.5	33.2	39.3	5.3	19.9	45.1	31.3
gene-ACSS3	intact gene	6.9	42.5	4.1	3	37.5	2	3.3	4.8	8.4	3.3
gene-ACTA1	intact gene	916.3	6.2	92.7	115.4	14.2	7.2	5.3	14.1	207.2	253
gene-ACTA2	intact gene	65.8	42.7	190	347.4	73.8	37.7	9.8	184.3	501.2	414.8
gene-ACTB	intact gene	1050.7	1839.8	7339.9	4979.6	1669.2	15216.3	168.3	2038	4459.5	4516.9
gene-ACTBL2	intact gene	1109.3	0.2	0.4	0.3	0.2	0.1	0.1	0.3	0.6	0
gene-ACTC1	intact gene	7922.9	0.5	2.4	1.3	1	0.7	1.6	1	14.6	10.3
gene-ACTG1	intact gene	47.4	33.5	41.8	96.8	115.4	100.6	6.8	33.7	75	71.4
gene-ACTG2	intact gene	18.2	8.8	55.5	217.2	23	37882.7	6.8	702.3	2942.6	4200
gene-ACTL6A	intact gene	9.4	7.6	24.4	17.4	13.4	16.5	2.5	13.1	20.8	18.4
gene-ACTL6B	intact gene	0.1	0.1	0.3	0.7	0.1	0.1	0.1	0.3	1	0.3
gene-ACTL9	intact gene	0	0	0	0	0	0	0	0	0	0
gene-ACTN1	intact gene	46.1	26.6	207.7	154.3	41.3	1445.4	15.8	90.7	252.7	208.3
gene-ACTN2	intact gene	642.9	0.2	0.3	1.8	0.3	0.4	0.1	0.1	0.3	0.6
gene-ACTN4	intact gene	101.2	69.6	157.1	452	162.5	73.5	13.8	97.7	264.2	259
gene-ACTR10	intact gene	45.6	20.5	54.3	48.3	39.7	51.2	3.9	28.3	52.6	48.9
gene-ACTR10L	intact gene	7.4	3.9	8.7	7.1	6.6	7.8	0.5	4.6	9	7.7
gene-ACTR1A	intact gene	64	21.5	57.5	108.8	41.9	63.7	6	35.4	73.3	58.8
gene-ACTR2	intact gene	48.7	42.1	262.6	178.6	58.9	57.7	7.6	74.2	142.7	151.4
gene-ACTR3	intact gene	40.1	49.3	241.1	133.6	75	84.3	11.6	91.2	165.4	153.6
gene-ACTR3B	intact gene	42.2	6.3	23.5	10.2	9.5	32.9	1.8	8	17.4	25.6
gene-ACTR5	intact gene	4.8	2.8	8.9	8.6	4.6	7.2	1	4.2	7.3	5.3
gene-ACTR6	intact gene	19.7	12.1	39.6	29.6	31	42.4	4.3	24.3	37.3	37.8
gene-ACTR8	intact gene	9.7	8.7	18.1	14.5	9.7	8	1.7	7.9	14	12
gene-ACTRT2	intact gene	0	0	0	0	0	0	0	0	0	0
gene-ACVR1	intact gene	37.1	16.7	39.6	83.1	59.4	44.8	4.7	27.8	57.6	51.1
gene-ACVR1B	intact gene	13.7	14.5	41.4	36.3	32.4	24	1.4	15.5	27.8	33.2
gene-ACVR1C	intact gene	1.8	0.4	1.1	2.1	1.3	2.2	0.1	0.6	1.6	1.9
gene-ACVR2A	intact gene	10.8	12.4	15.7	26.8	35.4	12.7	3.1	15.4	25.2	26
gene-ACVR2B	intact gene	0.2	0.2	0.1	2.4	0.3	0.4	0.3	0.1	0.6	0.2
gene-ACVRL1	intact gene	69.6	24.2	208.2	767.2	30.1	29.4	4.3	41.1	65.7	59.7
gene-ACY1	intact gene	25.2	111.7	33.9	29.7	771.5	37.4	3.1	114	70.8	120.4
gene-ACYP1	intact gene	57	16.6	42.5	69.4	34.9	26.1	5	16	33.9	41
gene-ACYP2	intact gene	88.5	18.7	10.9	19.7	30.9	13.4	4.5	12.7	16.6	20
gene-ADA	intact gene	48.8	8.6	61.7	150.3	53.1	9.8	5.1	261.6	45.8	39.9
gene-ADAL	intact gene	8.2	3.6	5.4	7.5	5.2	5.4	0.6	4.5	7.2	5.9
gene-ADAM10	intact gene	36.9	22.1	95.7	133.1	42	28	3.8	34.7	69.3	61.5
gene-ADAM11	intact gene	0.3	0	0.9	0.4	0.1	0.3	0	0.1	0.9	0.9
gene-ADAM12	intact gene	0.5	1.6	3.4	3.3	3.3	1.9	0.3	0.2	4	1.5
gene-ADAM15	intact gene	0.1	0.1	0.7	0.2	0.1	0.1	0	0.2	0.2	0.4
gene-ADAM17	intact gene	24.2	12.7	42.8	55.9	33	19.1	2.8	15.1	36.8	29
gene-ADAM19	intact gene	1.9	0.4	2.2	2.1	0.5	1	0	1.3	3.3	1.7
gene-ADAM20L	intact gene	0	0.1	0.1	0.4	0.2	0.1	0	0.1	0.1	0.1
gene-ADAM22	intact gene	3.6	0.1	0.1	2.3	0.4	0.5	0.2	1.4	4.7	2.9
gene-ADAM23	intact gene	2.5	1	10.1	3.2	0.9	1.3	0.2	0.4	2.2	1.3
gene-ADAM28	intact gene	0.2	2.9	2.3	69.9	27.3	0.2	0.5	15.4	20.5	18.3
gene-ADAM32L1	intact gene	2.6	0.2	0.8	0.5	0.1	0.6	0	0.4	0.4	0.2
gene-ADAM32L2	intact gene	7.2	0.4	5.3	3.8	0.7	1.6	0.2	0.9	1.6	1.4
gene-ADAM33	intact gene	16.4	3.4	138.9	39.2	8.6	44.5	0.8	15.5	43.1	43.4
gene-ADAM5P	partial	0.2	0	1.4	0.7	2.3	0.1	0.5	6.1	6.4	2.8
gene-ADAM8	intact gene	0.9	1.1	1.6	5.4	0.3	1.2	0	2.2	3.1	2.7
gene-ADAM9	intact gene	18.4	6.8	16	29.5	21.6	21.2	1.5	8.5	21.8	16.9
gene-ADAMTS1	intact gene	123	4.7	74.8	175	33.1	38.8	2.7	10.7	42.1	43.2
gene-ADAMTS10	intact gene	4.5	1.1	10.5	65.6	6.9	4.6	0.4	7.4	12.5	10.5
gene-ADAMTS12	intact gene	2.9	0.6	1.5	9.4	2.9	7.2	0.2	1.8	5.9	2.9
gene-ADAMTS13	intact gene	2.5	17.1	12.7	10.9	18.2	2.6	0.5	10.4	15.8	11.1
gene-ADAMTS14	intact gene	1.4	0.3	7.9	26.4	4.1	0.7	0.1	1.5	4	3.4
gene-ADAMTS15	intact gene	37.3	1.5	5	45.8	0.1	5.2	0.4	3.3	16	5.2
gene-ADAMTS17	intact gene	1.8	1	0.6	3.7	0.3	6.6	0	0.3	0.7	0.2
gene-ADAMTS18	intact gene	0	0.1	0.4	0.3	1.3	0.1	0	0.4	0.8	0.1
gene-ADAMTS19	intact gene	3	0.2	0.3	2.4	0.4	12.7	0	3.4	11.5	6
gene-ADAMTS2	intact gene	9.8	1.6	1.6	12	1.1	4.2	0.6	5	19.3	9.3
gene-ADAMTS20	intact gene	0.3	0	0.1	0.1	0.1	0.2	0	0.2	2.3	1.1
gene-ADAMTS3	intact gene	5.4	2.5	63	9.3	7.4	2.2	0.6	3	4.3	2
gene-ADAMTS4	intact gene	33.5	5	60.6	124.3	11.5	6.1	1.1	9.2	11.1	11.4
gene-ADAMTS5	intact gene	3.7	2.9	2.1	2.6	8.3	3.4	0.3	1.1	5.7	4
gene-ADAMTS6	intact gene	1.3	0.1	0.1	0.5	0.4	0.4	0	0.3	1.5	1
gene-ADAMTS7	intact gene	3.8	1.4	10.3	7.4	3.5	2.8	0.3	3.3	4.7	4.1
gene-ADAMTS8	intact gene	32.9	2.3	4	48.4	5.1	2.9	0.3	5.3	17.7	7.5
gene-ADAMTS9	intact gene	30.1	3.9	25.6	16.1	16.5	38.5	1.4	7.6	18.4	14.3
gene-ADAMTSL1	intact gene	2.8	0	0.1	3	0.3	1.5	0	0.3	3	1
gene-ADAMTSL2	intact gene	65.1	6.5	23.3	30.4	8.8	14.4	3.2	16.6	24.4	31.3
gene-ADAMTSL2L	intact gene	0.9	0.5	6.7	2.7	1.6	0.9	0.1	1.5	3.1	2.8
gene-ADAMTSL3	intact gene	4.1	0.1	0.5	18.1	0.9	3.6	0.1	0.3	4.4	2
gene-ADAMTSL5	intact gene	21.8	1	2.3	6.1	1	14.7	0.2	2.7	3.9	2.5
gene-ADAP1	intact gene	5	24	33.4	15	13.1	70.2	1.3	20.5	40.2	47.2
gene-ADAP2	intact gene	2.5	6.3	17.2	7.5	7.4	2.4	3.1	3.1	4	3.7
gene-ADAR	intact gene	24.3	17.4	60.8	74.3	27.2	18.7	2.5	20.8	39	38.1
gene-ADARB1	intact gene	8.3	3.2	16.3	9.8	6.5	17.8	1.1	6	14.2	13.9
gene-ADARB2	intact gene	0	0	0.1	0	0	0	0	0	0.1	0
gene-ADAT1	intact gene	29.3	6.4	23.5	58.1	11.2	15.5	2.4	8.3	17.3	14.4
gene-ADAT2	intact gene	25.8	14.3	31	20	35.1	44.7	4.1	17.8	34.9	37.6
gene-ADCK1	intact gene	2.8	2.8	5.6	3.3	6.6	3.9	0.6	3.2	4.3	4.2
gene-ADCK2	intact gene	2.5	3.3	5.4	4.6	4.8	2.6	0.6	2.6	4.6	6.2
gene-ADCY1	intact gene	0.3	0.1	1.9	0.8	0	0	0	0.1	0.3	0.1
gene-ADCY10L13	intact gene	0	0	0	0	0	0	0	0	0	0
gene-ADCY2	intact gene	0.6	0.1	0.6	7.6	1.2	0.9	0.2	1.3	3.8	2.6
gene-ADCY3	intact gene	5.5	0.8	2.3	10.1	8.7	2.9	0.6	1.6	5.6	3.2
gene-ADCY5	intact gene	23.5	2.4	7.5	14.2	5.4	16.2	1	4	12.3	7.8
gene-ADCY7	intact gene	2.7	2.5	52.6	23.3	6.5	25.2	0.4	7.7	15	13.5
gene-ADCY8	intact gene	0.3	0.1	1	13.8	0	0	0	0.3	0.4	0.2
gene-ADCY9	intact gene	36	9.8	29.6	60.7	25.1	52.6	6.8	11.7	29.6	22.7
gene-ADCYAP1	intact gene	48.7	0.1	0.2	0	1.1	0.1	0	0.3	1.6	0.5
gene-ADCYAP1R1	intact gene	3	0.1	0.3	1.5	0	6.5	0.1	1	3.1	2.8
gene-ADD1	intact gene	44.2	7.8	56.4	82.6	40.3	43.9	3.1	19.4	53.3	39.3
gene-ADD2	intact gene	21.2	2.9	16.4	86.1	4.3	1.5	0.2	0.5	2.7	1
gene-ADD3	intact gene	59.7	9.1	79.5	93.1	52.7	20.6	2.7	30.4	83.1	67.7
gene-ADGB	intact gene	0.1	0.1	0.5	1.7	0	0.2	0	0.1	0.2	0.2
gene-ADGRA1	intact gene	4.8	0.7	7.4	11.5	1.4	2.4	0.4	1.3	4.6	2.1
gene-ADGRA2	intact gene	16.8	2.5	13.9	52.6	10	20.2	0.6	6.4	24.5	19.5
gene-ADGRA3	intact gene	2.7	1.1	7	5.9	3.5	10.9	0.8	3.6	8.5	7.5
gene-ADGRB1	intact gene	1	0	1.8	0.4	0.1	1	0	0.1	1	0.7
gene-ADGRB2	intact gene	0.6	0.4	2.3	1.8	0.4	0.4	0	0.2	0.9	0.9
gene-ADGRB3	intact gene	0.1	0	0.2	0.1	0	0.1	0.1	0.1	0.4	0.2
gene-ADGRD1	intact gene	7.2	0.1	0.2	2.9	0.5	8.3	0.1	0.3	5.4	5.2
gene-ADGRD2	intact gene	0.4	0.1	4.3	0.9	0.2	0.5	0	0.1	1.3	0.6
gene-ADGRF4	intact gene	0.3	0.1	0.2	0.6	0.1	0.3	0	0.2	0.3	0.4
gene-ADGRF5	intact gene	29.3	2.1	5.6	73.5	5.7	9.1	1.1	1.9	5.1	4.5
gene-ADGRG1	intact gene	72	6.2	17.9	228.4	104.5	21.7	2.9	8	20.2	21.6
gene-ADGRG2	intact gene	0.9	0.4	3.8	2.4	4.2	0.5	0.1	0.6	3.2	0.7
gene-ADGRG3	intact gene	2.1	0.7	8.6	8.4	0.6	1.4	0.1	1.1	3.1	2
gene-ADGRG4	intact gene	0	0	0.1	0	44.7	0	0	8.9	21.9	18.6
gene-ADGRG5	intact gene	2.9	5.8	61.7	10.5	4.9	3	0.3	7.6	14.5	12.8
gene-ADGRG6	intact gene	2.6	1.8	7.4	6.3	0.8	1.5	0.2	4.3	8.4	3.4
gene-ADGRG7	intact gene	0	0	0	0	0.2	0	0	17.1	2.9	6.2
gene-ADGRL2	intact gene	24.9	5.3	5.2	50.2	11.7	15.5	3.6	9	20.1	17.9
gene-ADGRL3	intact gene	1.6	0.3	1.2	0.8	11.7	0.7	0.2	1.3	3	2.1
gene-ADGRL4	intact gene	35.1	6.4	11	171.4	7.8	12.7	2	5.9	23.8	15
gene-ADGRV1	intact gene	2.3	0	0.1	0.8	0.2	0	0	0	0.1	0
gene-ADH1C	intact gene	0.8	1508	1.7	1.4	973.4	1	1.3	25.7	11.5	329.2
gene-ADH1L	intact gene	0.2	185.7	0.2	0.3	153.5	0.1	0.2	23.4	1	1.9
gene-ADH4	intact gene	70.1	237.1	101.1	63.2	257.3	71.4	15.3	165.1	119.1	210.5
gene-ADH6	intact gene	0.5	617.1	0.3	0.3	416	0.3	0.3	32.7	1.4	4.6
gene-ADHFE1	intact gene	45.2	67.9	4.2	9.4	181.6	12	2.9	16.6	16.9	16.1
gene-ADI1	intact gene	52.1	50.8	27.4	24	91.5	36.4	10.8	35.7	40.5	41.3
gene-ADIPOQ	intact gene	310	1.3	23.7	66	3.9	963.1	6.2	48.9	179.1	144.7
gene-ADIPOR1	intact gene	50.8	20.1	58.5	78.5	43.6	45.9	5.7	23.3	49.1	47.3
gene-ADIPOR2	intact gene	48.7	44.4	69.6	81.6	54.1	44.8	3.2	27	71.9	66.1
gene-ADIRF	intact gene	0	0	0	0	0.1	0	0	0	0	0
gene-ADK	intact gene	12	365.7	29.1	20.5	136.6	17.4	37.4	27.7	36.7	40
gene-ADM	intact gene	145.8	39.5	49.1	200.4	28.6	62.6	5.5	23.7	71.6	66.4
gene-ADM2	intact gene	0.4	0.7	29.8	18.7	16.8	0.4	17.4	12.6	13.1	23
gene-ADMP	intact gene	0.5	0.1	0.8	1.1	0.1	0.9	0.1	0.2	0.6	0.6
gene-ADNP	intact gene	29.5	12.9	59.8	65.3	30.1	38.9	6.2	23.3	48.2	39.5
gene-ADNP2	intact gene	7	5.3	19.9	13.5	9.5	8	1.6	8.7	16	13.6
gene-ADO	intact gene	38	44.5	46	47.9	88.8	61.3	12.2	39.7	60.2	73.3
gene-ADORA1	intact gene	10.2	0	1.2	9.5	1.2	1.2	0	0.4	0.4	1.2
gene-ADORA2A	intact gene	8.7	3.3	55.3	17.7	8.4	2.7	0.5	3.4	8	6.3
gene-ADORA2B	intact gene	19.3	3.1	17.7	7.4	4.6	3.6	1.4	2.9	6.1	3.5
gene-ADORA3	intact gene	0.3	1.5	5.1	0.8	0.3	0.1	0	0.6	1	1.3
gene-ADPGK	intact gene	13.8	4.5	26.5	64.7	14.8	9.8	1.6	9.3	21.8	13.9
gene-ADPRH	intact gene	36.3	7.2	48.1	42.3	16.5	27.8	2.6	15.2	33.4	28.7
gene-ADPRHL	intact gene	93.6	24.8	13.2	7.9	59.9	2.6	1.3	1.8	5.6	6.1
gene-ADPRHL1	intact gene	84.6	0.2	0.8	5.1	2.8	0	0	0	0.2	0
gene-ADPRHL2	intact gene	17.2	9.9	25.7	35.4	22.6	24	2	14.9	28.5	24.8
gene-ADPRM	pseudogene	12.2	6.6	23.3	17.6	17.5	9.9	2.1	8.3	16.2	17.6
gene-ADRA1A	intact gene	0	0	0	0	0	0.1	0	0.1	0	0.1
gene-ADRA1B	intact gene	0.5	70.1	19.1	0.4	22.4	3.1	0.1	1.6	6.5	4.1
gene-ADRA1D	intact gene	11.3	0.3	1.3	0.5	0.7	1.8	0	0.1	0.8	0.4
gene-ADRA2A	intact gene	0.4	0.9	2.4	43.7	25.3	2.1	1.2	7.5	12.3	5.8
gene-ADRA2B	intact gene	22	0.9	7.3	10	1.3	9.3	0.7	2.7	9.7	8.6
gene-ADRA2BL2	intact gene	0.5	0.3	2.8	5.5	53.2	0.2	0	0.7	1.2	0.9
gene-ADRA2C	intact gene	0.7	1.2	8.7	4.9	10.6	1	1.3	1.8	3.6	0.9
gene-ADRB1	pseudogene	20.8	5.7	11.1	79.9	3.7	5	0.3	0.4	5.3	3.5
gene-ADRB2	intact gene	8	13.9	102.5	50.2	9.4	6.6	1	4.5	15.6	14
gene-ADRB3	intact gene	0.5	0	0	208.7	0	0	0.1	0	0.1	0
gene-ADRM1	intact gene	82.9	66.4	92.7	102	82	106.4	10.7	49.3	83.2	86.7
gene-ADSL	intact gene	51.3	400.7	91.7	41.6	55.5	31	8.6	37.9	47.2	51.5
gene-ADSS2	intact gene	13.1	9.1	71.1	35.3	22.3	18.9	2.2	43.4	52.9	59
gene-ADSSL1	intact gene	59.6	6.2	43.3	44.4	78.8	38.4	1.3	6.8	28.7	28.8
gene-ADTRP	intact gene	0.9	0.2	4.4	0.2	0.2	0.2	0	0	0.4	0.3
gene-AEBP1	intact gene	75.2	8.9	47.2	131.9	25.2	86.8	4.7	26.9	182	94.5
gene-AEBP2	intact gene	9	7.7	27.7	16.8	11.8	10.7	1.4	9.2	18.4	14.6
gene-AEN	intact gene	5.9	9.9	18.1	12.6	20.9	17.3	2	15.1	16.2	18.3
gene-AES	intact gene	319.2	120.7	257.2	308.4	232	262.4	28.6	124.8	270.3	253.3
gene-AFAP1	intact gene	6.3	1	12.7	23.1	5.3	4.1	0.8	3.9	15.1	8.3
gene-AFAP1L1	intact gene	42	4.6	23.6	82.8	4	7.9	1.1	7.1	14.1	12.4
gene-AFAP1L2	intact gene	19.7	4.3	35.7	38.9	8.9	6.9	0.6	15.5	26.2	22.5
gene-AFDN	intact gene	24	6.7	12	57.5	24.6	8.1	4.1	13	20.6	18.7
gene-AFF1	intact gene	12.8	15.5	10	41.9	21.8	17.7	14.4	10.7	17.1	12.8
gene-AFF2	intact gene	5.4	2.5	18.8	11.1	6.1	2.7	0.8	3.2	10.9	8.4
gene-AFF3	intact gene	1.4	0	0.1	0.4	0.3	0.3	0	0.2	0.8	1.2
gene-AFF4	intact gene	26.1	7.8	32.3	87.9	23.8	16.4	2.7	9.8	26.1	22.6
gene-AFG1L	intact gene	14.7	3	4.5	3.6	5.8	3.5	0.6	1.9	4.1	3.9
gene-AFG3L2	intact gene	41.7	17.9	31.9	41.5	56.4	36.1	4	21.2	31.7	36.3
gene-AFMID	intact gene	8.9	107.4	25.5	11.7	17.5	7.3	1.9	16.3	27.8	26.4
gene-AFP	intact gene	0	0	0	0	0.2	0	0	0	0	0
gene-AFTPH	intact gene	10.2	10.7	29.1	23.1	25.2	11.1	9.1	13.2	22.4	24.3
gene-AGA	intact gene	17.8	20.8	22.9	22.6	31.7	14.8	4.3	17.6	28.8	22.7
gene-AGAP1	intact gene	11.5	5	11.1	19.3	22.9	10.7	2.6	5.7	16.1	12.1
gene-AGAP3	intact gene	23.7	32.4	19.4	27.1	31.6	34.8	1.9	6.5	17.8	15.3
gene-AGBL1	intact gene	3	0	0.5	0.1	1.6	0.2	0	0.1	0.1	0.1
gene-AGBL2	intact gene	0.6	0.2	1.9	7.8	1.1	0.1	0	0.4	1.1	0.6
gene-AGBL3	intact gene	0.1	0	0.1	0.1	0.1	0.1	0	0	0.1	0
gene-AGBL5	intact gene	21.1	6.5	22	23.6	21.9	5.1	1.5	8.5	13.6	14.9
gene-AGFG1	intact gene	37	33.3	74.5	75.1	48.5	37.1	6.3	28.4	54.7	47.8
gene-AGGF1	intact gene	5.2	2.4	11.5	7.8	5	6.1	0.9	4.1	9.5	7.4
gene-AGK	intact gene	29.9	9.5	15.4	13.6	19.4	11.2	2.7	9.5	15.6	11.2
gene-AGL	intact gene	20	18.3	13.3	14	6.9	17.2	2.1	8.6	13.3	10.3
gene-AGMAT	intact gene	1	116.2	2	1.8	68.4	0.9	0.1	31.5	7.9	13.6
gene-AGMO	intact gene	0.2	94.3	0	0.2	2.6	0.1	7	11.4	2.1	0.2
gene-AGO1	intact gene	8.2	4.2	16.3	15.7	7.2	21.9	1.1	4.9	12.4	10.8
gene-AGO2	intact gene	6.4	3.2	10.3	18.4	2.5	4	1.3	2	5.8	3.5
gene-AGO3	intact gene	7.8	5.7	23.8	14.6	8.4	9.1	0.7	5.1	11.6	10.3
gene-AGO4	intact gene	25.1	12.8	65	41.8	26.2	28.8	3.6	19.9	39.8	38.1
gene-AGPAT1	intact gene	0	0	0.1	0	0	0	0	0	0.1	0
gene-AGPAT2	intact gene	10.7	124.5	26.7	30.8	55.7	7.5	4	38.5	171.5	163.7
gene-AGPAT3	intact gene	15.2	66.3	14.5	13.3	40.6	25.4	4.3	17.2	10.8	7.7
gene-AGPAT4	intact gene	2	5.5	13.5	11	4.9	19.9	0.2	2.1	4.6	3.4
gene-AGPAT5	intact gene	16.3	8.7	20.8	22.8	29	19.5	3.8	20.8	33	42.2
gene-AGPAT9L	intact gene	1.9	0.9	7.6	8.8	1.4	1.8	0.3	1.9	2.7	2.5
gene-AGPS	intact gene	12.5	9.4	27.4	28.8	16.4	13.1	2.6	13.8	34.6	37.8
gene-AGR2	intact gene	0	0.3	0.6	19.1	66.1	0.2	1.1	582.9	686.4	342.3
gene-AGR3	intact gene	0.2	0	0.3	0.5	0	0	0	0.6	1	1.2
gene-AGRN	intact gene	33.7	21.4	43.6	91.1	45.2	19.7	3.8	12.9	37.8	29.1
gene-AGRP	intact gene	0.4	0.1	2.6	1.2	0.1	0.4	0	0.2	0.3	0.7
gene-AGT	intact gene	0.1	523.2	0.1	0.2	0.5	0	0.1	0.1	0	0.1
gene-AGTPBP1	intact gene	7.1	0.3	2	1.7	1.6	14.3	0.7	1.2	3.2	2
gene-AGTR1	intact gene	4.2	0.3	1.5	1.4	1.2	8.1	0.7	1.1	5.4	2.2
gene-AGTR2	intact gene	5.4	0.4	0.5	35	0.6	8.7	0.3	3.4	9.2	4.5
gene-AGTRAP	intact gene	32.3	19.6	36.4	46.6	57.7	11.9	3.8	12.1	35.1	22.1
gene-AGXT	intact gene	0.1	136.9	0.1	0.2	371	0.2	0	0.2	0.1	0
gene-AGXT2	intact gene	0.1	7	0.2	0.1	65	0	0.4	0.2	0.3	0
gene-AHCTF1	intact gene	6.9	4.9	16.3	14.2	9.1	8.6	1.3	5.9	11.2	9.7
gene-AHCY	intact gene	18.4	428.6	46.6	23.6	325.6	18.9	21.6	62.2	51.3	55
gene-AHCYL1	intact gene	23.3	47.5	55	57.5	67.6	21.1	11.5	46.2	45.7	58.7
gene-AHCYL2	intact gene	13.8	7.7	22.6	24	44.8	10.7	7.7	22.6	25	20.8
gene-AHI1	intact gene	2.6	0.6	3.8	3.4	2.3	6.1	0.4	1.4	3.7	3.9
gene-AHNAK2	partial	41.7	1.1	8.6	249.1	6.7	59.5	3	6.7	139.3	62.4
gene-AHR	intact gene	6.8	21.2	12.7	13.8	20	3.9	0.7	9.9	26.2	23.5
gene-AHR1B	intact gene	0	1.8	0	0	1.6	0	0	0	0.1	0
gene-AHR2	intact gene	0.1	5	0	0.4	0.1	0	0	0.9	2.5	2.9
gene-AHRR	intact gene	0	0	0.2	0.3	0.3	0.1	0	1.1	4.7	1.3
gene-AHSA1	intact gene	101.8	67.6	114.4	115	89.2	121	9.2	60.3	102.4	104.1
gene-AHSA2	intact gene	24.6	14.1	70.6	32.5	22.4	25.9	3	27.8	50.2	40.5
gene-AHSG	intact gene	0.3	981.5	0.2	0.3	0.1	0.2	3.6	4.5	0.1	0.2
gene-AICDA	intact gene	0	0	4.1	0	0.1	0.1	0	0.6	4	7.2
gene-AIDA	intact gene	16	4.9	13.8	44.5	12.5	20.5	3.4	12	22.9	14.6
gene-AIFM1	intact gene	83	35.1	45.6	32.8	76.6	43.8	5.7	38.9	45.2	50.1
gene-AIFM2	intact gene	3.9	9.4	7.3	8.6	5	5.6	0.6	12.6	13.5	39.9
gene-AIFM3	intact gene	0.2	0.1	0.1	6.4	0.2	0.1	0.1	1.5	3.9	2.1
gene-AIG1	intact gene	3.2	33.2	9.3	8.7	31.4	5.6	4.2	17.2	17.5	33.1
gene-AIM1	intact gene	0.1	0	1	3.3	1.9	0	0	3.1	10.5	4.7
gene-AIM1L	intact gene	0	0	0	0.2	0	0	0	0	0	0
gene-AIMP1	intact gene	72.3	26.4	60.2	48.9	38.2	118.3	9.3	41.5	68.2	68.7
gene-AIMP2	intact gene	48.5	28.8	37.7	25.2	27.1	37.5	6.8	30.4	34.3	39.2
gene-AIP	intact gene	49.7	17.9	92.9	79.1	39.5	50	3.6	26.8	59.9	51.1
gene-AIPL1	intact gene	0.8	0.2	1.8	1.6	0.6	0.7	0	0.5	0.8	0.6
gene-AIRE	intact gene	0.2	0.1	0.7	0.1	0.1	0.2	0	0	0.4	0.2
gene-AJAP1	intact gene	0.3	0	0.7	0.9	0.2	0.3	0	0.2	0.7	0.4
gene-AK1	intact gene	325.9	5.2	23	55.1	10.4	105.1	1	18.7	49.5	61.1
gene-AK2	intact gene	237.5	94.5	142.9	367.5	131.2	51.3	14.9	128.2	147.4	169
gene-AK3	intact gene	66.8	172.6	15.5	30.7	74.2	8.9	11.9	37.9	34.2	55
gene-AK4	intact gene	9.5	216.2	14.2	18.3	684.8	8.9	4.3	5.7	12.3	10.8
gene-AK5	intact gene	0	0	0	0	0	0.6	0	0	0.3	0.1
gene-AK6	intact gene	8.7	3.4	7.8	9.3	8.1	9.5	1.5	4.1	7.6	6.1
gene-AK7	intact gene	0.1	0	0	2.2	0.1	0	0	0.1	0.2	0.1
gene-AK8	intact gene	0.1	0	0.2	1.8	1.2	0.1	0	0	0.2	0.1
gene-AK9	intact gene	0	0	0	0.4	0.1	0	0	0	0	0
gene-AKAIN1	intact gene	0.5	0.2	0	0.2	0.3	0	0	0	0.9	0.1
gene-AKAP1	intact gene	52.2	18.9	43.6	39.4	46.2	66.7	4.3	25.9	43.6	47
gene-AKAP10	intact gene	21.5	7	31.4	24	25.2	13.2	2.2	12.4	23.1	21.8
gene-AKAP11	intact gene	5.7	1.7	8.6	14.7	4.9	23	0.7	2.7	8.1	5.7
gene-AKAP12	intact gene	44.6	0.5	11.6	95.5	6.1	48.4	0.9	4.3	25.9	13.6
gene-AKAP13	intact gene	22.9	6.1	86.6	52.5	24.3	10.3	2.8	11.7	36.6	29.5
gene-AKAP14	intact gene	0.1	0	0	0.5	0	0	0	0	0.1	0
gene-AKAP17A	pseudogene	13.8	8.7	45.2	33.5	12.1	14.1	3.2	13	22.1	20.1
gene-AKAP17B	intact gene	5.5	5.2	14.4	10.6	8.1	6.9	1	7.7	14.3	11.1
gene-AKAP5	intact gene	0.1	1	1.8	0.4	0.3	0.3	0	0.5	0.4	0.3
gene-AKAP6	intact gene	6	0.1	0.2	0.3	0	0.1	0	0.1	0.6	0.3
gene-AKAP8	intact gene	24.9	12.7	82.7	81	28.1	31.9	2.7	21.1	39	38
gene-AKAP8L	intact gene	19.4	12.1	25.8	29.7	19.9	15.4	2.1	14.5	24.7	24.2
gene-AKAP9	intact gene	6.3	6.2	19.5	12.1	7.7	6.2	2.1	10.5	21.8	17.7
gene-AKIP1	intact gene	3.4	5.4	14.4	7.5	13.1	4.1	0.6	11.4	16.9	18.5
gene-AKIRIN2	intact gene	47.3	31	104.3	100	67.8	47.4	7.3	38.6	62.9	70.1
gene-AKNA	intact gene	7.8	3.4	63.1	23.2	6	16	0.5	8.7	20.9	18.2
gene-AKNAD1	intact gene	0.2	0.1	0.4	0.4	0.2	0.8	0	0.3	0.6	0.3
gene-AKR1A1	intact gene	28.3	74.1	66.8	47.7	509.6	31	11	88.6	101	116.2
gene-AKR1B1	intact gene	224.9	30.6	178.9	162.9	167.8	232.1	28.3	54	182.2	137.6
gene-AKR1B10	intact gene	6.3	1.6	18.3	42	5.6	10	0.7	18.6	19.9	21.6
gene-AKR1B10L3	intact gene	40.6	84.5	12.7	40.2	109.1	18.1	5.7	27.2	66.1	51.8
gene-AKR1B10L4	intact gene	13	31.1	18.1	27.1	48.4	13.5	2.5	41.9	92.5	153.8
gene-AKR1B1L	intact gene	9.6	19.7	9.4	19.7	31.2	11.5	2.6	62.6	75.7	101.1
gene-AKR1D1	intact gene	38	176.2	4.7	3.5	0.8	9.8	1.3	45.6	5.7	12
gene-AKR1E2	intact gene	17.3	30.3	28.5	35.5	62	19.8	4	60.4	129.5	159.6
gene-AKR7A2	intact gene	75.8	444.5	81.9	75.1	1681.7	36.5	21.5	266.8	224	283.9
gene-AKT1	intact gene	18.7	21.7	55	37.4	20.8	32.5	2.4	14.9	32.8	31.4
gene-AKT3	intact gene	12.3	0.9	4.6	11.5	3.1	15.5	0.4	2.7	8.9	6.3
gene-AKTIP	intact gene	26.4	12.9	26.1	35.3	26.1	24.3	5.1	11.9	25.1	24.5
gene-ALAD	intact gene	31.6	56.1	14.8	29	82.9	18.8	2.4	16.3	21.7	69.2
gene-ALAS1	intact gene	72.8	48.9	33.9	45	95	149.4	4.8	26.9	45	85.3
gene-ALB	intact gene	11.1	50654.6	11.5	15.4	3.8	11.5	3.6	9.4	8.7	11.8
gene-ALC	intact gene	0	0	0	0.1	0.4	0	2.7	1.5	0.1	0.1
gene-ALCAM	intact gene	11.8	2.2	9.3	25.4	6.6	6.6	1.3	9.9	17.6	14.9
gene-ALDH18A1	intact gene	5.9	21.2	25.7	21.9	11.3	6.8	16.9	16.1	20.2	20.9
gene-ALDH1A1	intact gene	2.8	225.8	0.7	9.2	363.7	1.4	3	136.5	75.1	213
gene-ALDH1A2	intact gene	9.8	0.9	0.6	3.5	0.7	0.7	0.1	0.4	2.2	0.5
gene-ALDH1A3	intact gene	4.1	1.2	2.3	18.7	5.2	5.6	0.8	49.1	24.3	16.8
gene-ALDH1L2	intact gene	51.4	0.1	0.2	0.9	0.1	12.7	3.4	1.9	2.2	1.9
gene-ALDH2	intact gene	285.1	845.2	92.1	213.5	971.1	288.5	31.8	201.4	171.7	491.5
gene-ALDH3A2	intact gene	55.9	341.5	96.5	123.4	132.9	54.6	8.5	105.4	118.5	129.8
gene-ALDH3B1	intact gene	1.3	0.9	3.1	3.9	2.7	2.7	0.3	1.2	2.5	2.5
gene-ALDH3B1L2	intact gene	4.4	1.9	17.2	30.1	4.1	3.8	0.3	5	10.3	10.2
gene-ALDH4A1	intact gene	177.7	134.9	46.8	43.3	1167.2	61.2	3.6	34.9	50.5	42
gene-ALDH5A1	intact gene	26.2	46.2	19.9	12.7	103.4	15.2	2	27.6	26	23.4
gene-ALDH6A1	intact gene	222.1	101.9	14.5	32	337	122	12.6	20.8	28.9	23.3
gene-ALDH7A1	intact gene	77.9	198.5	54.3	40.2	270	53.8	33.3	53.2	50.5	48.6
gene-ALDH8A1	intact gene	0.1	88.5	0.2	0.4	53.5	0.1	0.1	9.8	1.5	3.2
gene-ALDH9A1	intact gene	99.6	498.9	53.9	76.1	512.9	81.1	11.3	73.9	127.1	132.6
gene-ALDOB	intact gene	5.5	4704.3	2.1	4.5	3699.5	7	16.4	582.9	108.2	119.9
gene-ALDOC	intact gene	845.8	40.5	356	327.9	198.9	131.4	14.7	263.8	704.2	925.4
gene-ALG1	intact gene	5.8	9.2	16.2	15.1	13.1	6.3	3.3	13.1	17.2	18.2
gene-ALG10	intact gene	4.6	6.4	13.2	12.3	8.4	8.6	1.9	7.5	12.2	10
gene-ALG11	intact gene	3.3	5.7	8.4	8	10.4	4.9	2.6	5.7	9.4	8.3
gene-ALG12	intact gene	11	33.3	32.2	23.8	13.1	14.4	5.4	18.1	26.8	17.8
gene-ALG13	pseudogene	1.2	1.3	3.3	2.3	2.6	1.7	0.4	1.7	3.6	3
gene-ALG14	intact gene	13.5	10.7	6.6	8.5	18.7	6.2	3.5	11.9	10.8	11.6
gene-ALG2	intact gene	16.7	25.1	28.7	38.7	19.5	14.3	10	24.4	30.5	36.1
gene-ALG3	intact gene	11.1	11.8	23.9	20.6	21.5	10.1	3.7	11.3	16.8	19
gene-ALG5	intact gene	7.2	17	18.9	18.4	19.4	8.1	4.9	14.4	22.8	18.9
gene-ALG6	intact gene	4.3	4.7	18.6	9.7	7.6	4.8	1.5	7.6	13.9	9.6
gene-ALG8	intact gene	4.5	3.9	15.4	9.2	6.3	4.9	1.4	6.3	12.4	10
gene-ALG9	intact gene	7.6	13.9	18.6	19.4	30.9	8.9	4.2	14.4	22.4	20.3
gene-ALK	intact gene	0.1	0	0.4	0.1	1.2	0.3	0	0.2	0.6	1.1
gene-ALKBH1	intact gene	11.9	8	24.6	20.7	16.5	11.7	1.7	9.3	16	12.7
gene-ALKBH2	intact gene	5.3	2.2	9.4	6.6	4.7	4.6	0.8	3.6	6	6.7
gene-ALKBH3	intact gene	3.7	2.7	8.4	6.6	7.4	5	0.5	5.4	8.6	5.7
gene-ALKBH4	intact gene	5	3.4	10.6	8.7	4.3	17.1	1.6	5.2	8.8	8.4
gene-ALKBH5	intact gene	65.5	24.7	50.7	69.3	70.6	49	4.8	16.9	47	40.1
gene-ALKBH8	intact gene	1.4	1.8	2.6	2.2	101.8	2.5	0.7	1.5	2.9	2.5
gene-ALMS1	intact gene	5.3	3.5	12	10.7	10.5	6.9	0.7	4.1	9.2	7.9
gene-ALOX15B	intact gene	0	0.1	0.2	0.2	0	0	0	0	0.1	0
gene-ALOX5	intact gene	10	2.2	9.6	14.5	2.8	5.5	0.3	6.5	10.7	5.9
gene-ALOX5AP	intact gene	13.5	7.3	64.7	47.7	12.1	11.7	0.8	18.9	30.2	20.1
gene-ALPI	intact gene	0.1	23.8	0.5	0.2	0.4	0.1	0.2	127.9	2.7	4.4
gene-ALPK1	intact gene	1	0.7	6.1	4.5	1.9	1.1	0.2	2.6	4.4	3.6
gene-ALPK2	intact gene	5.3	0	0.3	2.9	0.2	0.1	0	0.1	0.1	0.1
gene-ALPK3	intact gene	107	0.3	0.6	1.4	1.1	0.5	0.3	0.5	0.7	0.6
gene-ALPL	intact gene	21.8	28.2	7.4	32.2	215.8	5	1.3	15.9	24.5	19.5
gene-ALPPL	intact gene	0.4	1.7	0.9	0.6	0.8	0.2	0	0.6	0.8	0.6
gene-ALS2	intact gene	4.6	4.1	11.4	10.2	5.7	5.2	1.2	4.1	7.8	5.7
gene-ALS2L	intact gene	5.2	3.7	7.5	36.2	13.4	3.2	0.7	2.9	6.9	5.8
gene-ALX1	intact gene	0	0	0	0.1	2.6	0	0	0	0.1	0
gene-ALX4	intact gene	0.1	0	0	0.1	0.2	0	0	0	0.3	0
gene-ALYREF	intact gene	51.5	51.6	140	102.5	63.2	62	8.3	87	128.3	134.3
gene-AMACR	intact gene	9.1	39.1	7.9	5.6	26.8	6.8	1.3	7.5	10.9	11
gene-AMBP	intact gene	0.7	2487.7	0.7	0.7	48.3	0.6	0.3	0.7	0.4	0.4
gene-AMBRA1	intact gene	9.4	8.2	31.1	37.2	21.2	10.2	2.3	9.4	19.1	17
gene-AMD1	intact gene	139.4	17.1	48.1	151.8	28.8	41.7	5.1	20.1	45.5	48.3
gene-AMDHD1	intact gene	0.5	97.3	2.6	1	18.1	0.3	0.1	0.7	0.5	1.1
gene-AMDHD2	intact gene	9.5	7.3	16.6	31.2	11.1	11.9	0.8	17.1	14.6	14.9
gene-AMER1	intact gene	4.6	2.8	6.5	7	7	7.2	0.9	2.4	6.7	5
gene-AMER2	intact gene	0.6	0.3	0.6	4.3	2	0.3	0	0.2	0.8	0.6
gene-AMER3	intact gene	1.1	0	0.1	0.2	0	2.9	0	0	0.9	0.5
gene-AMFR	intact gene	53.2	87.2	81.1	134.3	174.3	39.8	11.7	42.2	75.8	89.2
gene-AMH	intact gene	1.2	0.4	2.7	3.6	0.7	0.4	0	0.4	0.8	0.6
gene-AMIGO2	intact gene	2.1	1.4	19	7.8	9.8	3.1	0.1	9.8	10.6	6.4
gene-AMIGO3	intact gene	1	0.4	1.8	1.5	6.1	1.1	0.3	3.7	1.8	1.7
gene-AMMECR1	partial	2.8	1.2	5.6	6.6	3.4	4.3	0.3	2.4	4.7	3.3
gene-AMMECR1L	intact gene	12.1	6	25.2	26.2	11.4	9	1.6	5.7	13.6	11.7
gene-AMN	intact gene	0.3	9.5	0.7	0.8	215.5	0.2	0.1	22.2	0.7	0.3
gene-AMN1	intact gene	2.5	3.4	7.3	5.7	2.9	3.7	0.9	3.1	6	4.8
gene-AMOT	intact gene	21.5	4.8	21.3	51.2	15.2	11.1	2.4	12.8	27.9	28
gene-AMOTL1	intact gene	17.9	1.5	15.7	26.6	7.6	37.7	0.5	3.5	11.7	9.1
gene-AMOTL2	intact gene	55	17.7	28.4	84.7	39.1	23.2	2.5	8.9	34.7	26.1
gene-AMPD1	intact gene	0.2	0	0.5	0.9	0.1	0.2	0.1	0.2	0.4	0.2
gene-AMPD2	intact gene	12.5	10.4	65.4	31.3	29	7.6	1.8	19.6	34.9	37.8
gene-AMPD3	intact gene	8.7	0.7	4.1	11	4.3	1.5	0.3	1.8	6.7	2.9
gene-AMPH	intact gene	0	2.6	0	0	2.2	0.1	0	0.1	0.4	0.1
gene-AMT	intact gene	38.3	251.5	88.3	86.9	66.7	48.5	4.8	71.3	75.9	125.5
gene-AMY1A	intact gene	39	105.7	54.6	56.1	18.7	14.9	28	18.5	20.8	17.2
gene-AMY1AP	pseudogene	3.7	6.4	24.6	6.3	2	1.8	1696.9	661	2.7	1.8
gene-AMY2A	intact gene	32.1	23.6	95.1	35.2	39.6	81.5	165131	55249.5	60.5	40.5
gene-AMZ2	intact gene	0	0.2	0.3	0.4	0.2	0	0	0.1	0.1	0
gene-ANAPC1	intact gene	5.3	4	20.9	13.4	7.8	7.2	1.3	6.5	12	10.8
gene-ANAPC10	intact gene	2.9	3.1	5.6	4.2	3.2	5.4	0.9	4.6	5.6	6.8
gene-ANAPC11	intact gene	36.5	36.7	48.1	32.4	43.1	48.7	5	33.3	49.6	63.4
gene-ANAPC13	intact gene	37.3	22.4	33.5	26.6	28.1	35.1	8.5	24.3	44.6	45.2
gene-ANAPC15	intact gene	35.8	35.9	68.8	60.6	62.4	39.2	7.2	36.4	53.7	54.8
gene-ANAPC16	intact gene	40.1	30.7	85.6	78.1	59.7	39.7	8.6	44.2	58.7	62
gene-ANAPC2	intact gene	11.9	13.8	30.6	22.3	40.7	40.8	2.6	12.4	18.6	19.8
gene-ANAPC4	intact gene	4.3	3.4	12.3	5.6	4.4	4.5	0.8	5.5	7.4	6.6
gene-ANAPC5	intact gene	3.2	10.4	11.2	8.1	11.2	4.6	1	10.3	11.2	13.5
gene-ANAPC7	intact gene	10.4	6.7	27.8	16.1	11.7	9.6	1.6	9.1	19.7	16.7
gene-ANGEL1	intact gene	17.1	16.5	29.8	34.8	37.1	22.4	6.7	15.5	27.6	24.4
gene-ANGEL2	intact gene	12.8	7.1	22.3	18.4	12.4	14.8	2.9	13.6	20.5	20.7
gene-ANGPT1	intact gene	4.7	1.7	12.2	8.1	0.8	1.6	0	1.8	12	6.9
gene-ANGPT1L	intact gene	0.2	0.2	0.9	30.6	0.2	0.7	0.9	1751.6	568.6	469.6
gene-ANGPT2	intact gene	23.9	4.4	7.6	24	15.8	7.1	1.9	26.3	38.3	21.5
gene-ANGPT4	intact gene	78.8	12.1	53.4	87.3	38.1	12.8	2.8	15.2	65.1	29.6
gene-ANGPTL1	intact gene	3.7	0.1	0.8	21.2	0.9	28.6	0	2.8	10.8	4.5
gene-ANGPTL2	intact gene	78.5	8.2	36.7	48.4	7.3	113	7.7	19	81.1	42.9
gene-ANGPTL3	intact gene	0	128	0.2	3.3	0.2	0.1	2.8	2.1	0.1	0
gene-ANGPTL4	intact gene	2.8	22.3	1.3	2.1	6.5	0.4	0.4	5.3	4.3	4.7
gene-ANGPTL5	intact gene	1.5	0	0.3	1.3	0.3	50.9	0.2	1.2	20.7	8.9
gene-ANGPTL6	intact gene	0.1	0.5	0.7	4.6	0.1	0.5	0.3	1280.9	319.1	288.9
gene-ANGPTL7	intact gene	0.1	0	0	1.9	0	0.6	0	0	0.2	0
gene-ANK1	intact gene	15.7	1.9	9	49.3	2.6	0.7	0.1	0.1	0.8	0.3
gene-ANK2	intact gene	17.9	0.1	9	12.4	1.4	2.8	0.2	0.8	7.1	2.6
gene-ANK3	intact gene	19	4.5	0.3	1.6	15.7	0.9	1.4	2.1	4.9	4.6
gene-ANKDD1A	intact gene	0.6	1	5.7	2.1	0.5	0.7	0	1.5	3.9	2.6
gene-ANKDD1B	intact gene	0.2	0.3	2.6	1	0.3	0.2	0.1	0.2	2.6	1.6
gene-ANKEF1	intact gene	1.8	0	0.3	0.5	0	0	0	0	0	0
gene-ANKFN1	intact gene	0	0	0	0	0	0	0	0.1	0	0
gene-ANKFN1L	intact gene	1.6	0.6	10.4	3	1.3	1.9	0.1	0.8	3.5	2
gene-ANKFY1	intact gene	11.8	9.9	26	29.1	18.4	16.6	1.3	8.1	22.5	17.7
gene-ANKH	intact gene	50.9	61.2	22.3	18.1	4.4	42.5	2.3	21.8	28.7	24.9
gene-ANKIB1	intact gene	14.1	3.9	17.6	17.9	25.6	10.3	1.2	5.7	14.4	13
gene-ANKK1	intact gene	0	0	0	0	0	0	0	0	0	0
gene-ANKLE1	intact gene	4.3	2	14	10.6	2.8	8.4	1.2	5.2	10	9.6
gene-ANKLE2	partial	14.7	7.1	24.4	23.8	17.3	18.8	4.7	9.5	19	14.3
gene-ANKMY1	intact gene	2.2	1.5	9.5	5.9	2.9	4.3	0.6	2.1	4.2	3.9
gene-ANKMY2	intact gene	20.3	12.2	28.1	27.1	21.6	23	1.9	15.8	24.8	21.8
gene-ANKRA2	intact gene	7.8	6.8	14.7	14.6	11.1	8.6	2.5	7.6	11.1	9.8
gene-ANKRD1	intact gene	281.9	0.9	1	1.3	1.2	0.2	0.1	0.6	0.8	0.7
gene-ANKRD10	intact gene	33.6	8	93.8	138	25.6	46.3	2.7	23	57.4	61.8
gene-ANKRD11	intact gene	31.9	12.6	62	77.1	28	33.1	3.1	21.9	48.8	46.4
gene-ANKRD12	intact gene	10.2	3	13.7	28.7	4.4	7.4	1.5	4.5	11	7
gene-ANKRD13A	intact gene	17.9	15.9	66.6	56.4	26.3	16.5	2.3	20.1	39.5	34
gene-ANKRD13B	intact gene	7.4	1.9	25.4	15.8	4.4	10.2	0.4	4.6	12.5	12.2
gene-ANKRD13C	intact gene	16.3	6	29.3	33	22.2	18.8	2.4	13.1	25.6	23.3
gene-ANKRD13D	intact gene	26	8.9	55.5	37.7	41.2	36.1	8.9	16.4	41.4	38.8
gene-ANKRD16	intact gene	1.6	2.7	4.5	4.1	2.7	1.4	0.4	1.3	2.5	2.2
gene-ANKRD17	intact gene	17.2	8.5	44.7	58	17.5	17	3.5	15.9	29.9	26
gene-ANKRD2	intact gene	1.3	0.9	7.2	3.9	2.9	0.3	0.2	0.2	1.2	1.8
gene-ANKRD22	intact gene	0.1	0.6	1	1.9	5.2	0.1	10.7	17.4	19.1	37.3
gene-ANKRD24	pseudogene	0	0	0	0.2	0.8	0	0	0	0.1	0
gene-ANKRD26	intact gene	2.3	1	3.9	3.6	2.4	2.1	0.3	1.2	3.3	2
gene-ANKRD27	intact gene	6.3	2.7	12.6	11.7	25.4	5.6	1.8	4.4	8.3	7.3
gene-ANKRD28	intact gene	5.7	3.8	5.7	7.4	6.8	9.5	0.8	4.1	8.9	6.9
gene-ANKRD29	intact gene	0.5	0	0.5	1.6	0.3	1.8	0.1	0.6	5	1.8
gene-ANKRD31	intact gene	1.1	0.4	0.8	1	0.4	0.3	0	0.2	0.9	0.4
gene-ANKRD33	intact gene	0	0.5	3.7	0.8	0.1	0	0	0.2	0.7	0.1
gene-ANKRD33B	intact gene	0.7	2.1	10	0.9	15.7	0.1	0.1	0.5	2.5	3.6
gene-ANKRD34B	intact gene	0	0.2	0.3	0.3	0	0.1	0.5	0.6	0.2	0.1
gene-ANKRD34C	intact gene	0	0.1	1.2	0.1	0.1	0.1	0	0.5	0.4	0.1
gene-ANKRD39	intact gene	62.3	94.2	140.5	77.1	123.7	92.3	13.3	81	113.9	152.3
gene-ANKRD40	intact gene	14.4	8.9	18.9	18.7	16.9	20.5	2.5	11.8	18.1	17.4
gene-ANKRD42	intact gene	0.2	0.3	0.3	0.8	20.6	0.3	0.2	0.3	0.5	0.2
gene-ANKRD44	intact gene	6.3	4.9	84.4	23	6.8	9.7	0.8	9	26.1	25.6
gene-ANKRD46	intact gene	15.1	8.9	22	26.8	29	17.7	2.7	16.8	25.3	19
gene-ANKRD49	intact gene	10.5	7	12.9	13.1	12.4	14	2.1	7.5	13.7	15.5
gene-ANKRD50	intact gene	17	1.9	10.4	24.8	6	58.1	0.9	5.4	18.5	14.8
gene-ANKRD52	intact gene	8.9	4.8	24.2	20.9	10.6	7.7	1.3	4	13.9	11.1
gene-ANKRD54	intact gene	29.6	15.2	58.4	65.5	43.7	47.9	4.4	27.5	47.4	52.1
gene-ANKRD55	intact gene	0.1	0	0.1	0.1	0	0	0	0	0.1	0.2
gene-ANKRD6	intact gene	2.3	1.2	10.3	5.4	3	3.5	1.8	3.5	4.9	4.1
gene-ANKRD60	intact gene	0.1	0.3	0.9	0.6	0.7	0.7	0.1	0.2	0.2	0.8
gene-ANKRD61	intact gene	0.1	0.2	1	1	0.2	0.2	0.1	0.3	0.6	0.6
gene-ANKRD66	intact gene	3	1.2	14.6	9.7	3.3	1.8	1.5	4.5	7.6	8.6
gene-ANKRD9	intact gene	89	117.5	15.9	28	11.1	43.7	1.3	9.3	26.5	47.4
gene-ANKRD9L	intact gene	0	0	0	0.1	0.2	0	0	0	0.2	0
gene-ANKS1A	intact gene	11.5	4.5	19.3	27.2	7.9	12.6	0.5	6.1	16.4	12.5
gene-ANKS1B	intact gene	0.9	0.1	0.3	0.6	0.4	0.3	0.1	0.2	0.9	0.5
gene-ANKS3	intact gene	5.4	3.3	17.2	15.1	13.3	6.3	1.3	5	10.9	8
gene-ANKS4B	intact gene	0.1	0.6	0.9	0.3	93.3	0.1	0.1	24.3	38	51.8
gene-ANKS6	intact gene	3.7	1.1	2.7	4.4	13.3	3.1	0.4	2.1	5.4	3.5
gene-ANKZF1	intact gene	9.9	6.9	20.5	15.6	13.2	13	1.4	10.2	14.9	14.8
gene-ANLN	intact gene	0.7	0.5	4.2	1.8	0.5	1.1	0	2.5	4.8	4.4
gene-ANO1	intact gene	6	75.3	11.1	1.4	4.5	6.4	0.2	2.8	6.5	4.3
gene-ANO10	intact gene	7.6	2	6.6	13.5	11.3	21.6	0.8	8.5	20.2	16
gene-ANO3	intact gene	0.6	0.1	3.6	2	0.2	0.2	0.3	0.8	1.7	0.8
gene-ANO4	intact gene	0.1	0.1	1.1	0	0.1	0.1	0	0.1	0.5	0.2
gene-ANO5	intact gene	33.1	2.3	32.5	92.3	5.2	40.5	2.2	17.1	21.3	16
gene-ANO6	intact gene	26.8	0.1	2.4	18	1.7	6.1	0.6	1	4.8	2.1
gene-ANO8	intact gene	25.9	12	27.5	27.2	12	6.3	0.5	5.4	15.3	15.3
gene-ANO9	intact gene	0.4	0.7	0.7	0.4	2	0	0.1	11.2	7.9	14.8
gene-ANOS1	intact gene	4	0	0.1	0.9	0.3	1.3	0.1	0.6	2.9	2.6
gene-ANP32A	intact gene	55.5	67	103.2	88.9	55	55.4	8.3	49.2	87.3	95.2
gene-ANP32B	intact gene	56.1	43.7	236.4	178.1	77.4	45.5	8.9	90.9	147.9	144.5
gene-ANP32E	intact gene	63.3	42.2	150.9	142.9	84.8	80	8.1	60.2	109.8	94.8
gene-ANPEP	intact gene	89.6	243.5	34.7	163.9	332.1	23.3	3.7	530.8	347	579.9
gene-ANTXR1	intact gene	9.5	0.6	4.2	5.8	1.6	16	0.3	2.4	18.7	9.2
gene-ANTXR2	intact gene	53.3	21	105.1	64.1	36.8	195.9	1.7	30.1	90.4	65.5
gene-ANTXRL	intact gene	12.1	3.1	53.6	34.2	6.6	19.1	1	6.3	31.9	16.6
gene-ANXA1	intact gene	40.5	4	37.6	131.5	17.4	68.4	2.9	15.1	155.2	77.3
gene-ANXA10	intact gene	0.7	0	0	1	0.4	0	0.9	0.8	0.2	0.1
gene-ANXA11	intact gene	74	24.1	114.3	128.5	71.2	90.8	4.9	66	162.5	149.5
gene-ANXA13	intact gene	0.1	1.3	0.1	0.4	0.4	0.5	0.4	124.7	73.7	78.4
gene-ANXA2	intact gene	68.4	11.7	52.6	213.4	15.8	114.5	5.5	90.8	369.9	351.1
gene-ANXA4	intact gene	26	27	39	72	71.4	52.6	6.9	78	156.1	160.6
gene-ANXA5	intact gene	113	425.3	206.3	398.8	47.3	180.5	19.3	179.6	295	209.6
gene-ANXA6	intact gene	233.5	116.6	438.4	1284.5	51.3	422.2	18.2	78.1	249	238.9
gene-ANXA7	intact gene	34.1	19.8	21.1	91.5	314.1	32.5	6.8	28.2	94.6	85
gene-ANXA8L1	intact gene	1.9	0.5	1.3	12.6	0.3	0.4	0.3	0.1	5.4	1.3
gene-AOAH	intact gene	1.2	7.4	36.9	6.3	1.9	0.9	0.2	1.5	3	3
gene-AOC1	intact gene	0.1	184.8	0.1	0.1	0	0.1	0	16.9	46.3	15
gene-AOC3	intact gene	17.3	2.5	18.2	16	8	30.5	0.6	2.9	7.7	7.3
gene-AOX1	intact gene	14.2	1.5	1.8	6.7	86.3	6.6	0.3	0.8	11	4.7
gene-AOX2	intact gene	4.6	0.2	0.5	3	13.8	2.6	0.1	0.1	4.5	2.2
gene-AP1AR	intact gene	3.2	7	12.9	11	19.5	2.1	2.5	13.5	17.9	17.3
gene-AP1B1	intact gene	22.3	18.9	48	37.5	39.1	27.5	3.2	15.9	31.1	29.8
gene-AP1G1	intact gene	21.5	15.1	53.8	39.6	33.9	25.2	3.9	21.4	41.6	36.9
gene-AP1M1	intact gene	16.6	11.5	26.8	18.6	16.8	15.2	2.7	10.9	21.5	16.9
gene-AP1S2	intact gene	11.3	18.8	42	46.6	9.7	11.2	1.5	16.8	33.4	22.7
gene-AP1S3	intact gene	0.7	24.4	0.5	1.9	11.8	0	1.4	22.2	36.4	53.8
gene-AP2A2	intact gene	26.8	20.4	56.7	59.6	46	27.4	3.4	22.1	50.2	43.4
gene-AP2B1	intact gene	22.5	10.9	53.9	59	36.7	16.1	2.1	15.4	37.7	34.6
gene-AP2M1	intact gene	158.6	92.5	208.5	224.7	261.4	161.5	15.8	107.9	216.9	195.1
gene-AP2S1	intact gene	71.9	154.7	281.2	239.3	227.6	105	25	166	284.3	299.5
gene-AP3B1	intact gene	7.3	4.6	14.5	14.4	11.3	10.5	2.1	8	15.1	12
gene-AP3B2	intact gene	8.3	2	8.6	4.7	2.8	1.1	0.3	3.3	6.8	4
gene-AP3D1	intact gene	27.3	14.2	45.3	51.2	37.7	23.9	4.4	21.5	35.5	31.5
gene-AP3M1	intact gene	34.3	36.5	60	41.9	81.4	28	11.5	33.8	55.8	50
gene-AP3M2	intact gene	13.3	13.5	39.2	54.6	18.4	8.5	2	9.9	19.9	20.1
gene-AP3S1	intact gene	13.2	68.6	25.9	34.4	24.9	12.6	8.8	23.9	33.3	28.5
gene-AP3S2	intact gene	49.2	30.3	73.6	71.9	35.3	33.6	6.5	57	83.6	94.5
gene-AP4B1	intact gene	11.2	7.3	33.1	23.2	17.7	14.7	2.8	11.5	19	19.5
gene-AP4E1	intact gene	5	3.3	10.1	10.2	4.4	5.5	0.8	4.8	9.2	6.6
gene-AP4M1	intact gene	46	38.4	110.7	62.8	65	56.6	10.4	37.8	65.1	65.4
gene-AP4S1	intact gene	3.2	2.3	2.1	3.3	4.1	2.7	0.4	2.4	3.9	3.5
gene-AP5M1	intact gene	7.9	7	24.4	12.3	22.4	6.9	0.9	11.7	17.9	16
gene-AP5S1	intact gene	30.7	26.3	36.5	29.5	121	29.4	6	19.1	38.3	56.3
gene-AP5Z1	intact gene	9.8	15.6	24.7	20.6	18.3	12.6	2	9.4	15.3	12.8
gene-APAF1	intact gene	5.2	3.8	20	13.9	4.7	4.5	0.8	6.7	13.4	12
gene-APBA1	intact gene	2.5	0.4	3	4.6	1.6	1.6	0.3	1	2.8	1.9
gene-APBA2	intact gene	19.6	0.1	0.7	0.9	0.2	0.7	0	0.8	1.6	0.7
gene-APBA3	intact gene	10	5.5	33.7	20.4	9.3	8.3	1.4	7.1	15.4	16
gene-APBB1	intact gene	42.7	7	86.8	58.6	54.9	59.4	8.9	29.7	48.7	50.8
gene-APBB1IP	intact gene	6.1	7.3	70.4	24.4	4.3	5	0.4	9.3	17.9	18.3
gene-APBB2	intact gene	18.6	2.2	9.2	55.7	11.1	26.9	1.4	5.6	14.1	8.5
gene-APBB3	intact gene	0.1	0	0.5	0.1	0.1	0.1	0.3	0.6	1.2	0.7
gene-APC	intact gene	5.3	2.6	7	7.2	4.5	6.8	0.9	3.8	7.5	7.2
gene-APC2	intact gene	0.1	0	0.3	0.2	0	0.1	0	0.2	0.6	0.3
gene-APCDD1	intact gene	3	0.8	2	42.3	2.2	0.8	0.2	20.1	31.4	8.1
gene-APCDD1L	intact gene	3.9	0.2	1.4	21.9	27.6	44.2	0.2	1	8.9	4.1
gene-APEH	intact gene	26.7	42.5	44.7	32.9	98.5	26.3	6.3	28.2	34.3	41.8
gene-APELA	intact gene	0.1	24.8	6.6	8.7	6.8	0	2.5	3.7	1.8	4
gene-APH1A	intact gene	16.5	19.7	34.4	36.3	26.9	18.7	5.6	17.5	26.3	28.1
gene-APH1AL	intact gene	11.6	13.5	24.3	32.6	27.6	11.4	2	16.6	28.2	45.1
gene-API5	intact gene	43.8	30.5	103	101.3	60.1	63.1	9.7	40.5	80.1	69.7
gene-APIP	intact gene	14.4	23	22.3	17.8	27.3	14.7	5.1	19.1	26.3	21.9
gene-APLF	intact gene	4.4	4.2	14.9	10.4	8.7	4.2	1.1	5.4	11.4	11.7
gene-APLN	intact gene	19.1	1.5	7.3	1.9	4	4.8	0.2	4.6	5.7	5.7
gene-APLNR	intact gene	11.9	23.3	0.8	26.4	6.6	7.8	0.7	6.9	12.1	6.9
gene-APLP2	intact gene	120.6	76.4	164.1	557.6	623	230.9	9.4	85.3	223.5	245.2
gene-APMAP	intact gene	25.4	79.7	57.3	58.5	48	42.4	4.6	31.1	75.7	71.4
gene-APOA1	intact gene	3226.3	24855	1837	1678.2	7510.4	2512.6	453.9	1528.3	6224.9	3259.8
gene-APOA1BP	intact gene	168.3	108.9	101.1	121.3	214	165.7	23.3	91.1	134	151.8
gene-APOA2	intact gene	2.8	11487.7	4.2	7.8	2.9	3.2	0.7	2.2	0.8	2.3
gene-APOA4	intact gene	1.1	3141.1	1.3	2.1	415.4	1	27.7	462.9	2.5	1.5
gene-APOA5	intact gene	7.5	344.8	6.8	7.2	20.6	3	1	7.1	5.7	5.9
gene-APOB	intact gene	0.3	695.6	0.2	0.2	156	0.1	0.2	24.4	0.6	0.2
gene-APOBEC2	intact gene	197	1	2.9	5.6	3.4	21.8	0.2	1.2	4.2	3
gene-APOBEC4	intact gene	0	0	0	0.1	0	0	0	0	0	0
gene-APOC3	intact gene	3.4	11427.5	4.4	9.6	273.4	2.9	1	4.2	2.2	5.6
gene-APOD	intact gene	3	0.1	2.2	3.1	5.3	1	0.4	1.2	1.4	0.9
gene-APOF	pseudogene	7.7	1205.1	5.1	27.6	4.3	2.6	1	2.7	5.8	5.4
gene-APOH	intact gene	0.7	2986.7	1	5.7	44.4	1.2	2.5	1.6	2.8	2.1
gene-APOLD1	intact gene	41.3	3.5	33.4	507.9	12.6	15.8	3.5	5.1	21.9	11.7
gene-APOO	intact gene	43.3	24.8	27.3	20.6	44	28.8	3.9	30.2	35.1	34.5
gene-APOOL	intact gene	23.8	9.3	22	15.5	24.7	19.9	2.8	13.5	25.8	20.1
gene-APOPT1	intact gene	49	25.3	45.1	71	37.3	47.3	4.9	24.6	39.3	40
gene-APOV1	intact gene	17.3	46493.3	15.6	9.1	4.9	9	1.4	10	1.3	11.4
gene-APP	intact gene	205.5	107.9	179.6	290.4	476.9	175	21.8	96.3	259.8	207.4
gene-APPBP2	intact gene	12.6	13.8	22.3	19.4	19.4	11.7	2.1	11	18	17.6
gene-APPL1	intact gene	7.4	3	18.5	11.5	7.9	11.8	1.8	4.4	12.5	8.7
gene-APPL2	intact gene	7.5	8.3	21.7	26.1	12.9	7.8	3	10	23.1	28
gene-APRT	intact gene	10.3	5	47.6	24.7	13	17	2.3	23.1	25.7	30.5
gene-APTX	intact gene	9.9	5	12	12.2	12.9	10.1	1.2	8.1	10.8	14.1
gene-AQP1	intact gene	80.3	34	108.4	530.8	5.6	101.4	13	42.2	209.3	150.5
gene-AQP10	intact gene	1.7	0	0.4	1.6	0.4	0.1	4.9	10.3	0.2	0.1
gene-AQP11	intact gene	0.8	8.2	0	3.1	47.1	3	0.9	15.4	16.6	34.1
gene-AQP12A	intact gene	0.1	0.1	1.7	1.6	0.4	0.4	110.7	104	0.4	0.5
gene-AQP2	intact gene	0.1	0	0	0	144.7	0.2	0.1	0.1	0.1	0
gene-AQP3	intact gene	46.6	12.3	29.3	58.5	24	140.6	0.8	1.8	17.8	10.1
gene-AQP4	intact gene	0.5	0	0.2	0.2	2.3	0.3	0.2	0.6	2.9	0.7
gene-AQP5	intact gene	0.2	0	0	1.7	0.1	0	36.1	59.5	13.7	3.9
gene-AQP7	intact gene	0	0.1	0.1	0	30.4	0.2	0	1	0.1	0
gene-AQP8	intact gene	0	0	0.1	0.1	0.2	0.1	0	0.3	0.3	1051.9
gene-AQP9	intact gene	16.3	73.7	0	0.3	1.8	0.4	0	0	0.3	0.1
gene-AQR	intact gene	4.9	4.2	13.6	9.4	6.4	7.3	1.2	6.1	11.1	9.4
gene-AR	intact gene	40.5	29.4	3.5	79.8	32	17.6	0.6	1.6	18.2	4.4
gene-ARAP2	intact gene	1.4	1.2	22.1	5.2	1.2	1.2	0.2	6.8	14.3	10.4
gene-ARAP3	intact gene	41.9	6.8	20	132.6	10.1	16.2	1.4	7	18.8	13.8
gene-ARC	intact gene	0.3	0.1	0	0.1	0.6	0.1	0	0	0.4	0.1
gene-ARCN1	intact gene	55.8	48.3	102.6	128.2	80.5	62.7	19.6	61.4	103.1	89.8
gene-AREG	intact gene	0	10	0.1	4.1	5.3	0	0	0.9	4.2	0.6
gene-AREL1	intact gene	7.6	4.7	17.2	13.1	10.6	4.6	1.5	6.7	11.4	8.9
gene-ARF1	intact gene	130.9	96.5	224	265.1	162.7	140.6	32.5	153.6	269.6	274.5
gene-ARF3	intact gene	45	45.4	149.8	89.5	98.5	40.3	8.5	52.1	107	119.7
gene-ARF4	intact gene	67.1	108.5	92.5	120.2	98.2	77.3	25.3	88.4	128.9	109.2
gene-ARF5	intact gene	5.2	6.8	16.9	7.5	9.1	6	0.5	5.5	12.1	14.9
gene-ARF6	intact gene	57.4	83.2	204	148	122.3	49	11.7	97.2	156.5	197.9
gene-ARFGAP1	intact gene	20.4	18.6	31.8	31.2	29.9	16.2	6	16.1	25.7	20.5
gene-ARFGAP2	intact gene	29	20	52.6	46.6	35.1	37.6	5.4	20.5	39.7	31.7
gene-ARFGAP3	intact gene	13.4	27.7	41.1	29.2	41.1	15	46.6	40.4	34.4	30.6
gene-ARFGEF1	intact gene	9.8	6.4	23.3	20.3	14.8	12.6	2.5	10.3	22.6	21.2
gene-ARFGEF2	intact gene	6.2	14.9	14.7	13.8	10.8	7.9	2	6.5	13.1	10.7
gene-ARFGEF3	intact gene	7.7	0.1	1.8	2.3	3.3	0.2	1.6	2.8	5	2.1
gene-ARFIP1	intact gene	20.1	16.5	47.1	48.3	36.4	35.9	8.9	35.4	50.4	50.8
gene-ARFIP2	intact gene	20.2	15.2	32.7	49.4	61.4	20.1	12.5	30.6	40.4	39.6
gene-ARFRP1	intact gene	9.2	10.3	19.2	18.5	14.9	9.8	3.4	12.8	18.3	20.1
gene-ARG2	intact gene	0.4	0.3	0.8	1	290.9	0.3	0.2	0.4	1	0.8
gene-ARGLU1	intact gene	128.1	72.4	379.1	247.3	151.2	140	27.7	118.2	221.4	222.5
gene-ARHGAP1	intact gene	23.4	7.5	34.3	38.1	53	15.5	2.5	13	43.5	30.7
gene-ARHGAP10	intact gene	9.3	3.4	17.6	44.4	18.7	38	1	8.4	19.9	12
gene-ARHGAP11B	intact gene	1.2	9.9	9.7	4.6	3.6	1.7	0.9	6.4	9.1	8.1
gene-ARHGAP12	intact gene	7.9	4.1	13.6	11.2	9.8	3.1	1.2	5.2	12.3	9.1
gene-ARHGAP15	intact gene	5.8	6.5	109.6	25.8	8	5.8	0.8	13.1	30.2	35.1
gene-ARHGAP17	intact gene	33.5	12.9	77.5	62.1	28.5	22.8	4	22	64.3	59.7
gene-ARHGAP18	intact gene	9.3	2.4	29.4	24.6	23.7	3.7	0.7	23.8	41.4	30.1
gene-ARHGAP19	intact gene	0.6	0.5	6.7	2.1	0.8	0.5	0	2.1	4.8	4.6
gene-ARHGAP20	intact gene	1	0.7	9	5.6	2	1.8	0.2	3.2	7.5	3.9
gene-ARHGAP20B	intact gene	5.8	0.5	13.2	16.2	1.3	11.4	0.5	6.1	28.2	38.4
gene-ARHGAP21	intact gene	14.9	8.5	16.6	38.1	18.2	12	3.1	8.8	19.8	16
gene-ARHGAP22	intact gene	1.3	0.3	8.1	3.5	3.6	0.4	0	0.7	1.3	0.8
gene-ARHGAP23	intact gene	14.3	2.6	14.6	16.4	6	5.4	0.5	2.4	9.2	7.7
gene-ARHGAP24	intact gene	33.7	5.4	68.5	54	98	6.7	2	5.4	11.3	14.3
gene-ARHGAP25	intact gene	6.8	4.5	53.1	15.9	3.6	3.7	0.4	6	12.9	13.2
gene-ARHGAP26	intact gene	19	6.7	56	81.2	13.1	14.1	1.7	22.8	39.7	32.7
gene-ARHGAP27	intact gene	8.4	6.3	76.6	61.9	6.2	5.7	0.8	27.7	45.4	56.2
gene-ARHGAP28	intact gene	2.5	1.6	4.8	12.3	4.4	0.5	0.4	2.9	7.9	4.2
gene-ARHGAP29	intact gene	13.2	6.7	21.5	33.2	9	10.9	2.8	6.5	12.4	9.4
gene-ARHGAP31	intact gene	31.9	4.3	26.3	79.4	4.9	25.9	1.2	3.4	16.3	10
gene-ARHGAP32	intact gene	0.8	1.5	2.4	3.5	6.9	0.4	0.4	3.5	8.2	4.9
gene-ARHGAP33L4	pseudogene	22.5	24.5	86	98.3	63.1	27.1	21.6	26.8	42	38.5
gene-ARHGAP35	intact gene	22.3	21.7	23.7	39.4	49.8	39.7	4.3	15.4	35.4	30.4
gene-ARHGAP36	intact gene	5.2	0.6	11.1	14.6	5.2	1.2	0.4	4.5	8.7	2.9
gene-ARHGAP39L	intact gene	18.9	3.3	14.2	37.9	16.9	17.4	2.7	10.1	24.3	23.4
gene-ARHGAP40	intact gene	4.9	1.6	2.9	1.4	4.4	1.4	0.1	1	3.3	1.7
gene-ARHGAP42	intact gene	6.8	2.8	9.5	21.4	14.9	6.6	0.6	3.4	7.9	9
gene-ARHGAP44	intact gene	1.3	1.5	4.2	4.9	30.6	3	0.3	3	5.1	5.8
gene-ARHGAP45	intact gene	16.6	13.5	297.5	82.6	16.1	12.1	1.4	27.9	63.2	75.2
gene-ARHGAP5	intact gene	12.2	3.4	18	14.4	11.7	10	1.7	8.1	17.3	14
gene-ARHGAP6	intact gene	7.4	1.2	11.1	14.7	12.9	12.7	0.5	3.7	15.6	10.9
gene-ARHGAP8	intact gene	7.8	2	3.4	9.4	5.4	1.4	0.6	6.1	8.7	10.2
gene-ARHGDIA	intact gene	133.4	132.7	412	411.7	254.1	143.4	16.8	146.8	327.4	322.8
gene-ARHGDIB	intact gene	68.5	38.8	476.8	164.5	53.6	40.9	4.4	73.6	157.8	175.7
gene-ARHGDIG	intact gene	20.3	1.9	23.4	40.8	21.6	31	5.2	9.8	28.5	27.5
gene-ARHGEF1	intact gene	1.1	1.8	0.8	1.4	0.3	0.9	0.1	0.5	1.4	0.7
gene-ARHGEF10	intact gene	6.6	0.5	5.2	11.2	2.5	4.7	0.8	1.6	7	3.8
gene-ARHGEF10L	pseudogene	12.2	13.7	12.7	17.2	27.3	11.8	2.6	6	16.4	29.6
gene-ARHGEF11	intact gene	33.9	19.5	38.3	93.8	28.1	45.8	2.6	19	41.7	39.9
gene-ARHGEF12	intact gene	37.1	14.8	73.1	121	43.6	33.6	2.5	26.9	67.7	55.6
gene-ARHGEF16	intact gene	6	17.3	9.9	12.4	10.2	3.6	6	27.7	44.3	43.2
gene-ARHGEF17	intact gene	14.9	1.8	15.3	39.4	9.1	18.6	0.8	6.3	26.4	18.1
gene-ARHGEF18	intact gene	10.2	8.7	42.8	17.2	10.1	39.9	0.8	7.5	18.1	16.3
gene-ARHGEF26	intact gene	16.4	13.6	11.2	21.6	9.3	32.5	1.8	10	23.4	20.9
gene-ARHGEF28	intact gene	3.5	0.7	9.9	7.7	14.2	3.3	0.5	1.1	3.9	2.9
gene-ARHGEF3	intact gene	9.7	6.5	68.4	46.5	15.7	17.5	2.3	12.9	26	21.3
gene-ARHGEF33	intact gene	0	0	0.1	0	0	0	0	0	0	0
gene-ARHGEF37	intact gene	15.7	3	1.1	13	14.1	5	1.5	8.2	11.8	20.8
gene-ARHGEF38	intact gene	0.1	0.1	0.1	1.1	0.9	0	0.2	8	12	4.8
gene-ARHGEF39	intact gene	0.2	0.5	2.4	2.3	1.1	0.2	0.1	1.8	3.7	2.1
gene-ARHGEF4	intact gene	17.5	0.2	0.6	7	3.5	2.2	0.1	0.7	5.1	1.8
gene-ARHGEF6	intact gene	33.7	9	103.1	53	15.2	39.3	1.7	16.5	42.1	38.3
gene-ARHGEF7	intact gene	17.5	3.8	8.2	13	4.7	4.9	2.1	3.8	10.3	6.7
gene-ARHGEF7L	intact gene	1.3	3.3	103	9.2	2.7	1.4	0.1	6.1	9	13.8
gene-ARHGEF9	intact gene	22.3	1.9	6.8	67.8	5.7	11.3	1.3	4.3	9.8	8.4
gene-ARID1A	intact gene	14.3	7.6	49.5	40.8	18.9	14.4	2.3	11.3	24.7	20.5
gene-ARID1B	intact gene	12.6	5.6	28.8	21	13.6	14.6	1.9	7.8	17.9	15.3
gene-ARID2	intact gene	4.4	2.2	11.3	9.8	3.9	4	0.8	3.7	7.8	5.5
gene-ARID3A	intact gene	8	12.1	75.9	33.9	28.1	6.6	5.1	24	43.7	38.3
gene-ARID3B	intact gene	7.9	7.5	22.3	23.6	14.7	5.9	1.9	5.4	11.2	10
gene-ARID3C	intact gene	0.1	6.8	1.3	0.4	11.4	0.1	3.9	2.3	0.4	0.2
gene-ARID4A	pseudogene	9.5	5.3	47.4	24.5	10.5	12.9	2	7.9	18.9	18.2
gene-ARID4B	intact gene	10.2	5.3	29.5	22.8	11.6	11.3	1.5	7.7	15.1	13.9
gene-ARID5A	intact gene	30.3	17.9	48.9	55.3	20.8	34.3	5.3	19.4	35.1	29.9
gene-ARID5B	intact gene	3.8	6.2	16.4	18.9	17.2	4.5	0.8	6.1	11.2	7.2
gene-ARIH1	intact gene	47.6	23.2	49.8	72.9	48.1	79.8	5.7	24.9	45.1	54.6
gene-ARIH2	intact gene	15.6	13.8	21	25.8	18.1	16.6	2.3	11.7	18.5	18.5
gene-ARL1	intact gene	64	74.4	62.2	84.4	91.7	58	19.2	53	96.7	82.2
gene-ARL10	intact gene	0.9	9.4	7	5.6	24	1.3	3.2	3.1	4	4.4
gene-ARL11	intact gene	0.7	1.3	1.2	3.6	0.7	0.4	0.2	1.2	2.2	3.7
gene-ARL13A	pseudogene	0	0.1	0.3	0.1	0.1	0	0	0	0.7	0.8
gene-ARL13B	intact gene	5.7	3.1	8.7	10.5	6.8	10.1	1.1	4.1	9	5.3
gene-ARL14	intact gene	0.7	0.5	2.6	1.3	1.1	0.5	0.1	1.6	8.4	24.5
gene-ARL14EP	intact gene	13.4	5.2	19.8	19.2	11.7	13.9	1.1	7.6	13.6	10
gene-ARL14EPL	intact gene	0	0	0	0	0	0	0	0	0	0
gene-ARL15	intact gene	7.2	2	9.2	22.3	22.2	7.6	1.4	7.2	13.3	9.8
gene-ARL16	intact gene	1.3	1.7	6.4	4.4	4.7	3.7	1.1	2.5	5.2	3.5
gene-ARL2	intact gene	0.1	2.8	0.5	0	69.4	0	0	0.1	0.2	0.1
gene-ARL2BP	intact gene	7.3	1.8	8.2	8.5	13.7	16.7	1.1	5.3	8.8	8.8
gene-ARL3	intact gene	8.6	3.8	10.7	12.1	12.5	7.4	0.6	4.3	10.5	8.8
gene-ARL4A	intact gene	81.3	30.2	78.3	214.2	9.3	49.5	8.3	34.8	80.3	64.3
gene-ARL4C	intact gene	28	5.4	57.3	47.4	31.4	9.1	2.6	11.1	27.1	25.8
gene-ARL5A	intact gene	22.5	10.3	46	34.3	20.7	29.3	10.9	21.9	29.7	37
gene-ARL5B	intact gene	24.6	18.1	16	57	18.1	12.9	1.7	9	18.1	13.7
gene-ARL6	intact gene	2.1	3.7	5.8	4.3	19.5	2.1	1.3	3.7	7.7	7.5
gene-ARL6IP1	intact gene	74	66.6	172.3	166.1	93.8	72.9	11.1	49	117.6	100.8
gene-ARL6IP4	intact gene	28.2	18.4	63.3	54.7	32	43.6	4.4	25.4	49.7	47.1
gene-ARL6IP5	intact gene	97.1	31.7	109.5	130.3	80.4	83.2	16.8	54.1	108.1	93.6
gene-ARL8A	intact gene	49.9	25.4	83.9	94	39.9	38.3	4.1	23.4	60.7	51.4
gene-ARL8B	intact gene	61.1	21.1	51.1	59.9	54.7	44.8	5.7	19.3	54.6	46.9
gene-ARL8BL	intact gene	40.6	1.2	19.3	29	22.3	66.3	7.6	10.8	36.1	26.7
gene-ARL9	intact gene	5.8	6.4	28	10.3	8.2	4.4	1.6	8.7	14.6	15.2
gene-ARMC1	intact gene	15.7	10	15.7	17.7	11.1	23.3	3.3	8.5	14.8	13.1
gene-ARMC10	intact gene	2.3	1.1	3.1	3.2	2.4	1.8	0.2	1.3	3.5	3
gene-ARMC2	intact gene	0.4	0.2	1.6	0.7	1.4	0.3	0.1	0.3	0.7	0.7
gene-ARMC3	intact gene	0	0	0.1	0.7	0.4	0	0	0	0.3	0.2
gene-ARMC4	intact gene	0	0	0	1.6	0	0	0	0	0	0.1
gene-ARMC5	partial	8.2	3.3	12.2	10.6	7.6	6.8	0.9	2.8	7.1	5.3
gene-ARMC6	intact gene	15.3	12.2	33.8	43.8	20.8	18.1	3.6	14	27	24.9
gene-ARMC7	intact gene	9.3	12.4	17	20.5	32.2	9.4	2.2	9.1	16.2	14.2
gene-ARMC8	intact gene	15.2	5.9	20.5	21.2	11.2	22	2.4	8.3	16.7	13.9
gene-ARMC9	intact gene	1.8	0.6	4.2	9.5	18.3	4.2	0.6	2.4	4	2.7
gene-ARMH3	intact gene	12.2	6.8	23.4	28.2	22.7	13.8	2.5	9.9	16.3	15.5
gene-ARMT1	intact gene	5.9	5.8	13	6.8	8.3	3.5	0.9	6	10	9.8
gene-ARNT	intact gene	63.1	33.1	124.3	151.8	57.8	68.8	8.1	46.6	88.5	87.6
gene-ARNT2	intact gene	1.6	1	5.5	3.8	21.7	1.9	0.2	0.8	5.6	2.4
gene-ARNTL	intact gene	7.3	4.4	19.2	13.3	8.6	14.3	1.6	10.2	15.1	12.2
gene-ARNTL2	intact gene	8.3	3.5	6.9	9.4	6.1	8.7	0.9	6.7	13.6	11.1
gene-ARPC1A	intact gene	66.3	61.1	91	183.2	110.6	124.4	17	85.8	157.8	168.4
gene-ARPC1B	intact gene	105.4	73.6	843.1	373.5	76.4	77.9	7	119.2	227	239.6
gene-ARPC2	intact gene	110.8	135.7	533.2	351.1	183	154.3	25.6	180.9	316.4	339
gene-ARPC3	intact gene	53.1	86.2	287.8	177	82	91.5	12.7	141.7	211.9	232.6
gene-ARPC4	intact gene	104.5	100.6	467.5	291.7	145.8	132.4	12.5	174.5	327.3	347.1
gene-ARPC5	intact gene	106.2	133.4	570.8	365.9	227.9	141.8	18.6	206.2	391.4	433
gene-ARPC5L	intact gene	19.2	16.7	33.1	17.7	20.2	24.6	4	17.3	30.9	28
gene-ARPP19	intact gene	65.1	32.4	75.9	87.1	93.9	101.9	4.2	52.3	94.4	96.5
gene-ARPP21	intact gene	1.7	0.3	0.6	3.7	0.3	1.3	0.1	2.1	2.6	2.1
gene-ARR3	intact gene	0	0.1	0.7	0.1	0.1	0	0	0	0	0.1
gene-ARRDC1	intact gene	8.5	3.8	17.2	21.5	18.2	9.8	4	10.6	22.3	24.3
gene-ARRDC2	intact gene	41.1	46.4	66.3	207.5	36.9	8.8	1.4	11.7	42.2	33.2
gene-ARRDC3	intact gene	16.9	11.9	45.5	96.1	22.9	23.7	2.7	8.6	37	20.8
gene-ARRDC4	intact gene	13.6	5	12.3	14	8.5	18.5	4.2	7.2	15.3	15.5
gene-ARRDC5	pseudogene	0.1	0	0	0	0	0.1	0	0	0	0
gene-ARSA	intact gene	6.1	4.6	18.5	23.2	13.8	6.3	0.8	5.2	12.3	11.5
gene-ARSB	intact gene	9.6	15.6	24.1	27.7	24.6	8.7	2.2	14.1	27.9	32.8
gene-ARSD	intact gene	4.4	18.6	1.3	2.3	15.1	0.5	0.8	1.1	4.2	3.2
gene-ARSE	intact gene	0.6	5.9	0.2	0.3	59.9	0.1	0.1	0.1	0.2	0.1
gene-ARSG	intact gene	3.8	3	16.5	7.9	6.1	2.6	0.7	3.1	5.6	6.6
gene-ARSH	intact gene	9.6	1.2	15.7	19.5	2.7	4.4	1	5	8.5	9
gene-ARSI	intact gene	1.2	0.3	0.2	0.4	0.1	2.2	0.5	2.1	6.1	3
gene-ARSJ	intact gene	17.1	0.6	2.5	11.1	1.6	8.4	0.5	3.1	8	5.9
gene-ARSK	intact gene	2.7	4	8.5	9	6.9	2.9	0.7	3.1	6.5	4.4
gene-ART1	intact gene	12.5	13.1	197.2	41.5	11.3	9.3	1.1	16.5	48	43.2
gene-ART1L1	intact gene	6.1	1.8	7	98	1.6	2	0.2	2	5.4	2.5
gene-ART1L3	intact gene	0.2	0.6	2.3	2.6	0.3	0.2	0	0.5	0.3	0.4
gene-ART4	intact gene	0.2	0	0	1.2	0	0.1	0	0.1	0.7	0.2
gene-ART7B	intact gene	30	0.4	1.7	2.6	0	0	0	0.1	0.7	0.4
gene-ART7C	intact gene	0	82.2	61.9	0.5	0.2	0.1	0.1	0.8	1.7	1.2
gene-ARTN	intact gene	2.9	1.3	12.1	1.3	0.1	0.5	0.1	1.5	2.5	2.1
gene-ARV1	intact gene	1.8	2.2	4.5	3.7	2.7	1.6	0.8	2.3	5.7	5.4
gene-ARVCF	intact gene	14.1	7.7	11.9	22.5	17.4	9.3	0.6	3.1	8.5	6.6
gene-ARX	intact gene	0.1	0	0.4	0.2	0	0.1	0.1	1.5	0.7	0.4
gene-AS3MT	intact gene	26.2	67.1	40.2	34.6	89.4	56.6	11	24.6	35.1	38.5
gene-ASAH1	intact gene	52.5	46.2	124.9	249.2	102	63.4	13.2	64.6	136.4	116.9
gene-ASAH2	intact gene	0.4	0.2	0.1	0.8	0.2	0.1	0.1	11.4	0	0.1
gene-ASAP1	intact gene	4.8	2.2	22.3	14.6	3.9	4.9	0.8	3.3	11.2	10.8
gene-ASAP2	pseudogene	4	1.6	9.8	14.1	13.8	2.3	1	6.1	9.3	6.2
gene-ASAP3	intact gene	18.4	14.8	18.4	28.3	33.9	14.2	2.8	14	44.7	47.1
gene-ASB1	intact gene	28.2	7.6	20.6	21.3	33	24.8	2.4	8.3	28.6	22.8
gene-ASB10	intact gene	18.9	0	0	0.1	0	0	0	0	0	0
gene-ASB11	intact gene	0	0	0.2	0.2	0	0	0	0	0.1	0
gene-ASB12	intact gene	25.9	0.9	4.1	2.8	4	0.6	0.2	1.3	2.4	1.5
gene-ASB13	intact gene	3.9	12.7	6.3	4	31.7	5.1	0.3	4.4	6.1	7.1
gene-ASB14	intact gene	0.6	0	1	1	0.4	0	0.1	0.6	0.9	1
gene-ASB15	intact gene	11.3	0	0	0.1	0	0	0	0	0.1	0
gene-ASB16	intact gene	27.5	0.3	2.7	1.6	4.7	1.2	0.3	1.7	2.5	3
gene-ASB18	intact gene	122.3	0	0	0.1	0	0	0	0	0	0
gene-ASB2	intact gene	47.6	1.6	12.2	3.7	2.7	20.5	0.2	5.2	12.4	11.3
gene-ASB3	intact gene	3.4	2.2	5.8	6.6	3.4	4.7	0.3	3.3	6.7	6.5
gene-ASB4	intact gene	0.1	0	0	0	0	0.3	0	0	0	0
gene-ASB5	intact gene	46	10.4	3.9	5	2.6	2.3	1.3	2.6	4.3	2.9
gene-ASB6	intact gene	11.3	7.2	26.9	31.1	12.7	10.4	1.7	9.2	16.1	14.4
gene-ASB7	intact gene	2.4	2.3	5.5	5.7	5.4	4.4	0.6	2.7	5.5	4
gene-ASB8	intact gene	34.9	19.8	45.4	60.2	31.4	40.4	3.3	18.6	31.2	33.2
gene-ASB9	intact gene	0.9	19.5	5.9	2.9	26.8	0.9	0.1	0.5	3.5	2.7
gene-ASCC1	intact gene	16.1	9.4	50.4	45.3	20.9	23.5	4	14.1	27	26.5
gene-ASCC2	intact gene	6.5	7.1	19.1	15.5	10.7	5.9	2.2	8.1	12.6	11.9
gene-ASCC3	intact gene	3.7	3.7	8.6	7.1	8.1	4.8	1.2	4.3	8.1	6.5
gene-ASCL1	partial	0	3.1	0	0.5	3.4	0.1	0	2.5	6.2	1.1
gene-ASCL2	intact gene	1.2	0.3	4.9	4.6	2.9	0.1	0	5.3	24.6	9.2
gene-ASCL3	intact gene	0.9	0.4	4.6	3.5	1	1.4	0.3	0.8	2.7	1.9
gene-ASCL4	intact gene	0	0	1.1	0.6	0	0	0	0.1	0.5	0.7
gene-ASF1A	intact gene	10.7	8.5	25.5	19.1	11.5	17.8	2.8	13.2	20.8	18.6
gene-ASH1L	intact gene	22.8	7.6	35.9	46.7	21.2	30	2.7	10.9	28.2	20.4
gene-ASH2L	intact gene	20.5	12.8	47.6	47.7	22.3	27.1	3.5	16.8	34.8	31.2
gene-ASIC1	intact gene	2.4	0	2.7	1.8	0.2	2.1	0	1.4	6.1	3.5
gene-ASIC2	intact gene	0.1	0.2	1	0.5	0.4	0.3	0.1	0.5	1.6	0.8
gene-ASIC4	intact gene	0.2	0.1	1.3	0.4	25.5	0.2	1.6	1.2	1	0.9
gene-ASIC5	intact gene	0.1	0	0.1	0.1	0	0.1	0	0.1	0.5	0.1
gene-ASIP	intact gene	0	0	0	0.1	0	2	0	0	1.2	0.9
gene-ASL1	intact gene	0.5	0.1	0.7	1.8	6.2	0.3	0.1	0.4	2	1.8
gene-ASL2	intact gene	15.5	4.2	21.6	64.3	79.2	13.6	1.3	8.5	44.4	37.1
gene-ASMT	intact gene	0.1	0	0.1	0.1	0.1	0	0	0	0	0
gene-ASMTL	intact gene	7.8	37.2	11.4	9.5	11.7	9.1	3.9	7.1	11.8	9.4
gene-ASNS	intact gene	5.4	20.4	43.5	23.7	11.7	6.3	78.1	56.7	39.4	33.5
gene-ASNSD1	intact gene	12.1	9.5	25.5	17	9.6	12.8	2.2	12.8	16	18.3
gene-ASPA	intact gene	0.7	6.6	1.8	3	77.2	1.6	0	4	2.8	3.1
gene-ASPG	intact gene	4	23.2	21.9	10.5	49.8	4	1.5	12.2	18.9	17.5
gene-ASPH	intact gene	29.6	15.5	28.9	24.4	40.9	48.1	5.9	17.2	34	27.1
gene-ASPHD2	intact gene	0.5	0.2	2.5	1.9	0	61.1	0	2.2	3.4	2.8
gene-ASPM	intact gene	0.7	0.8	7.6	3	0.7	0.6	0.1	3.7	7	5.4
gene-ASPN	intact gene	17.7	0.8	2.1	6.9	0.5	178.1	0.5	19.3	39.3	29.4
gene-ASPSCR1	intact gene	16.1	15.2	27.1	31.9	20.5	18.8	4.3	15.5	24	22.8
gene-ASRGL1	intact gene	3.9	6.9	9	6.9	60.4	6.1	1.9	7.5	10.9	9.4
gene-ASS1	intact gene	40.8	87.1	377.2	200.1	676.6	37.8	3.4	110.4	277.7	347.8
gene-ASTE1	intact gene	2.6	1.9	15.7	5.7	4.2	4.1	0.5	4.4	8.8	7.2
gene-ASTL	intact gene	0	0	0	0	0.7	0.1	0	0	0	0.1
gene-ASTN1	intact gene	0.1	0.3	4.3	0.3	0.9	0.1	0	0.3	0.9	0.5
gene-ASTN2	intact gene	2	0.1	6.9	0.6	0.2	0.4	0.3	0.3	1	4
gene-ASXL1	intact gene	5	2.3	13.2	16.4	5.8	6.8	0.7	4.9	9.5	8.7
gene-ASXL2	intact gene	13.7	9.1	62.9	45.9	21	15.8	1.5	10.3	32.4	25.8
gene-ASXL3	intact gene	2.5	0	1.1	4.8	0.3	0.5	0.1	0.4	1.2	0.7
gene-ASZ1	intact gene	0	0	0	0	7.2	0	0	0	0	0
gene-ATAD1	intact gene	40.4	20.1	51.1	61.5	37.7	23	3.5	30.4	44.4	44.7
gene-ATAD2	intact gene	4.5	7.2	16.3	14.1	6.8	6.9	0.7	5	11.8	10.2
gene-ATAD2B	intact gene	5.6	3.9	23	16.7	11.5	6.9	1	4.1	10.5	8.3
gene-ATAD3B	intact gene	14.8	17.8	20	15.3	28.5	14.8	2.2	18.9	19.5	24
gene-ATAD5	pseudogene	0.8	0.6	5.3	2.1	1.3	0.9	0.3	2.1	3.4	2.8
gene-ATCAY	intact gene	0.8	0	0	0	0	0.3	0	0.2	0.9	0.3
gene-ATE1	intact gene	11.2	6.7	15.3	18.8	14.8	17.1	1.7	11	21.6	18.2
gene-ATF1	intact gene	24.4	16.3	58.6	55	34	22.2	4.2	20.4	39.8	39.5
gene-ATF2	intact gene	14.6	11.2	38.9	32.6	24.5	20.2	2.8	17.1	33	26.9
gene-ATF3	intact gene	138.1	11.3	15.6	89.7	36.4	40	14.5	9	18.7	13.5
gene-ATF4	intact gene	381.5	519.2	519.1	524.9	383.1	504.4	232.9	359.8	466.9	445.1
gene-ATF6	intact gene	15.4	7.3	26.6	27	14.5	13.2	2.7	8.8	19.7	15
gene-ATF7	intact gene	21.1	6.9	38.1	36.7	16.8	29.4	2.6	9.1	26.6	25.7
gene-ATF7IP	intact gene	7.7	4.2	21.9	27.8	8.6	9.1	0.9	4.6	13.1	9
gene-ATG10	intact gene	4.8	2	3.8	5.3	5.2	6.7	0.5	2.2	4.9	4.5
gene-ATG101	intact gene	48.5	40.3	61.7	89.5	61.4	58.9	7.7	40.9	59.7	70.1
gene-ATG12	intact gene	29.2	69.5	48.8	44.2	37.7	28.4	8.4	23.5	42.4	35.1
gene-ATG13	intact gene	26.6	26.3	31.2	33.4	67.5	14.6	7.1	14.4	31.7	28
gene-ATG14	intact gene	4.9	6.3	9.7	11.6	14	5.5	1.2	3.9	9.1	6.3
gene-ATG16L2	intact gene	16.5	7.5	25.8	24.2	12.8	20.5	2.1	9.3	18.4	15.6
gene-ATG2A	intact gene	8.1	5.1	17.8	20.2	7.4	9.5	1.6	5.6	11.6	10
gene-ATG3	intact gene	26.1	24.2	39.5	40.4	32.1	40.3	9.8	24.4	36.6	30.8
gene-ATG4A	intact gene	16.3	8.1	26	24.6	12.9	20	2.4	9.1	18	17.5
gene-ATG4B	intact gene	21.3	11.8	23.3	32	21.5	14.3	2.8	11.8	24.1	24.8
gene-ATG4C	intact gene	7.1	2.6	8	9.1	9.8	7.5	1.7	6.9	11.6	9.2
gene-ATG5	intact gene	6.5	4.9	14.1	9.5	8.1	13.1	1.7	9.5	15.5	11.6
gene-ATG7	intact gene	3.5	4.3	7	7.1	6.4	4.4	1	4.1	7.9	5.8
gene-ATG9A	intact gene	19.5	25	26.3	50.5	27.5	24.8	3	15.6	28.7	34.4
gene-ATIC	intact gene	47.1	1370.7	147	68.2	85.9	56.4	5.5	56.7	100.3	101.6
gene-ATL1	intact gene	15.7	6	35.8	64.2	11.5	21.3	1.2	8.6	31.1	21
gene-ATL2	intact gene	22.7	29.4	44.2	53.1	30.5	41.3	8.4	29.3	45.7	50.5
gene-ATM	intact gene	2.7	2.3	10.2	4.3	3.2	3.3	0.6	3.2	5.7	4.3
gene-ATMIN	intact gene	5.9	2.6	11	10.4	5.4	5.9	1	2.8	7.8	6.7
gene-ATN1	intact gene	21.9	4.2	26.5	26.3	46.2	33.8	0.9	7.1	23.3	20
gene-ATOH1	partial	0	0	0	0	0.1	0.1	0.1	62.8	112.5	21.6
gene-ATOH7	intact gene	0	0.1	0	0	0.2	0	0	0.1	0	0
gene-ATOH8	intact gene	96.8	23.2	67.6	39.9	3.8	9.8	0.7	6.5	24.2	23.8
gene-ATOX1	intact gene	90	90.4	73.2	103.7	108.1	76.4	12.9	77.4	120.6	134.2
gene-ATP10A	intact gene	5.9	2.2	22.9	12.4	4.2	25.1	0.5	21.8	24.1	18
gene-ATP10B	intact gene	0	0.1	0	5.2	1.5	0	0	7.4	10.4	24.2
gene-ATP10D	intact gene	10.4	5.2	22.7	14.3	3.4	1.8	0.7	2.3	7.3	5.8
gene-ATP11A	intact gene	5.9	0.6	11.3	36.3	1.9	3	0.6	4	9.4	7
gene-ATP11B	intact gene	21.2	9.7	32.3	24.5	19.3	14.6	5.5	16.6	31.8	32.2
gene-ATP11C	intact gene	21	60.5	64	43.1	32.7	21.5	2.9	20.5	49.9	36.9
gene-ATP12A	intact gene	0	0	0	28.3	16.7	0	0	0.1	6.1	0
gene-ATP13A1	intact gene	18.8	13.8	43.1	41.9	31.4	20	3.8	18.9	31.9	32
gene-ATP13A2	intact gene	16.1	18	194.7	56.4	21.2	16.2	5.5	53.7	101	98.7
gene-ATP13A3	intact gene	8.3	9.7	16.8	21.4	16.3	10.9	3.7	13.1	26.9	21.7
gene-ATP13A4	intact gene	0	0	0	1.1	0	0	0	0	0.1	0
gene-ATP13A5	intact gene	0	0	0	0	0	0	0	0	0	0
gene-ATP1A1	intact gene	522.9	94.3	144.3	296.9	1261.7	283.2	11.7	217.1	433.9	530.9
gene-ATP1A2	partial	32.4	6.4	4.7	5.3	9.1	8.7	3.5	4.8	17	8.4
gene-ATP1B1	intact gene	194.8	56.3	200.6	175.1	1424.5	47.5	19.5	275.2	516.8	402.8
gene-ATP1B3	intact gene	73.6	9.4	73.1	262.7	20.8	67.3	2.5	27.4	69.8	54.5
gene-ATP1B4	intact gene	17.3	0.9	30.1	16.3	1.9	10	1.2	7.7	12.1	9.2
gene-ATP23	intact gene	26.2	33.6	28.6	21.3	40.3	20.4	5.2	30.6	32.8	35.9
gene-ATP2A2	intact gene	598.4	23.2	50.3	44.7	47	15.1	4.7	35.1	59.5	55
gene-ATP2A3	intact gene	26.2	8.7	221.8	166.6	7.8	26.2	2.4	28.1	94.8	171
gene-ATP2B1	intact gene	6.8	8.8	35.8	14.2	13.5	7.3	0.9	31.3	26.5	39.9
gene-ATP2B2	intact gene	4.8	0.3	0.4	1.2	0.3	1.6	0	1.3	4.1	2.4
gene-ATP2B4	intact gene	36.3	4.4	30.5	67	11.8	299	2.5	10.5	54	50.8
gene-ATP2C1	intact gene	19.4	12.5	36.1	42.9	34.7	22.8	3.5	22.7	41.2	33.5
gene-ATP2C2	intact gene	1	0	0.8	14.6	2	5.8	1.7	2.2	3.2	1.4
gene-ATP4B	intact gene	0	0	0.1	0.1	0	0	0	0	0	0
gene-ATP5A1W	intact gene	251.1	105.6	48.4	55.2	201.2	130.4	12.9	71.3	85.2	83
gene-ATP5A1Z	intact gene	660.7	225.6	135.2	116.4	399.6	304.1	22.3	202.1	217.7	253.2
gene-ATP5C1	intact gene	486.2	188.2	131	113.6	249	307.5	20.7	163.2	202.2	207.6
gene-ATP5D	intact gene	669.9	295.6	242	197.6	466.2	340.6	41.7	261.8	329.9	408.6
gene-ATP5E	intact gene	1202.5	367.5	244.1	221.5	409.5	549.7	51.1	300.7	411.4	447.1
gene-ATP5F1B	intact gene	2972.9	853.2	525.3	522.3	1373.8	1384.8	65	632.5	795.6	971.9
gene-ATP5G1	intact gene	3095.1	661.3	228	227.7	917.8	1010.7	36.1	544.5	649.5	700.8
gene-ATP5G2	intact gene	357.5	243.7	188.4	153.3	287.8	289	23.7	220.2	242.9	317.8
gene-ATP5G3	intact gene	890.3	461.6	319.4	229.7	676.2	500.3	47.8	513.6	522.8	525.4
gene-ATP5H	intact gene	973.8	474.2	282	290.4	538.3	693.8	53.1	399.4	506	613.9
gene-ATP5I	intact gene	692	267.3	159	155.3	434.3	623	22.3	251.7	356.8	442.3
gene-ATP5J	intact gene	615.3	258.3	152.3	152.6	260.9	368.8	26.5	204.3	228.6	284
gene-ATP5J2	intact gene	801.6	286	172.9	205.5	358.4	422.3	31.4	268.7	347.1	401.8
gene-ATP5L	intact gene	1762.5	634.3	413.4	372.7	946.8	1143.6	84	514.8	686	803.6
gene-ATP5O	intact gene	905.1	307.5	206	211.3	471.5	550.9	33.5	253.6	363.9	399.2
gene-ATP5PB	intact gene	400.9	236.6	161.6	131.5	298.5	264.8	27.2	165.7	195.8	224.3
gene-ATP5S	intact gene	10.1	7.7	6.4	4.4	30.8	7.5	0.8	7.9	10.9	12.4
gene-ATP5SL	pseudogene	67.2	34.8	59.5	57.9	58.3	76.2	5.2	38.6	57.2	63
gene-ATP6	intact gene	35033.5	12222.6	3868.4	4658.3	16564.2	9069.8	1404.7	8113.4	6785.4	6747.3
gene-ATP6AP1	intact gene	33	50.4	153.7	90.3	187.5	35	7.8	68.5	272.3	123.3
gene-ATP6AP1L	intact gene	0	0	0.2	0.2	0	0.2	0	0.1	0.2	0.2
gene-ATP6AP2	intact gene	47.5	40.4	107	112.3	189.9	45.4	10.2	39.6	128.7	83.9
gene-ATP6V0A1	intact gene	42.6	13.1	35.7	54	48.7	33.1	2.6	14.7	35.3	38.6
gene-ATP6V0A2	intact gene	27.3	15.4	37.7	35.2	25.5	37.6	7.2	33.9	49.5	42
gene-ATP6V0A4	intact gene	0.1	0	0	0.2	96.9	0	0	0.1	110.3	9.1
gene-ATP6V0B	intact gene	81.4	66.6	138.7	110.6	154.6	53.1	17.2	61.7	191.7	108.4
gene-ATP6V0C	intact gene	351.3	148.3	346.8	412.4	474.6	259	37.4	159.1	521.6	330.8
gene-ATP6V0D1	intact gene	46.7	29.8	96	101.7	81.5	36.9	5	32.5	61.3	58
gene-ATP6V0D2	intact gene	0.1	0.5	3.1	5.8	54.1	0.3	0.1	0.3	117.4	10.1
gene-ATP6V0E1	intact gene	142	52.7	161.2	234.9	226.9	114.3	9.3	70	306.2	164.8
gene-ATP6V0E2	intact gene	10.5	7.7	27.5	19.4	11.9	12.3	2.3	10.4	20.5	17.9
gene-ATP6V1A	intact gene	21.1	14	36.1	34.5	26	13	2	13.7	29.9	27.6
gene-ATP6V1B2	intact gene	43.2	29.6	69.4	56.2	53.4	23.8	5.9	29.4	51.6	71.1
gene-ATP6V1C1	intact gene	52.4	21.5	55.5	116.8	36.7	29.8	4.9	22.7	36.4	33.6
gene-ATP6V1C2	intact gene	3.2	0.9	3.6	14.2	53.9	3	0.4	4.7	73.6	16.8
gene-ATP6V1D	intact gene	101.4	47.3	72.2	69.2	125	55.8	6.8	38.3	112.3	72.8
gene-ATP6V1E1	intact gene	57.3	44.6	45.1	64	91.9	44.2	3.7	29.1	136.5	56.6
gene-ATP6V1G1	intact gene	247.7	76.9	214.9	210.4	159.4	176.7	12.7	97.7	165.2	161.7
gene-ATP6V1G3	intact gene	0.5	0.6	2.1	0.9	226.6	0.2	0.1	0.2	330.9	26.5
gene-ATP6V1H	intact gene	12.9	12.5	21.9	19.9	47.1	14.1	2.5	11.7	46.8	24.7
gene-ATP7A	intact gene	9	3.3	20.2	27.8	9	4.8	0.9	3.8	10.4	8.2
gene-ATP7B	intact gene	0	12.6	0.3	0.1	0.4	0	0.2	3.8	2.1	3
gene-ATP8	intact gene	8902.1	2312.7	947.4	1008.8	3471.6	2036.8	245.9	1539.1	1534.2	1472.3
gene-ATP8A1	intact gene	6.6	5.6	15.5	24.5	5.1	4.3	1	4.1	10.2	8.2
gene-ATP8A2	intact gene	0	0.1	1.1	0.4	3.5	0.3	0.1	3.8	6.1	8.4
gene-ATP8B1	intact gene	0.4	0	0.3	2.7	3.5	0	1.2	11.1	11.7	12.3
gene-ATP8B2	pseudogene	31	10.9	70.2	69.3	37.4	39.2	5	22.3	44.1	39.5
gene-ATP8B3	intact gene	1.1	0.8	2.8	1.8	0.6	0.6	0.1	1.7	2.3	3.5
gene-ATP8B4	intact gene	8	11	8.8	22.1	4.2	7.4	4.4	17.2	30.1	25.2
gene-ATP9A	intact gene	1.9	2.3	2.7	7	6.4	5.6	0.4	2.6	10.4	7.5
gene-ATP9B	intact gene	6.9	5.2	13.8	13.3	7.3	7.6	1.6	6.7	11.1	9.7
gene-ATPAF1	intact gene	16.9	6.3	13.3	16.2	16.3	16.3	1.8	9.5	17	15.9
gene-ATPAF2	intact gene	13	6.9	12.1	9.6	21.1	11.6	1.2	8.9	11.2	10.7
gene-ATPIF1	intact gene	1662.1	488.9	259	347.7	574.1	933.5	47.3	416	586.2	714.4
gene-ATR	intact gene	1.5	1	7.1	2.8	1.6	1.3	0.3	2.4	4.8	3.8
gene-ATRAID	intact gene	87.9	119.6	129.8	111	169.9	99.4	21.1	84.9	117.4	141.3
gene-ATRIP	intact gene	6.3	6.3	33.1	17.6	9.7	7.1	2	9.8	16.1	15.5
gene-ATRN	intact gene	46.9	26.6	124.7	128.8	71.7	53.8	7	27.7	85.5	43.5
gene-ATRNL1	intact gene	2.7	0.3	1.5	20.9	4.2	4.6	0.4	0.8	4	2.8
gene-ATRX	intact gene	12.1	4.5	25.7	26.9	8.1	12.9	1.4	6.3	15.5	11.8
gene-ATXN1	intact gene	6.2	4.9	18.7	14.5	7	9.6	0.8	4.1	12.2	9.6
gene-ATXN10	intact gene	5.5	5.6	11.5	7	8.2	6.8	2.1	6.5	10.7	9.4
gene-ATXN1L	intact gene	14.4	5.4	26.6	31.9	17.4	18.1	1.7	9.8	20	16
gene-ATXN2	intact gene	18.9	9.3	37.7	35.3	20.6	15.7	2.3	12.3	25.1	25
gene-ATXN3	intact gene	10	5.8	35	27.6	9	12.9	2	9.9	22.2	21.8
gene-ATXN7	intact gene	9.6	5.1	24.1	20.1	9	9.5	1.1	3.7	11.4	10.1
gene-ATXN7L1	intact gene	8.6	8.1	23.2	20.6	9.8	12.1	1.5	7.1	13.7	11.2
gene-ATXN7L2	intact gene	11.5	5.3	14.5	16.4	7.7	21.4	2.4	10.3	16.1	17.9
gene-ATXN7L3	intact gene	64.5	30.2	69.6	90.9	71.3	51	5.9	35.5	71	75.6
gene-AUH	intact gene	23.7	24.7	9.4	10.2	40.2	16.4	1.2	8.2	11.7	9.3
gene-AUP1	intact gene	71.5	202.6	167	121.5	148.8	76.5	28.5	98.6	138.1	152.6
gene-AURKAIP1	intact gene	41.4	24.5	39.1	34.5	39.3	39.7	4.3	27.1	36.3	39
gene-AURKB	intact gene	0.7	1.2	10.1	3.8	1	0.5	0	8	10	11.6
gene-AUTS2	intact gene	2.8	1.7	2.3	12.3	10.6	4.6	7.5	8.6	4.7	3
gene-AVD	intact gene	43.1	24.9	44.4	214.4	15.3	95.7	5.2	48.1	121.9	206.3
gene-AVDL	intact gene	1.7	3.1	1.3	1.7	5894.4	3	1.6	0.4	1.3	0.2
gene-AVEN	intact gene	15.5	9.3	25.5	29.3	19.3	19.7	4.9	16.7	24.4	21.9
gene-AVL9	intact gene	4.8	8.3	13.2	11.4	10.2	10.6	1.7	6.1	15.2	14.3
gene-AVP	intact gene	0.6	0	0.1	0.4	0.4	0.3	0	0	0	0.1
gene-AVPI1	intact gene	13.6	57.2	20.3	84.3	102.5	14.1	3.5	21.7	70.4	48.4
gene-AVPR1A	intact gene	0.6	0.2	0.1	0.3	27.7	0	0.5	0.6	53.6	2.3
gene-AVPR1B	intact gene	0.2	0.1	1.6	1	0.2	0.2	0	1	1	1.6
gene-AVPR2	intact gene	0	0	0	0	0.1	0.2	0	0	1.4	0.8
gene-AVR2	intact gene	0.1	0.1	0.1	0	0.4	0.2	0	0.1	0	0.1
gene-AWAT1	intact gene	1.7	383.4	3.2	3.7	48.2	0.9	0.2	0.7	2	1.9
gene-AXDND1	intact gene	0	0	0.3	0.1	0.3	0.1	0	0	0.1	0.1
gene-AXIN1	intact gene	10.2	5.1	18.5	29.4	10.4	11.8	2.1	21.5	30.5	34.3
gene-AXIN2	intact gene	3.6	4.5	10.5	25.2	6.3	4.7	1.4	12.6	23.1	19.4
gene-AXL	intact gene	6.1	19.8	20.3	18.2	46.9	22.6	1.7	5.8	19.3	11.1
gene-AZI2	intact gene	39.3	32.9	72.8	57.4	48.6	42.7	9.8	37.8	57.7	70.9
gene-AZIN1	intact gene	59.9	40.7	83.6	65.7	35.7	42.9	21	61	91	86.1
gene-AZIN2	intact gene	5.7	3.2	16.1	10.9	5.2	12.2	0.7	5	8.5	8.7
gene-AvBD1	intact gene	0.6	38.3	23	54.4	6.2	0.1	1.5	1.6	38	25.6
gene-AvBD10	intact gene	20.8	1410.5	30.7	16.8	79867.7	18.4	20.4	9.3	17.6	5.5
gene-AvBD11	intact gene	0	0	0.3	0	15.5	0	0	0	0.1	0
gene-AvBD12	intact gene	17.4	0.2	0.1	0.1	20.1	1.7	0	0	0.9	0.4
gene-AvBD13	intact gene	0	49.8	0.1	0	0	0	0	0	0	0
gene-AvBD14	intact gene	0	0	0.2	0	0	0	0	0	0.4	0
gene-AvBD3	intact gene	0.1	0	0	0.6	0.1	0	0	0	0	0.1
gene-AvBD4	pseudogene	0	0.9	3.1	1.4	0.2	0	0.3	0	1.4	0.4
gene-AvBD5	intact gene	0	0.5	0.4	1.1	0.5	0.1	0	0	0.8	0.9
gene-AvBD6	intact gene	0	6.2	2.5	6.5	0.5	0	0.1	0.1	5.7	2.8
gene-AvBD7	intact gene	0.3	25.4	13.2	40.9	4.9	0.1	1.9	1.7	21	17.6
gene-AvBD8	intact gene	0.1	198.5	0.3	0	0	0.1	0	0	0	0
gene-AvBD9	intact gene	4	9881.5	3.7	6.4	308.9	1.1	0.2	1.4	1.5	1.5
gene-B2M	intact gene	4940.8	4617	15004.8	16638.1	12690.2	3396.8	331.7	4108.8	11979.6	10057.1
gene-B3GALNT1	intact gene	1.3	0.6	1.5	1.3	0.8	0.3	0.2	0.5	1.8	1.1
gene-B3GALNT2	intact gene	10.7	4.9	14.3	17	38.3	23.4	1.5	7.5	24.2	20
gene-B3GALT1	intact gene	0.4	0	0.3	0	0.7	0.4	0	0.1	0.2	0.2
gene-B3GALT2	intact gene	3.3	0.6	2.5	5.5	2	4.1	0.9	0.5	3.4	2
gene-B3GALT5	intact gene	0.2	2.6	0	2.6	0.7	0	0.2	1.6	6.8	9
gene-B3GALT6	intact gene	2.2	2.7	5.2	5.1	4.8	1.9	0.6	1.7	4.4	2.5
gene-B3GAT1	intact gene	0.4	0	1.1	0.5	0.1	0.4	0	0.1	0.6	1.5
gene-B3GAT1L	intact gene	1.1	0	1.4	0.5	0.3	1.1	0.1	0.4	3	0.9
gene-B3GAT2	intact gene	0.3	0.2	1.3	407.7	1.9	0.3	0.1	0.2	2	90.2
gene-B3GAT3	intact gene	39.4	22.8	46.2	39.3	34.5	39.3	14.3	32	52.4	44.6
gene-B3GLCT	intact gene	7.2	3.7	15.4	12	7.2	8.3	1	3.2	9.9	5.9
gene-B3GNT2	intact gene	10.9	6.2	25.4	19.5	15.2	4.6	1.5	12.8	23.3	29.4
gene-B3GNT3	intact gene	0.3	0.7	5.2	1.4	0.2	0.1	0.2	30.2	61.7	91.7
gene-B3GNT4	intact gene	1.8	3.4	24	8.9	3	2.2	0.3	3.9	6.7	8.1
gene-B3GNT5	intact gene	1.5	2.1	39.6	14.6	2.7	2.4	0.3	10.4	14.7	7.7
gene-B3GNT7	intact gene	0.3	0.7	0.8	5.5	17.5	0.4	29.8	21.3	31.7	9.6
gene-B3GNT9	intact gene	7.5	2.4	13.3	9.5	3.4	5.6	0.5	4.9	16.3	9.1
gene-B3GNTL	intact gene	0.1	0.2	0.3	2.5	0.1	0	0	0	0.1	0.1
gene-B3GNTL1	intact gene	2.8	1.3	18.6	3.2	3.4	2.9	0.3	3.5	6.2	6.7
gene-B4GALNT3	intact gene	5.9	0.1	0.6	47	31	7	1	0.8	3.2	8.4
gene-B4GALNT4	intact gene	1.5	0.7	3.1	2.3	0.8	1	0.3	1.8	5.6	3.5
gene-B4GALT1	intact gene	14.4	18.7	42.9	34.9	17.7	8.8	2.6	10.5	34.3	28.3
gene-B4GALT2	intact gene	73	10.6	61.3	103.2	60.6	66.5	20.7	37.8	87	59.4
gene-B4GALT3	intact gene	46.1	27.3	55.6	60.2	45.8	45.7	6.6	27.1	49	50.2
gene-B4GALT4	intact gene	5.8	8.8	19.3	11.4	19	6.9	1.5	16.8	19.5	21.7
gene-B4GALT6	intact gene	2.5	8.3	8	4.3	1.2	0.7	0.3	2.8	7.9	9.1
gene-B4GALT7	intact gene	20.7	39.1	36.5	33.4	39.7	29.7	10.4	31.9	36.5	37
gene-B4GALTL	intact gene	6.6	5.6	25.6	14.6	11	7	1	7.6	10.8	12.3
gene-B9D1	intact gene	2.5	2.4	6.8	4.6	8.8	5.9	0.4	2.8	7.7	6.5
gene-B9D2	intact gene	8.7	3.7	22.2	17	26	13.4	1.1	7.8	20	19.2
gene-BAALC	intact gene	0.4	0	0	0	1.1	0	0	0.2	0.2	0.1
gene-BAAT	intact gene	1.4	116	5.8	8.5	156.2	1.2	2.8	183.2	79.2	52.1
gene-BABAM1	intact gene	43	53.8	90.2	77.9	93.5	106	11.2	58	85.4	95.4
gene-BACE1	intact gene	28.1	13.5	38.3	46.1	27.3	30.2	2.4	13.5	32.9	26.6
gene-BACE2	intact gene	2.8	11.1	7.2	12.5	11.4	2.7	9.6	15	26.1	16.4
gene-BACH1	intact gene	33.5	24.5	33.3	59.3	24.1	15.3	3.1	11.4	27.5	26.3
gene-BACH2	intact gene	2	2.3	8.9	4.1	1.3	2.7	0.5	1.2	3.3	3.3
gene-BAG1	intact gene	6.1	4.4	11.7	10.7	6	6.7	1.4	4.9	11.1	9.9
gene-BAG2	intact gene	19.9	0.6	11.8	20.9	8.4	1754	1.9	35	127.1	112.2
gene-BAG3	intact gene	153.3	28	33.6	97.9	76.9	148.3	8.5	23.4	66.8	89.1
gene-BAG4	intact gene	23.7	14.6	41.7	42.9	45.6	20.8	5.4	24.9	36.7	37.5
gene-BAG5	intact gene	25.2	7.3	26.6	101.6	9.7	15	1.5	4.8	13.1	10.6
gene-BAHCC1	intact gene	67.5	13.9	126.9	104.8	27.6	62	4.5	22	60.6	57.7
gene-BAHD1	intact gene	9	6.9	33.8	33.2	26.7	17	1.8	11.9	23	21.3
gene-BAIAP2	intact gene	20.5	45.6	39.8	65.1	85.7	13.9	1.8	6.9	22	18.2
gene-BAIAP2L1	intact gene	6.8	12.8	2.1	46.5	20.6	4.8	13.6	22.1	52.6	64.5
gene-BAIAP2L2	intact gene	0.5	2.4	1.8	1.8	13.3	0.6	3.5	25.1	18	12.6
gene-BAK1	intact gene	19.2	30.2	139.3	64.9	17.2	33.2	4.3	54.8	85.7	116.4
gene-BAMBI	intact gene	9.3	84.5	63.3	71.3	71.1	1	1.9	10.7	46.5	97.8
gene-BANF1	intact gene	428.7	219.4	393.1	364.8	256.5	536.3	26	242.2	444.2	456.2
gene-BANK1	intact gene	0.3	0.9	19.8	2.3	0.7	0.4	0.1	1.9	3.8	3.6
gene-BANP	intact gene	5.5	3	14.9	12.3	6.5	7.1	1	3.6	8.9	7
gene-BAP1	intact gene	28.4	18	63.1	82.3	31.9	30.8	3.2	22.5	42.6	40
gene-BARD1	intact gene	0.3	0.3	3.7	1.8	0.6	0.3	0.1	2.2	4.8	3.5
gene-BARHL1	intact gene	0	0	0	0	0	0	0	0	0	0
gene-BARHL2	intact gene	0	0	0	0	0	0	0	0	0	0
gene-BARL	intact gene	0.2	16.4	55.4	0.1	4.8	0.2	0.1	9	8.3	2.3
gene-BARX1	intact gene	0.2	0.1	7.1	3.4	0.6	1544.2	0.4	0.2	1.8	2.1
gene-BARX2	intact gene	3	0.3	0.1	2.3	0	1.8	3.9	2.7	0.8	0.8
gene-BASP1	intact gene	20.8	137.4	255.2	268.6	12.8	428.2	19.8	48.1	81.5	110.2
gene-BATF	intact gene	5	4.7	43.7	12.1	4.5	4.8	0.5	7.7	15.5	20.6
gene-BATF3	intact gene	12.8	9.4	33.7	34.3	7.1	4.7	0.7	12.6	21.7	16.3
gene-BAZ1A	intact gene	11.2	8.1	41.5	37.2	12.1	10.2	1.3	15	26.4	28.9
gene-BAZ1B	intact gene	18	21.8	65.5	52.1	28	20.9	2.1	17.4	38.6	34.3
gene-BAZ2A	intact gene	47	20.7	91.1	125.8	42.9	33.7	5.1	26.5	47.7	57.9
gene-BAZ2B	intact gene	8.8	3.4	8.9	21.5	7.8	12.7	1.3	6.5	12.6	9.3
gene-BBIP1	intact gene	51.5	38.8	48.7	40.9	246.2	72.9	6.1	33.1	48.9	51.6
gene-BBLN	intact gene	61.1	20.9	55.7	62.7	72.7	38	5.1	33.6	57.5	53.4
gene-BBOF1	intact gene	0.5	1	0.7	1.6	3.8	0.4	0.1	0.7	0.7	1.8
gene-BBOX1	intact gene	18.3	83.6	5	3.4	106.7	46.7	1.3	3.6	6.1	4.1
gene-BBS1	intact gene	2.9	1.5	8.4	6.5	8.3	5.9	0.4	2.5	5.6	6.1
gene-BBS10	intact gene	2.8	1.5	11.7	5.8	4.9	4.3	1.2	3.3	7.1	4.7
gene-BBS12	intact gene	1.1	0.2	2.3	2.2	1.7	1.4	0.1	0.8	2.3	1.5
gene-BBS2	intact gene	16.7	13.1	23.3	23.1	53.5	11.8	4.3	11.4	17.6	15.1
gene-BBS4	intact gene	5.6	2.9	6.9	12.4	14.1	5.4	0.7	5.5	13.3	15.3
gene-BBS5	intact gene	8.6	1.2	3.5	5.2	4	2.7	0.4	2.6	4.7	3.2
gene-BBS7	intact gene	6.2	2.2	24.6	13.3	5.2	7.5	0.7	3.2	9.1	8.9
gene-BBS9	intact gene	0.9	0.1	0.8	1.5	2.6	1.2	0.1	0.3	1.4	1.2
gene-BBX	intact gene	5.9	2.9	19.5	12.1	7.2	7.3	1.1	5	11.4	9.1
gene-BCAN	intact gene	2.2	0	0	0.3	0.3	0.2	0	0	0.4	0.2
gene-BCAP29	intact gene	76.4	48.8	94.7	99.2	35.4	96.3	10.9	41.1	80.6	78.4
gene-BCAP31	intact gene	172.3	147.1	268.5	330.8	290.3	226.3	33.9	162.2	287.7	317.6
gene-BCAR1	intact gene	62.4	31.9	46.6	104.5	108.3	53.7	6.8	40.9	70.5	76.1
gene-BCAR3	intact gene	1.1	11.6	0.4	0.9	14.3	1.3	0.8	6	10.4	13.7
gene-BCAS1	intact gene	1.9	0.1	6.1	2.6	0.3	4.3	0.1	10.2	46.1	8.9
gene-BCAS2	intact gene	55	59.9	101.5	75.7	62.8	63.7	12.1	59.7	77	92.8
gene-BCAS3	intact gene	6.8	4.9	10.3	18.9	12.9	5.4	0.8	3.6	7.7	6.8
gene-BCAT1	intact gene	16.8	5.5	30.8	7.9	113.8	5.8	16.3	11.3	10.4	9.4
gene-BCCIP	intact gene	21.2	22.3	34	32.2	24.9	37.1	6.6	25.3	34.9	30.6
gene-BCDIN3D	intact gene	3	2.4	8.7	8.2	4.5	4.8	0.9	4.1	6.2	4.9
gene-BCHE	intact gene	20.3	13.1	13.3	2.5	5.8	11.9	12.5	36.9	44.4	62.7
gene-BCKDHA	intact gene	229.7	115.5	74.7	66.6	295.3	169.1	10.8	69.9	102	111.4
gene-BCKDHB	intact gene	92.9	35.5	12	13.1	66.7	40.8	19.5	15.2	14.7	13.8
gene-BCKDK	partial	69.9	47.9	117.2	79.5	94.6	66.2	7.5	35.6	65.4	66.6
gene-BCL10	intact gene	9.9	6.3	26	15.1	6.8	6.9	1.7	8.8	14.5	13.9
gene-BCL11A	intact gene	4.2	0.5	36.9	3.4	1.5	5.9	0.1	3.7	10	13.7
gene-BCL11B	intact gene	2.1	1.5	35	9.8	3.4	2.3	0.3	6.6	14.8	9.8
gene-BCL2	intact gene	8.7	1.8	35.3	15.8	14.6	6.8	0.9	4.4	18.4	11.4
gene-BCL2A1	intact gene	7.2	7	26.2	17.3	6.6	7.9	0.5	5.2	16.3	14.9
gene-BCL2L1	intact gene	92.4	36.5	74	327.1	85.1	36.3	2.9	19.3	54.9	61.7
gene-BCL2L10	intact gene	260.9	54.9	295.8	666.8	120	81.9	59.8	102.8	201.2	138.8
gene-BCL2L11	intact gene	2.6	2.4	12.6	10.1	3.3	4.2	0.4	2.7	8.3	6
gene-BCL2L13	intact gene	14.1	3.8	8	7.8	15.3	14	1.4	4.7	10.4	9.4
gene-BCL2L14	intact gene	0.1	19.5	5.5	1.3	0.8	0.2	4.4	24.5	21.8	30.4
gene-BCL2L15	intact gene	7.1	55	7.3	14.2	92.9	3.4	4.7	71.3	64	90.8
gene-BCL6	intact gene	35.1	26.2	102.1	78.5	56.8	53.8	2.5	17.5	62.4	49.9
gene-BCL7A	intact gene	5.9	10.8	30.3	11.8	12.6	5.7	1.9	7	13	14.1
gene-BCL7B	intact gene	76	38.6	81.6	60.6	60.7	56.7	6.6	38.4	63.7	63.8
gene-BCL9	intact gene	7.2	5	6.8	20.2	11	10	1	6.7	14.7	13.6
gene-BCL9L	intact gene	8.4	3.3	21.4	25.2	9.4	14.4	0.7	5.6	17.1	17.3
gene-BCLAF1	intact gene	18.8	11.3	52.9	41.8	24.5	22.7	3.8	17.7	33.8	28.6
gene-BCO1	intact gene	5.4	10.7	12.9	12.4	16.1	5.4	0.4	19.7	7.8	9.2
gene-BCO2	intact gene	0.6	0.4	3.8	3.2	31	1.2	0.2	0.7	1.9	2.5
gene-BCOR	intact gene	14.5	4.6	25.8	33.6	15.9	15.1	1.2	8.5	18.4	18.8
gene-BCORL	intact gene	0	1.1	0	0.1	0.2	0	0	0	0	0
gene-BCORL1	intact gene	6.8	3.5	17.7	20.6	8.2	8.3	0.7	4.6	8.4	10
gene-BCR	intact gene	6.1	2.1	15.5	18.7	9.6	5.2	0.9	4.3	12.9	9.4
gene-BCS1L	pseudogene	9.5	4.7	10.1	10.9	12.6	8.7	1	7.4	10.2	10.1
gene-BDH1A	intact gene	461.2	6.8	87.3	100.9	114.7	272.8	12.4	95.9	179.8	118
gene-BDH1B	intact gene	25	2.4	13.7	11.2	100.2	10	1.2	5.9	11.9	8.1
gene-BDH2	intact gene	26.1	50	27.4	26.7	201.6	10.4	5.6	39.8	50.2	48.3
gene-BDKRB1	intact gene	3.3	0.8	0.9	5	1.1	2.4	0.3	8.9	11.5	6.3
gene-BDKRB2	intact gene	0.9	0.2	0.3	2.1	0.6	5.1	0.3	2.9	10.9	7.9
gene-BDNF	intact gene	0.2	0.1	0	1.9	0.1	0.3	0	0.1	0.7	0.2
gene-BDP1	intact gene	3.9	1.7	7.6	8.1	3.3	4.4	0.6	2.5	5	4
gene-BEAN1	intact gene	1.8	3	18.6	10.2	5.6	3.4	0.9	8.3	17.5	14.1
gene-BECN1	intact gene	62.9	26.8	51.1	55.6	34.5	36	6.1	19.3	38.6	32.8
gene-BEGAIN	intact gene	0	0	0	0	0.4	0	0	0	0.1	0.1
gene-BEND2	intact gene	1.4	0.8	7.5	2.8	2.5	1.2	0.2	2.1	3.1	2.4
gene-BEND3	intact gene	4.3	9.6	16	6.1	7.5	13.1	0.9	4.6	6.3	7.6
gene-BEND4	intact gene	4.9	0.1	0.7	0.6	0.5	0.1	0.1	0.9	2.4	0.9
gene-BEND5	intact gene	9.4	10.2	11	10.5	7.7	94.1	1	8.4	18	16.6
gene-BEND6	intact gene	2.3	1.6	4.9	5.7	5.2	5.7	0.3	2	6.4	6.1
gene-BEND7	intact gene	19.9	19.3	31.9	25.5	41.4	11.1	3.9	23.4	31.3	39.1
gene-BEST1	intact gene	0.1	0.2	0.7	0.8	0.4	1.3	0	3.6	4.7	8.3
gene-BEST2	partial	1.7	1.3	5.3	3.6	1.9	1.3	0.1	0.7	2.3	1.6
gene-BEST3	intact gene	13.8	0	0	0.1	0	0	0	0	0.1	0
gene-BEST4	intact gene	1.8	0.2	1.1	8.1	0.5	0.7	0.1	0.5	2.9	70
gene-BET1	intact gene	5.6	19.7	9.8	9.6	11.9	6	7	14.5	12.6	10.6
gene-BET1L	intact gene	19.9	17.9	38.7	41.5	24.6	19	3.3	19.5	35.5	31.7
gene-BF1	intact gene	3779.6	3119.8	11367.5	12739.7	7716.2	2354.5	216.3	2660.7	7958.7	6900
gene-BFAR	intact gene	10.2	9.2	34	27	17.1	10.6	2.2	15.1	29.2	27
gene-BFSP1	intact gene	0.2	1.2	14.1	0.7	0.6	0.2	0	1	1.3	0.9
gene-BFSP2	intact gene	0	0	0	0	0	0	0	0	0	0
gene-BG1	intact gene	18.6	53.1	15.5	40.4	59.9	1.5	0.4	54.5	60.2	73.3
gene-BGLAP	intact gene	22.2	6	31.5	28.2	6.2	16.5	0.8	6.8	20.3	25.8
gene-BHLHA15	intact gene	0.2	4.8	7.2	2.3	1.4	0.1	26.4	16.6	9	6.3
gene-BHLHA9	intact gene	0	0	0	0	0	0	0	0	0	0
gene-BHLHE22	intact gene	4.3	0.5	1.5	9.9	0.4	3	0.4	8.7	10.4	8.6
gene-BHLHE23	intact gene	0	0.2	3.5	1.4	0.2	0	0	1.2	2.8	2
gene-BHLHE40	intact gene	156.4	114	67.3	163.9	197	72.4	8.7	44.1	99.3	100
gene-BHLHE41	partial	6.7	18.8	45.3	21.6	12.2	19.4	4.4	7.1	14.2	19.4
gene-BHMT2	intact gene	3.3	472.4	1.8	2.6	85.2	5	0.2	0.2	2	2.3
gene-BICC1	intact gene	10.9	1.4	5.4	14.9	43.6	8.7	1.6	4.3	16.9	9.1
gene-BICD1	intact gene	1.5	0.2	0.8	9	2.3	8.3	0.1	0.5	2.1	1.8
gene-BICD2	intact gene	58.7	7.3	72.4	96.9	26.9	145.2	1.9	16.4	47.7	45.5
gene-BICDL1	intact gene	0.1	0.1	0.2	0.4	0.1	0	0	0.1	0.2	0.2
gene-BICRA	intact gene	10	3.8	23	25.8	7.7	12.9	1.1	5.7	13.3	11.7
gene-BID	intact gene	8.9	31.4	48.5	34	26.5	8.5	1.6	18.1	34.9	35.4
gene-BIK	intact gene	4	3.6	4.9	6.1	1.9	0.3	0.2	2.4	5.3	9.5
gene-BIN1	intact gene	18.1	4.4	41.8	23.4	6.7	12.2	1.4	5.4	18.1	11.4
gene-BIN2	intact gene	19.5	20.6	279.7	93.2	14.8	12.6	2.6	31.4	54.9	56.2
gene-BIN3	pseudogene	0.7	0.3	1.2	0.2	0.8	0.1	0	0.3	1	0.5
gene-BIRC2	intact gene	85.5	84.7	184.8	244.8	53.6	48.2	9.9	49.7	81.7	98.4
gene-BIRC5	intact gene	2.9	6.2	43.6	13.9	22.1	3.2	0.4	27.8	37.8	39.6
gene-BIRC6	intact gene	12.7	7.3	30.2	18.2	9.9	14.9	2.3	7.7	18.1	14
gene-BIRC7	intact gene	0.2	0.1	0.4	0.8	0.2	0.2	0.1	0.1	0.1	0.1
gene-BIRC8	intact gene	12.1	15	19.8	26.6	19.6	12.9	1.6	9.4	24.1	19.6
gene-BIVM	intact gene	17.1	7.9	24.2	17.6	17.2	9.6	3.9	16.8	25	21
gene-BKJ	intact gene	0.1	0.1	0.9	0.8	1	0	0	0.3	1.3	1.3
gene-BLACAT1	intact gene	0	0	0	0.6	2.4	0.2	0.1	0.2	0.4	0.2
gene-BLB2	intact gene	2426.5	1696.8	14778.7	4639.6	1524.5	2304.4	151	3820.6	7291.6	6499.5
gene-BLB3	pseudogene	214.1	113.3	1010	280.8	88.4	183.3	10.3	268.5	573.4	509.2
gene-BLCAP	intact gene	117.5	37.6	109.8	125.6	97.5	162.1	11.5	61.7	115.1	124.4
gene-BLEC1	intact gene	4.7	1.2	30.8	6.1	2	2.9	0.1	4.6	10.1	10.1
gene-BLEC2	intact gene	0.7	0.6	6	3.6	0.8	0.9	0.1	0.4	0.7	1.5
gene-BLEC3	intact gene	6.4	2.6	14.6	16.7	23.5	7.5	0.4	4	14.3	13.3
gene-BLK	intact gene	1.7	4.2	27.6	8.5	1.7	2	0.2	7.8	11.9	14.5
gene-BLM	intact gene	2.6	1.7	11.8	5.8	2.8	2.7	0.4	4.3	7.2	6.7
gene-BLMH	intact gene	28.7	47.5	51.2	53.7	63.7	24.4	4.7	33.5	45.8	51.7
gene-BLOC1S1	intact gene	135.7	81.2	114	104	129.4	156.2	21.3	71.3	109.7	134.3
gene-BLOC1S2	intact gene	17.4	12.3	26.7	21.2	17.5	15.6	3.9	19.8	31.5	30.5
gene-BLOC1S3	intact gene	38	15.8	59.4	28.6	42.6	24.1	3.4	24.1	45.4	42.8
gene-BLOC1S4	intact gene	30.2	23	33.1	50.1	59.4	42.3	4.2	19	46.8	39.5
gene-BLOC1S5	intact gene	28.8	18.5	40.5	41.9	38.7	13.1	1.5	15.2	31	27.3
gene-BLOC1S6	intact gene	25.8	19.4	60.2	60.7	24.3	16.9	2.3	20.1	32	32.9
gene-BLVRA	intact gene	0.7	1.5	16.8	5.1	42.5	0.5	1.5	12	34.3	23.7
gene-BLZF1	intact gene	18.9	9.3	23.3	24.9	27	35.1	3.1	11	25.9	20.4
gene-BMF	intact gene	5.8	4	30.6	17.9	23.5	3.8	0.9	6.9	18.9	17.2
gene-BMI1	intact gene	29.3	7.7	35.8	37.8	44.6	26	3	12.2	31.8	22.6
gene-BMP10	intact gene	1.6	2.5	0	0	0	0	0	0	0	0
gene-BMP15	intact gene	0.4	0	0.3	1.3	0.2	0.2	0	0.1	0.2	0.2
gene-BMP2	intact gene	2.7	1.5	3.8	159.9	4	0.8	0.3	5.2	14.9	5.7
gene-BMP2K	intact gene	11.5	9	66.9	33.5	11	9.9	1.2	13.1	29.8	35.6
gene-BMP3	intact gene	0.1	0	0.1	5.6	13	0	0	1.1	5.9	1.2
gene-BMP4	intact gene	31.5	27.4	30.9	58.8	50.4	14.9	6.4	45.4	86.4	107.1
gene-BMP5	intact gene	5.4	3.5	0.1	14.3	0.6	0.1	0	2.4	8.3	5.5
gene-BMP6	intact gene	15	9.9	5.9	140.8	3.9	3.9	0.4	26.1	41.3	32.1
gene-BMP7	intact gene	23.6	0.5	8.7	9.6	3.2	7.3	0.2	3.1	10	17.9
gene-BMP8A	intact gene	1.1	0.1	0.5	3.1	0.5	0.4	0	0.1	0.8	0.3
gene-BMPER	intact gene	7.9	3.3	3.9	7.8	0.4	3.6	0.1	1.3	4.1	4
gene-BMPR1A	intact gene	8.2	4.3	5.6	10.1	9.9	23	0.9	4.4	12.1	8.3
gene-BMPR1B	intact gene	2.7	0.5	1.1	0.5	0.7	0.4	0.1	0	0.8	0.2
gene-BMPR2	intact gene	15.3	7.4	15.1	93.9	18.7	13.9	2.5	8.2	20.3	15
gene-BMS1	intact gene	7.3	6.3	25	16.7	9.6	13.9	2	12.1	17.7	15.8
[truncated: 16,467 more rows]

## Sheet: Table S2
Table S2: Transcription levels (TPM) of genes and pseudogenes in different tissues of Hu chicken
gene name/accession number of CDS	types	heart	liver	spleen	lung	kidney	gizzard	pancreas	d/s	rectum	cecum
XM_046933497.1	gNAG	19.1	24.1	488.4	75	18.8	16.5	2.1	62.6	102.7	135.1
AC213406.3	gNAG	7.4	3.8	20.5	24.9	4.7	6.9	0.6	3.9	9	8
KY560196.1	gNAG	0.4	0.4	2.7	0.9	0.2	1.7	0	0.8	0.8	0.8
CR386506.1	gNAG	23.6	19.7	32.9	56.4	33.6	6.5	0.7	28.3	41.4	38.1
C2orf73	pseudogene	0.3	0	0	0	0	0	0	0	0	0
C3AR1P	pseudogene	0	0	0.2	0	0	0.1	0	0	0.1	0.1
Z75013.1	gNAG	17.7	5.2	14.8	49	10.9	34.8	2.9	5.2	30.4	14.7
XR_001463898.4	gNAG	0.5	0.5	0.1	0	0.1	0	0	0.1	0	0.2
Gal1001	novel	0	0	0	0.1	0.4	0.5	0	0	0.1	0.1
XR_006934871.1	gNAG	0	0	1.5	0.1	0.1	0	0	0.1	0	0.4
XM_046918284.1	gNAG	0.4	0.5	4	1.1	10.2	0.4	0	1	1.3	2
HG999685.3-12	oNAG	0.2	0	0	0	0	0.5	0	0	0.1	0
HG999685.3-13	oNAG	0	0	0.2	0.2	0.1	0.1	0	0.1	0.1	0.1
HG999685.3-14	oNAG	0	0	0	0	0	0	0.3	0	0	0
HG999691.3-2	oNAG	0	0	0	0	0.1	0	0	0	0	0
HG999685.3-15	oNAG	0.1	0.4	0.2	0.1	1.7	0.1	0	0.1	0.1	0.2
XR_005860126.2	gNAG	0	0.1	0	0	0.4	0	0.1	0	0	0
HG999688.3-8	oNAG	0	0.2	0	0	0	0	0	0	0	0
XM_040674230.2	gNAG	0	0.1	0.1	0.2	0.1	0	0.1	0	0.1	0
HG999688.3-9	oNAG	0.3	0.2	1.2	0.6	0.2	0.3	0.1	0.3	0.3	0.3
XR_005860892.2	gNAG	0	0	0	0	1.2	0	0	0	0	0
XR_005851514.2	gNAG	0	0.2	0	0	0	0	0	0	0.1	0
XR_006935043.1	gNAG	0	0	0	0	0.1	0	0	0	0	0
XR_005851248.1	gNAG	0.1	0.1	1.1	0.3	0.6	0.1	0	0.1	0.4	0.1
XR_004307775.1	oNAG	0	0	0.9	0	0.1	0.1	0	0	0.4	0.5
XR_006935108.1	gNAG	0	0	0.2	0	0	0	0	0	0	0
HG999688.3-10	oNAG	0.1	0	0.1	0	0.3	0.3	0	0	0	0
XR_005860927.2	gNAG	0.2	0	0.1	0.2	0	0.2	0	0.1	0.1	0
XR_005851778.2	gNAG	0.6	0	0	0	1.2	0	0	0.2	0.7	0.9
HG999687.3-4	oNAG	0.1	0	0.6	0.1	0.1	0.1	0	0.2	0.3	0.4
XR_001467685.2	gNAG	0	0	0.2	0	0	0	0	0	0	0
XR_005861761.2	gNAG	0	0.2	1.2	0	0	0	0	0	0	0
Gal1059	novel	0	0	0	0	0.1	0	0	0.1	0	0
XR_006939940.1	gNAG	0.2	0	0.1	0.8	0.2	0.2	0	0	0.1	0.3
HG999687.3-5	oNAG	0.1	0.3	1.1	0.1	0.4	0.3	0	0	0.4	1.1
XM_040676208.2	gNAG	0.3	0.5	1.3	0.8	0.9	0.4	0	0.2	0.8	0.5
XR_005861985.1	gNAG	0	0	0.2	0	0	0.1	0	0.1	0	0
Gal1073	novel	0	0.9	0	0	0	0	0	0	0	0
XM_046944845.1	gNAG	0	0	0.1	0.5	0	0	0	0	0.3	0.4
XR_002441773.1	oNAG	0	0.2	0.1	0	0	0.1	0	0.1	0	0.1
XR_004167263.1	oNAG	0.3	0	3.8	0.8	0.6	0.1	0	0	0.3	0.1
XR_006930819.1	gNAG	0	0	0	0.1	0.1	0	0	0	0.3	0
HG999690.3-2	oNAG	0	0	0.1	0.2	0.1	0.1	0	0	0	0.1
XM_046898788.1	gNAG	0	0.2	0	0	0.2	0	0	0.2	0.5	0
XR_005852552.2	gNAG	0.1	0.1	0	0.1	0.1	0	0	0	0.1	0
XR_005862207.2	gNAG	0.1	0.2	0	0	0.3	0	0	0	0.2	0.1
XR_006935568.1	gNAG	0.2	0.1	0	0.3	0	0.2	0	0	0.1	0.4
XR_005862402.2	gNAG	0	0	3	0.9	0.2	0	0	0.3	0.2	0.8
XR_006935581.1	gNAG	0	0	0	0.2	0	0.1	0	0.3	0.1	0.3
XR_005852428.2	gNAG	0	0	0	0	0.1	0	0	0	0	0
HG999690.3-3	oNAG	0	0	0	0	0.1	0	0	0	0	0
XR_002437975.1	oNAG	0.1	0	0.1	0	0.2	0	0	0.1	0.3	0
XM_046924214.1	gNAG	0.1	0.1	0.2	0.4	0.2	0.1	0	0.1	0.5	0.1
XR_005852539.2	gNAG	0	0	0.1	0	0.1	0	0	0	0	0
XM_046923587.1	gNAG	1.1	0	0	0	0	0	0	0	0	0
Gal1105	novel	0.1	0	0	0	0.1	0	0	0.1	0	0
XR_005852805.2	gNAG	0.1	0	0	0.6	0.2	0.4	0.2	0	0.1	0.1
XR_005852407.2	gNAG	0.1	0.2	1.5	0	0.2	0.6	0	0	0	0
HG999690.3-4	oNAG	0.1	0	0	0.1	0	0.2	0	0	0.1	0.3
HG999690.3-5	oNAG	0	0	0	0	0	0	0	0	0	0
HG999690.3-6	oNAG	1.5	0.3	3.3	2.1	0.9	0.2	0.1	0.3	1.1	1.2
XR_004168339.1	oNAG	0.4	0.1	0.2	2.7	0.2	0	0	0	0.1	0.1
AC214979.3	gNAG	1	0	0	0	0	0	0	0	0	0
XR_006938027.1	gNAG	0.1	0	0.2	0.2	0.3	0.2	0	0	0.4	0
AC214979.3-1	gNAG	1.5	0	0	0.1	0	0	0	0	0	0.2
XR_005852913.2	gNAG	0.3	0	0.9	0.6	2	1.7	0	0.1	0.9	0
AC189112.3	gNAG	0.2	0	0.4	0.2	0	0.1	0	0.1	0.2	0.2
AC195267.3	gNAG	0	0	0.3	0	0.8	0.1	0	0.1	0	0
XR_004308487.1	oNAG	0.1	0	0.8	0.3	0.2	0.1	0	0.1	0.2	0.3
XR_006938255.1	gNAG	0.4	0.2	0.2	0.5	0.4	0	0.1	0.1	0.8	0.3
Gal1147	novel	17.5	51.6	73.6	44.4	8.7	22.5	1.5	16.7	32.5	33.7
AC194983.1	gNAG	1.5	0	5.4	3.9	2	0.6	0.7	2.2	3.5	3.2
HG999708.3-1	oNAG	1.9	1.5	2.9	2.3	4	1.7	0.4	1.3	1.9	1.9
XR_003076955.3	gNAG	0	0	0.5	0.3	0.1	0	0	0	0	0
XR_006935768.1	gNAG	0	0	0.3	0.1	0	0.1	0	0.2	0.1	0
XM_046937664.1	gNAG	4.1	4.4	2.9	5.4	8.3	2.1	1	5.8	6.8	12.1
Gal1195	pseudogene	0.4	0	2	0.5	0.2	1.5	0	0.7	1.8	0.2
CR406304.1	gNAG	0.9	0	0.1	0	0.1	0.3	0	0	0.5	0.7
HG999693.3-1	oNAG	0	6.1	0	0.3	1.3	0	0	0	0	0
XR_005853289.2	gNAG	0	0.1	0.1	5.9	0	6.5	0	0.6	1	1.5
AC163701.4	gNAG	0.1	0	0	0.5	0	0	0.1	0	0	0
XM_040681334.2	gNAG	0	0	0.5	0.2	0	0	0	0	0.1	0.2
Gal1306	pseudogene	0	0.1	0	0	0	0	0	0	0	0
XR_006931224.1	gNAG	0	0.6	0.1	0.5	0.4	0.4	0.1	0.2	0.1	0
Gal133	novel	0	0	0.1	0	0	0	0	0	0	0
XR_005839431.1	gNAG	0	0	0	0	0	0.1	0	0	0	0
XR_006936008.1	gNAG	0.6	0	0.7	0.5	1.1	0.8	0.1	1.1	1.9	1.9
XR_002119512.2	oNAG	0.1	0	0.4	0.5	0	0	0	0	0	0
XR_005844262.1	gNAG	0	0	0	0	0	0.8	0	0	0	0
AC161819.3	gNAG	0	0	0	0	0.1	0	0	0	0	0.2
XR_005853659.2	gNAG	0.1	0	0.1	0.4	0	0.1	0	0.1	0.2	0.1
XR_001558149.2	oNAG	0	0	0.2	0.4	0.2	0	0.1	0	0	0
XM_040682774.2	gNAG	0	0	1.5	0.2	0	0	0	0.1	0.3	0.3
XR_006931863.1	gNAG	0.1	0.6	0	0.2	0.5	0.1	0.3	0.1	0.1	0.1
Gal1537	pseudogene	0	0	0	0	0	0	3.3	0.4	0	0
XR_006936078.1	gNAG	0	0	0.3	0.5	23.4	0.1	0.1	0	0	0.1
CR524258.1	gNAG	0	0	0	0	0	0.1	0.1	0	0.2	0.2
HG999695.3-5	oNAG	0	0	0	0	0	0.2	0	0	0.4	0.2
Gal16	novel	0.1	0	0.1	0	0	0	0	0	0.1	0
HG999696.3-1	oNAG	0	0	0.1	0	0.2	0	0	0	0	0.1
XR_005854061.2	gNAG	0	0	0.1	0	0	0	0	0	0	0.3
XR_005854714.2	gNAG	0	0	0.1	0.3	0	0	0	0	0.2	0.2
HG999700.3-2	oNAG	0.1	0.1	0.2	0.4	0	0	0	0	0	0
HG999700.3-4	oNAG	1.1	0	0	0	0	0	0	0	0	0.2
XR_005840571.2	gNAG	0	0	1.7	0	0.1	3.2	0	0.1	0.4	0.1
HG999699.3	oNAG	0	0	0.1	0	0	0	0	0	0	0
XM_046929353.1	gNAG	0	0.1	0	0.1	0.4	0	0	0.2	0.2	0
Gal202	novel	1.6	0	0.6	0.7	0.1	0.1	0.1	0.1	0.6	0.3
XM_042833430.1	oNAG	0	0	0.3	0.2	0	0.2	0	0	0.5	0.1
XR_006936702.1	gNAG	0.5	0.6	0.9	0.6	1.3	0.6	0.1	0.2	1.6	0.4
XR_006936646.1	gNAG	0.1	0	0	0	0.3	0.5	0	0.1	0.8	0.4
HG999701.3-1	oNAG	0.1	0	0	0	0	0	0	0.1	0	0
HG999701.3-2	oNAG	0	0	0.1	0	0	1.5	0	0	0.2	0.2
XM_046929881.1	gNAG	0.4	0.1	0.5	0.3	0	0.2	0	0.1	0.3	0.3
HG999701.3-3	oNAG	0	0	0.2	0	0.1	0.1	0	0.3	0.2	0
XM_046930159.1	gNAG	1.1	0.4	2.4	6.5	0.3	0.3	0	0.1	0.2	0.1
HG999701.3-4	oNAG	0	0	0	0	0	0.1	0	0.1	0.1	0.1
HG999701.3-5	oNAG	0.3	0	0	0.2	0.1	0.2	0	0	0	0
HG999701.3-6	oNAG	0	0.2	0.2	0.1	0	0	0	0.1	0.1	0.2
XR_006933518.1	gNAG	0.4	0	0.1	0.1	0.1	0.3	0	0.1	0.2	0
XR_005847076.2	gNAG	0	0	0	0	0	0	0	0	0	0.1
AC140791.4	gNAG	0	0	0.3	0	0	0.1	0	1.1	0.3	0
Gal23	novel	0.1	0.2	0.1	0	0.2	0	0	0	0	0.1
XM_040664517.2	gNAG	0	0	0	0.4	2	0	0	0	0.6	0.6
XR_006933875.1	gNAG	0.1	0	0.4	0.6	0	0.8	0	0.1	0.2	0.1
HG999682.3	oNAG	0	0.1	0	0.1	0.2	0.1	0	0	0	0.1
HG999682.3-1	oNAG	0.1	0.2	0.6	0.2	0.1	0.1	0	0	0.2	0
Gal238	novel	0	0	0	0.1	0	0	0	0	0	0
XR_006933366.1	gNAG	0	0	0	0.3	0	0	0	0	0.1	0
HG999682.3-3	oNAG	0	0	0	0.1	0.2	0.1	0	0	0	0.2
HG999682.3-4	oNAG	0.1	0	0.2	0.1	0.1	0	0	0	0.1	0.2
HG999682.3-5	oNAG	0	0.9	0	0	0	0	0	0	0	0
XR_005846077.1	gNAG	0	0	0.4	0.5	0	0	0	0	0.2	0
XR_005854747.1	gNAG	0.4	0	0.3	0.3	0.1	0.2	0	0.2	0.1	0.1
HG999686.3-3	oNAG	0	0.1	0	0	0.3	0	0	0.2	1	0.4
Gal259	novel	0.4	0	0.3	0.8	0.1	0	0	0	0	0
XR_002436173.1	oNAG	0	0	0	0.2	0.1	0	0	0	0	0.2
XM_046911064.1	gNAG	0	0	0	0	0	0	0	0.1	0.4	0.3
HG999686.3-6	oNAG	0	0	0	0	0	0	0	0	0	0.3
Gal265	novel	0	0.1	0.3	0	0	0	0	0	0	0.1
XR_002436085.1	oNAG	0	0	0	0	0	0	0	0	0.1	0
HG999682.3-6	oNAG	0	0	0.4	0	0.3	0	0	0	0	0
XR_005268291.1	oNAG	0	0	0	0	0	0	0.1	0	0.1	0
XR_005846626.1	gNAG	0.1	0	0	0	0.1	0	0	0	0	0
XR_006933765.1	gNAG	0.3	0.3	0.1	0	0.2	0	0	0.1	0.2	0.1
AC206049.3-1	gNAG	0.2	0	0	0	0	0	0	0	0.2	0
XR_005846422.2	gNAG	0	0	0	0	0.1	0	0	0.3	0.6	0
HG999697.3	oNAG	0	0	0	0	0.1	0	0	0.1	0.2	0.3
XR_005841215.2	gNAG	0	0.2	1	0.3	0.1	0	0	0	0	0.2
XR_006933903.1	gNAG	0	0	0	0	0	1.2	0	0	0	0
HG999702.3-2	oNAG	0.1	0	0	0.2	0	0	0	0.3	0	0
XR_005855691.1	gNAG	0	0	0	0.2	0.2	0.3	1.7	0.5	0.1	0.1
HG999704.3-2	oNAG	0	0	0.3	0	0	0	0.2	0	0.1	0
XR_006937016.1	gNAG	3.5	1.3	0	0.1	1.9	8	2.2	8.2	9.9	9.3
XR_005841626.1	gNAG	0	0	0.7	0	0.3	0	0	0.6	0.2	0.3
Gal31	novel	0	0	0	0	0.3	0.1	0	0.1	0.1	0
HG999704.3-3	oNAG	0	0	0.2	0.1	0.1	0	0	0	0.1	0
XM_040690018.2	gNAG	1.1	0	0.3	0.4	0.1	0	0	0	0	0
LS423635.1	oNAG	0	0	0.1	0.1	0.1	0	0	0	0	0
XR_005855940.2	gNAG	0	0	0	0	0.6	0	0	0.4	0	0
AC161465.3	gNAG	0	0	0.2	0	0	0	0	0	0.2	0
XR_005856106.2	gNAG	0	0	0	0	0.1	0.1	0	0	0	0.1
XR_005841969.2	gNAG	0	0	0	0	0.1	0	0	0	0.3	0
XR_005856419.1	gNAG	0	0	0.2	0.1	0.1	0	0	0	0	0
XR_004168488.1	oNAG	0	0	1.5	0	0	0	0	0	0.1	0
XR_005845109.2	gNAG	0	0	0.1	0	0	0.2	0	0	0	0
XR_006934220.1	gNAG	0	0	0.2	0.2	0	0.2	0	0	0.2	0.1
XR_006938739.1	gNAG	0	0	0.1	0.1	0	0	0	0	0.7	0.1
Gal361	novel	0.2	0	1.1	0	0	0	0	0.1	0.1	0.2
XR_005856622.2	gNAG	0.1	0.5	0	0	3.1	0	0	0.2	0.4	0.5
HG999684.3-2	oNAG	0	0.5	0	0	0	0	0	0	0	0
XR_006939094.1	gNAG	0	0	0.2	0	1.3	0	0	0	0	0
Gal395	pseudogene	0.7	0	0	0	0	0.3	0	0	0.1	0
XR_004159429.1	oNAG	0	0	0.3	0.1	0	0	0	0	0.2	0
HG999684.3-4	oNAG	0	0.5	0	0	0	0	0	0	0	0
XR_005845101.2	gNAG	0	0	0	0.1	0	0	0	0	0	0.3
XR_005849041.2	gNAG	0.3	0	0	0.1	0	1.1	0	0	0	0.1
XR_005859139.2	gNAG	0.3	0	0	0.3	0.1	0.3	0	0.1	0.2	0
XR_005849480.2	gNAG	0.2	0	0.2	0	0.1	0	0	0	0	0.3
XR_005845733.1	gNAG	0.1	0	0	0	0.1	0	0	0	0	0
XR_006934435.1	gNAG	0.1	0.2	0	0	0.2	0	0	0	0	0
HG999684.3-7	oNAG	0	0	0	0	2.9	0	0	0	0	0
AC172371.3	gNAG	0.2	0	0	0.2	0	0	0	0	0	0
HG999685.3	oNAG	0	0	0.8	0	0	0	0	0	0	0
XR_004168620.1	oNAG	0	0	0	0.3	0	0	0	0	0.2	0.1
HG999685.3-3	oNAG	0	0	0	0.1	0	0	0	0	0	0
Gal43	novel	0.1	0	0.1	0.1	0.4	0	0	0	0	0
XR_005860515.2	gNAG	0	0	0	0.1	0.1	0	0	0	0	0
XR_006934976.1	gNAG	0.2	0.3	1	0.4	1	0.8	0	0.3	0.4	0.2
XM_046918373.1	gNAG	0	0	0.3	0.1	0.3	0.1	0.1	0	0	0.2
HG999685.3-4	oNAG	0	0	0	0	0	0.3	0	0	0.3	0.4
HG999685.3-5	oNAG	0	0	0	0	0.1	0	0	0.1	0	0
Gal439	novel	0.2	0.1	1.2	0.6	0.2	0.2	0	0	0.2	0.9
XM_040658362.2	gNAG	0.3	0.2	0.2	0.3	0.3	0.1	0	0.1	0.2	0.1
HG999685.3-6	oNAG	0.1	0	0	0.1	0.1	0.1	0	0.2	0	0
AC147971.2	gNAG	0.3	0.3	0.9	0.4	0.1	0.2	0	0.5	0.2	0.8
XR_005860227.2	gNAG	0	0	0	0	1.8	0	0	0	0	0
XR_005860406.2	gNAG	0	0.1	0.1	0.5	0.1	0	0	0	0.1	0
AC160647.1	gNAG	0	0	0	0	0	0	0	0	0	0
AP004717.1	gNAG	0	0	0	0.2	0	0	0	0	0	0
XR_006935087.1	gNAG	0	0.1	0.1	0	0.1	0	0	0	0	0
Gal46	novel	0	0	0	0.2	0	0.1	0	0.2	0.3	0.1
XR_006935068.1	gNAG	0.1	0.4	0	0.4	0	0.1	0	0	0.1	0.1
XR_005861011.2	gNAG	0.2	0	0.4	0.1	0	0.1	0	0	0	0.1
HG999688.3-1	oNAG	0.1	0	0	0.2	0	0	0	0	1.1	0.2
AC145929.4	gNAG	0.3	0.1	0	0	0.1	0	0	0	0.1	0.1
HG999688.3-4	oNAG	0	0	5.5	0	0	0	0	0	0	0
XR_001467274.4	gNAG	1.1	0.2	0	0.4	0.4	0.3	0	0	0.6	0.1
XR_005860896.1	gNAG	0.4	0	0	0	0	0.2	0	0	0	0
XR_006939878.1	gNAG	0.1	0	0	0	0.4	0	0	0.2	0	0
XR_006935310.1	gNAG	0	0	0	0.1	0.1	0.1	0	0	0.2	0
Gal483	novel	0.1	0	0.6	0.3	0.2	0	0	0.1	0	0.1
Gal487	novel	0	0.2	0	0.1	0	0	0	0	0	0
HG999687.3-1	oNAG	0	0	0	0	0.2	0.1	0	0	0.1	0
JX290203.1	gNAG	0	0	0.4	0.3	0	0.1	0	0	0	0.2
XR_005851745.2	gNAG	0.6	0	0	0.3	0.1	0.1	0	0	0	0
XM_046921670.1	gNAG	0	0.2	0.2	0.1	1	0	0	0	0.2	0
HG999687.3-3	oNAG	0.1	0.2	2.7	0.3	0.1	0.1	0.1	0.3	0.6	1.3
XM_046921574.1	gNAG	0	0.1	0	0	0	0	0	0	0	0
XR_005851654.2	gNAG	0.2	0	0.1	0.1	0.4	0	0	0.1	0.1	0
XR_005851623.2	gNAG	0.1	0.1	0.5	0	0.1	0	0	0	0.5	0
XR_005861729.1	gNAG	0	0.1	0.1	0	0	0.1	0	0	0	0
XR_005851672.2	gNAG	0.1	0	1.9	0.2	1.7	0.1	0	0	0.8	0
HG999689.3-1	oNAG	0.3	0.1	0	0.1	0	0.1	0	0	0	0
XM_046922245.1	gNAG	0	0	0.1	0.1	0	0.1	0.1	0.1	0.1	0.1
Gal507	novel	0	0	0	0	0	0.3	0	0	0	0
XR_005852378.2	gNAG	0	0.6	1	0	0.2	0.5	0	0.3	0.5	0.3
CR523797.1	gNAG	0	0	0	0	0	0	0	0.3	0.1	0.2
XR_005852098.1	gNAG	0	0	0.4	0	0	0	0	0	0	0
XR_005861893.2	gNAG	0.1	0.4	0	0.3	0	0	0	0	0	0
HG999689.3-3	oNAG	0	0	0	0	1	0	0	0	0	0.1
CR523666.1	gNAG	0.9	0.2	0.8	0.4	3.4	0.8	0	0.1	0.5	0.4
XR_005862315.2	gNAG	0	0.3	0	0.2	1	0.1	0	0	0.1	0.2
HG999690.3	oNAG	0	0	0.4	0	0.1	0	0	0	0	0
AC232717.1	gNAG	0.1	0	0	0	0	0	0	0	0	0
AC209562.3	gNAG	0.2	0.3	0	0	0	0	0.1	0	0	0
XR_006937725.1	gNAG	0	0	0	0	0	0	0	0.1	0.1	0
AC187510.3	gNAG	0	0	0	0	0.7	0	0	0.1	0.2	0.1
XR_006937839.1	gNAG	0	0	0	0	0.2	0	0	0	0	0.1
AC171018.2-1	gNAG	0	0	0	0	0.6	0	0	0	0	0
AC192464.5	gNAG	0	0	0	0	0	0.1	0.1	0	0.1	0.1
XR_006937737.1	gNAG	0	0	0.1	0.1	0	0	0.2	0	0.1	0.1
AC192387.4	gNAG	0	0	0.2	0	0	0	0	0.1	0.1	0.1
XR_006937675.1	gNAG	0	0.1	0.3	0.5	0.2	0	0	0	0.1	0.1
AC190413.3	gNAG	0	0.1	0	0	0	0	0	0	0	0
XR_006938261.1	gNAG	0.1	0.1	0.9	0.4	0.4	0.1	0	0	0.1	0.1
XM_025142988.3	gNAG	0.5	0	0.6	0.7	0.5	0	0	0.2	0.7	0.5
Gal587	novel	0.4	0	0.3	0.2	0	0.9	0.1	0.2	0.4	0.6
XR_005844303.2	gNAG	0	1.1	0.1	0	0.9	0	0.1	0	0	0
XR_006168365.1	oNAG	0	0	0.2	0	0	0	0	0.1	0	0.1
XR_002434475.1	oNAG	0	0	0	0	0.3	0	0	0.1	0	0
XR_005845286.2	gNAG	0	0	0.5	0.2	0	0.3	0.5	0.1	0.4	0.2
XR_006933079.1	gNAG	0.1	0	0.1	0	0	0	0	0.1	0.1	0.1
LR606197.1	oNAG	0.1	0	0.3	0.1	0.7	0	0	0	0	0.2
Gal601	novel	0	0	0	0	0	0.9	0	0	0	0
XR_006932840.1	gNAG	0	0	0.3	0	0	0	0	0	0	0
XR_005842002.1	gNAG	0.1	0	0.4	0.5	0	0.2	0	0.2	0.5	0.3
OV839382.1	oNAG	0	0	0	0	0	0	0	0	0.1	0
OV839382.1-1	oNAG	1.1	0	0	0.1	0.5	0	0	0.1	0	0
XR_004309624.1	oNAG	0	0	0	0	0.1	0	0	0	0	0
Gal617	novel	0	0	1.1	0	0	0	0	0	0	0.1
XR_006933166.1	gNAG	0	0	0	0	0	0.1	0	0.1	0.3	0.1
LR606203.1-1	oNAG	0	0	0.4	0.1	0	0	0	0.1	0.2	0.2
Gal621	novel	0.1	0	0.2	0	0	0.1	0.1	3.4	2	1
XM_046909163.1	gNAG	0.1	0	0.1	1.1	0	0	0	0	0	0
XR_005862100.1	gNAG	0	0.7	0.2	0	0	0	0	0.1	0	0
Gal629	novel	0	0	0	0.1	0.1	0	0	0	0	0.1
XM_031595476.1	oNAG	0	1.5	0	0	0	0	0	0	0	0
CR523501.1	gNAG	2.6	4.8	9.9	7.5	2.6	4	0.2	2.7	6.8	5
Gal637	novel	0.6	0.2	1.6	0.8	0.4	0.3	0.1	0.3	0.5	0.5
XM_021384113.1	oNAG	0.3	0.1	0.7	0	0.1	0	0	0	0.2	0.2
XR_006933008.1	gNAG	0.6	0	1.1	1.8	1.9	0.7	0	0.3	0.4	0.5
AC163701.4-1	gNAG	0	0	0	0.2	0.1	0	0	0.2	0	0
XR_002434220.1	oNAG	0	0.3	0.1	0.9	0.1	0	0	0	0.1	0.3
Gal641	novel	0.4	0.2	0.1	0.3	0.1	0.1	0	0.2	0.4	0.4
CR523256.1	gNAG	0.7	0.6	2.5	1.6	0.7	0.7	0	1.1	1.3	1.7
XR_002434804.1	oNAG	0.3	0	0.3	0.3	0.3	0.3	0.1	0.1	0.1	0.3
Gal648	novel	0.1	0	0.6	0.4	0.5	0.2	0	0	0.1	0.1
XR_004307577.1	oNAG	0.2	0	0	0	0.3	0	0	0	0.1	0
XR_005843888.2-1	gNAG	0	0.3	0.5	0	0.2	0	0	0	0.4	0.5
Gal656	novel	0.1	0	0.1	0.1	0	0.3	0	0.2	0.3	0.1
Gal659	novel	0	0	0	0.1	0.3	0	0	0	0	0
Gal660	novel	0	0	0.1	0.1	0.1	0	0	0.2	0.1	0
XR_005845533.2	gNAG	0	0	0	0	1	0	0	0	0	0
AC270326.1	gNAG	2.8	0	0	0.3	0	0.1	0	0	0.3	0.1
Gal666	novel	0	0	0.1	0.1	0	0	0	0.1	0	0
XR_006931358.1	gNAG	0	0	0.1	0	0	0	0	0	0	0.2
LR606188.1	oNAG	0.4	0	0	0.1	0	0.1	0	0.1	0.4	0
AC147444.4	gNAG	0	0	0.1	0.2	0	0	0	0	0	0
LR606185.1	oNAG	0	0.2	0	0.1	0	0	0	0	0	0
Gal670	novel	0.1	0.1	0.1	0.4	0.2	0.2	0	0.2	0.1	0.1
Gal673	novel	0	0	0.1	0	0	0	0	0	0	0.1
XR_005852897.2-1	gNAG	0	0.1	0	0	0	0	0	0	0.1	0.1
XR_001465807.3	gNAG	0	0.1	0	0	1.2	0	0	0	0	0
XM_040680443.2	gNAG	37	6.2	26.6	47.9	8.9	13.4	2.8	6.5	15.2	15.4
XR_005852907.2-1	gNAG	0.1	0	1.1	0.1	0	0	0	0.2	0.2	0
XR_006935751.1	gNAG	0	0	0	0	0	0	0	0	0	0.3
XR_006931199.1	gNAG	0.3	0	0.2	0.5	0.1	0.1	0	0	0	0
XM_040680952.2	gNAG	0	0	0.1	0.1	0.7	0	0	0	0	0.1
XR_005862042.2	gNAG	0	0.1	0.3	0.1	0.4	0	0	0.2	0.2	0.1
HG999693.3-3	oNAG	0.6	0.3	2.6	2.3	0.4	0.6	0.1	1.5	1.5	3.1
XR_005853337.2	gNAG	0	0.1	0.1	0.2	0	0	0	0.1	0	0
Gal703	novel	0	0	0	0	0	0	0.8	0.6	0.2	0
XR_006936022.1	gNAG	0.1	0.1	0.5	0.2	1.5	0	0	0	0.2	0.1
XM_046926203.1	gNAG	0.4	0	2.8	0.3	0.1	0.1	0	0.2	0.8	0.8
HG999692.3-2	oNAG	0	0	0.6	0.1	0.1	0	0	0	0.1	0
AC171010.3	gNAG	0	0	0.2	0.1	0	0.1	0	0	0.1	0.1
XR_001468665.4	gNAG	0	0	0	0.2	1	0	0	0	0	0
Gal71	novel	0	0.1	0.1	0.3	0.3	0.1	0.1	0.1	0.1	0.1
XR_005853668.2	gNAG	1.2	0.4	0.6	1.5	0.1	0.8	0.3	0.7	0.5	0.5
HG999692.3-3	oNAG	0.3	0.1	0.8	0.3	0.1	0.2	0	0	0.4	0.1
XM_040646205.2	gNAG	25.9	24.5	108.9	108.7	17.9	21.4	3.3	24.4	55.9	52.4
XM_046926268.1	gNAG	0	0	0.1	0	0	0	0	0	0.1	0
HG999692.3-4	oNAG	0	0	0	0	0.2	0	0	0.3	0.4	0.1
XR_005844163.2	gNAG	0.1	0	0.1	0.1	0	0	0.1	0	0	0
XR_005853505.1	gNAG	0	0	0	0	0.1	0	0	0	0.1	0.1
Gal723	novel	0.1	0	0	0.1	0.1	0	0	0	0.1	0
HG999695.3-6	oNAG	0.3	0	0	0.2	0	0	0	0	0	0
XR_005853904.2-1	gNAG	0	0	0	0	0.6	0	0	0	3.6	0.2
XR_001558209.2	oNAG	0.3	0	1.6	0.8	0.3	0.8	0	0.4	1.3	1.2
HG999695.3-7	oNAG	0.1	0.1	1.3	0.7	0.2	0.1	0	0	0.2	0.4
AJ621385.1	gNAG	0.4	0.1	1.5	1.1	0.1	0.1	0	0.2	0.4	0.1
XR_005853997.2	gNAG	0	0	0	0	0	0	0	0	0.9	0.1
HG999696.3-2	oNAG	0.1	0	0.8	0	0	0	0	0.1	0.1	0.3
Gal74	novel	0.1	0.1	0	1.1	0	0.4	0	0.1	0.2	0.1
HG999696.3-3	oNAG	0	0	0.5	0.4	0.1	0	0	0	0.2	0.3
XM_046901026.1	gNAG	0.1	0	0	0.2	0	0	0	0	0	0
XR_005854307.2	gNAG	0.3	0.1	0.3	0.7	0.3	0	0.1	0.2	0.5	0.3
XR_005854165.2	gNAG	0	0	0.6	0	0.7	0	0	0.1	0.3	0.8
XR_006936251.1	gNAG	1.1	0.3	0.6	3.4	0.2	0.9	0	0	0.2	0
XR_006931706.1	gNAG	0	0	0.2	0.2	0.1	0	0.1	0	0.4	0.2
XR_005840564.2	gNAG	0.1	0.3	0	0	0.1	0	0	0	0.2	0.8
HG999699.3-2	oNAG	0	0	0.3	0.4	0	0	0	0	0	0
XM_040686188.2	gNAG	0.2	0.2	2.2	0.5	0.1	0.3	0	0.2	0.2	0.3
XM_021391943.1	oNAG	0.7	0.5	4	2	0.9	1.9	0.1	1.1	2.2	1.9
HG999699.3-4	oNAG	0.4	0	1	0.6	0.1	0.1	0.2	0.2	0.3	0.3
ON022098.1	gNAG	0	0	0.1	0	0	0	0	0	0	0
HG999701.3-7	oNAG	0	0	0	0	0	0	0	0	0	0
Gal774	novel	0.1	0	0.2	0.5	2.6	0	0	0	0	0
XR_005845096.2	gNAG	0	0.1	0	0	0	0	0	0.1	0	0.1
HG999701.3-9	oNAG	1.1	0	0	0	0	0	0	0	0	0
HG999686.3-7	oNAG	0	0	0	0.2	0.1	0	0	0	0.1	0.3
XM_031607783.1	oNAG	0.1	0	0.4	0	0	0	0	0	0.1	0
HG999686.3-8	oNAG	0	0	0	0	0.2	0	0	0	0.5	0
HG999686.3-9	oNAG	0	0	0	0	2.8	0	0	0	0	0
CR405979.1	gNAG	0	0	0	0	2.6	0	0	0	0	0
Gal79	novel	0	0	0.3	0.1	0	0	0	0	0.5	0.2
HG999686.3-10	oNAG	0	0.8	0	0	0	0	0	0	0	0
LK064674.1	oNAG	1.3	0.5	0.9	0.5	0.4	2.1	0.1	0.2	0.8	0.6
HG999682.3-7	oNAG	0.1	0.1	0.6	0.1	0.2	0	0	0	0	0.1
HG999682.3-8	oNAG	0	1.3	0	0	0	0	0	0	0	0
HG999682.3-9	oNAG	0	0	0.2	0	0	0	0	0	0	0
OU015526.1	oNAG	0	0.1	0.2	0.3	0.3	0	0	0.1	0.1	0.2
XR_004306272.1	oNAG	0	0.2	0	0	0	0	0	0	0	0
HG999682.3-10	oNAG	0.2	0.1	0.5	0.1	0	0	0	0	0.1	0
HG999686.3-11	oNAG	0	0	0	0.1	0.1	0	0	0	0	0
HG999686.3-12	oNAG	0.1	0	0	0	0	0	0	0	0	0
XR_001465180.4	gNAG	0.1	0	0	0.1	0.1	0	0	0	0	0
XR_005847401.1	gNAG	1.4	0	1.9	0.8	0	0.1	0	0.1	0.7	0.5
XR_005857965.2	gNAG	0.5	0	0.1	0.1	0.1	0	0	0	0	0
XR_005857454.1	gNAG	0	0.1	0	0	0.1	0	0	0	0	0
XR_001464045.4	gNAG	0	0	0	0.2	3.1	0.2	0	0.5	1.1	0.2
XR_006932885.1	gNAG	0	0	0	0	10.8	0	0	0	0	0
XM_046912035.1	gNAG	0	0	0.1	0	0.2	0	0	0	1.5	0
XR_005857332.2	gNAG	0	0.7	0	0	0	0	0	0	0	0
XM_046912617.1	gNAG	0	0.1	0.2	0.7	0	0.4	0.1	0.1	0	0.3
CR352421.1	gNAG	6.5	4.5	10.9	7.4	4.9	4.2	0.9	5.1	8.6	8.3
XM_040650791.2	gNAG	0	0.1	0.1	0	0	0	0.1	0.1	0	0
XR_005841283.2	gNAG	0	0	0.1	0	0.2	0	0	0	0	0
XR_006936782.1	gNAG	0.3	0.3	0.2	0.2	0.6	1.8	0	0	0.4	0.2
Gal843	novel	0	0.2	0.3	0	0	0.2	0	0	0.1	0.4
XR_004309419.1	oNAG	0.5	0.1	0.2	0.6	0.8	0.2	0	0.5	0.6	0.2
XR_005855308.2	gNAG	0	0	0.7	0	0.1	0.2	0	0	0	0
HG999697.3-1	oNAG	0.1	0	0	0.1	0	0	0	0.3	0.1	0.2
XR_005855200.2	gNAG	0.1	0.4	0	0	0	0	0.2	0.9	0.2	0
HG999697.3-2	oNAG	0.1	0	2.4	0.4	0.1	0.1	0	0.2	0.7	0.5
XR_006931998.1	gNAG	0.5	0.1	0.1	0	0.1	0.3	0	0	0	0
Gal857	novel	0.1	0	0	0	0.1	0.1	0	0	0	0.1
XR_005855805.2	gNAG	0	0	0.1	0	0	0.1	0.4	0.1	0	0.1
XR_006937021.1	gNAG	0.4	0	0.2	0.1	0	0	1	0.1	0.5	0.3
HG999703.3-1	oNAG	0	0.2	0.1	0.1	1.2	0	0	0	0	0
XR_001470026.4	gNAG	1	0	0	0	0.1	0	0	0	0	0
NM_001351453.2	gNAG	0.1	0	0.4	0.3	0.1	0	0	0.2	0.2	0
Gal879	novel	0.2	0	0.2	0.1	0.1	0.2	0	0.1	0.1	0
Gal880	novel	0.4	0.2	1.1	0.4	0.4	0.3	0	0.3	0.7	0.4
HG999706.3-3	oNAG	0	0	0.3	0.2	0.1	0	0	0.1	0	0.1
HG999705.3-2	oNAG	0.3	0.2	0.6	0.1	0.5	0	0	0.4	0.5	0.5
HG999705.3-3	oNAG	6.4	3	9.7	10.5	8.2	7.8	0.7	3.2	7.6	9.9
HG999707.3-1	oNAG	0	0	0.3	0.3	0	0	0	0	0	0.3
HG999707.3-2	oNAG	0	0	0	0.3	0	0	0	0	0	0
XR_002111465.1	oNAG	0	2.7	0	0.9	0	0	3.4	2.7	0.4	0.1
Gal894	novel	0	0.1	0	0.1	0.1	0	0	0	0.1	0
XR_001465596.3	gNAG	0	0.1	0.1	0.2	0	0.1	0	0	0.1	0
XR_005848136.2	gNAG	0	0	0.1	0	0.2	0.3	0.1	0	0.4	0
XR_005848812.2	gNAG	0.6	0.3	0.9	0.4	0.4	0	0.1	0.4	0.2	0.4
XR_005845252.2	gNAG	0.1	0	0	0	0	0.3	0	0	0	0
XR_005858615.2	gNAG	0.1	0	0.1	0.1	1.6	0	0	0	0	0.1
XR_002436716.1	oNAG	0	0	0.2	0.2	0	0	0	0	0	0.1
LR606188.1-1	oNAG	0.1	0	0	0.7	0	0	0	0	0	0.4
XR_005848725.2	gNAG	0.4	0	0	1.4	0	0.2	0	0	0.2	0.1
XR_005848708.2	gNAG	0.1	3.1	0	0.1	0	0.3	0	1.4	2.9	2.6
Gal906	novel	0	0	0.1	0	0	0.1	0	0	0.1	0
Gal908	novel	0	0	0	0.1	0.1	0	0	0.1	0	0.1
Gal909	novel	0.1	0.2	0.2	0.7	0	0.1	0	0.1	0.2	0.1
OV839391.1	oNAG	0	0	0.3	0.4	0	0	0	0	0.1	0
XM_046912857.1	gNAG	0	0	0.3	0.1	0.2	0	0	0.1	0.5	0.1
LK064646.1	oNAG	0	0	0.2	0	0.1	0	0	0.1	0	0.2
Gal913	novel	0.2	0	0.1	0.2	0.1	0	0	0.5	0.5	0.2
XR_006934262.1	gNAG	0.5	0	0.1	0.2	0	0.1	0	0.2	0.1	0.2
XR_007160872.1	oNAG	0.3	0	0.6	2.4	0.1	0	0	0	0	0.1
XR_005848607.2	gNAG	0.1	0	0	0.1	0	0.2	0	0.1	0.1	0
XM_046912917.1	gNAG	0	0.2	0.3	0	0.4	0	0	0	0	0.2
XM_046913410.1	gNAG	0	0	0	0.1	0	0	0	0	0.2	0.3
XR_792378.3	oNAG	0	0	0	0	0	0.2	0	0.1	0	0
XR_005844090.2	gNAG	0	0	0	0	0.2	0	0	0.5	0.7	1.2
XR_005847989.2	gNAG	0	0	0	0.1	0	0.1	0	0	0	0
Gal921	novel	0.1	0.1	0	0.4	0	0.1	0	0.3	0.1	0.1
XR_005858226.2	gNAG	0	0	0	0	0.3	0	0	0	0	0
Gal924	novel	0	0	0	0	0	0	0	0	0	0
XR_005848802.2	gNAG	0	0	0	0.1	0	0	0	0	0	0
OV839365.1	oNAG	0	0	0.4	0.3	0.1	0.1	0	0.2	0.3	0.3
XR_006180924.1	oNAG	0	0	0	0	0.6	0	0.2	2.2	1.3	0.4
XR_005848654.2	gNAG	0	0.2	0.9	0.3	0	0.1	0	0.1	0.1	0
Gal934	novel	0	0	0	0	0	0	0	0	0	0
Gal936	novel	0	0.2	0	0	0.4	0	0	0	0.1	0
XR_005848500.2	gNAG	0.4	0.1	0.1	0.8	0.2	0.1	0	0	0.4	0.9
Gal938	novel	0	0	0.3	0.1	0	0	0	0	0.1	0
XR_005848475.2	gNAG	0	0	0.3	0.5	0.1	0	0	0	0.2	0.1
HG999691.3	oNAG	0	0	0	1	0.1	0	0	0	0.1	0.1
Gal940	novel	0.1	0.1	0.2	0.1	0	0	0	0	0	0.1
LR606188.1-2	oNAG	0	0	0	0.2	0	0	0	0	0	0
Gal943	novel	0	0	0.2	0	0.2	0	0	0	0	0
LR606193.1	oNAG	0	0.2	0.2	0	0.3	0.1	0	0	0	0
XR_005858590.1	gNAG	0.4	0	0.3	0	0.5	0	0	0	0	0.1
XM_040667637.2	gNAG	0	0.1	0	0	0	0	0	0	0	0
LR606193.1-1	oNAG	4.6	0	0.2	0	0	0	0	0	0.1	0.2
LR606193.1-2	oNAG	0	0	0	0.1	0.2	0	0	0	0	0
XR_006938944.1	gNAG	0	0	0	0	0	0	0	0	0.2	0
XM_046913423.1	gNAG	1.8	0	0.1	0.2	0.1	0	0	0.1	0	0.2
XR_006938985.1	gNAG	0.4	0	0.2	0.5	0.3	22.7	0.5	0.3	4.4	4.7
Gal953	novel	0	0	0.2	0	0	0.2	0.2	0	0	0
AC157664.2	gNAG	0.1	0.3	0.1	0	0	0.2	0	0	0.2	0.1
XM_025145746.3	gNAG	3.3	4.6	61.4	19.2	6.1	3.7	0.7	9.4	17.4	22
HG999710.3-1	oNAG	7.6	0.6	3.4	6.8	1	0.8	0.3	0.2	0.6	0.4
XR_006934519.1	gNAG	0.6	0	0.3	0.2	0.1	0.2	0	0	0.3	0.1
HG999684.3-8	oNAG	0.5	1.9	1.4	4.1	1.8	1.3	0.4	0.8	1.5	2
XR_006939194.1	gNAG	0	0	0	0	1.4	0.3	0	0	0	0
XR_006935726.1	gNAG	0.8	0.5	4.3	0.5	2.7	0.2	0	0.4	1.5	0.5
HG999694.3-3	oNAG	0	0	0	0	0	0.1	0	0	0.1	0
AC171007.3	gNAG	0	0.1	1.1	1.2	0.4	0.5	0	0.2	0.6	0.2
XR_005849175.2-1	gNAG	0	0	0.2	0.1	0.1	0.1	0	0	0	0
XR_006934483.1	gNAG	0.1	0	0.2	0.2	0.1	0	0	0.1	0.1	0
XR_005849660.2	gNAG	0	0.7	0	0	0	0	0	0	0	0
HG999684.3-9	oNAG	0	0	0	2.1	0	0	0	0	0	0
XR_006934418.1	gNAG	0	0	0	0	0	0	0	0	0.1	0.5
HG999684.3-10	oNAG	0	0	0	0.2	0.2	0	0.5	0	0	0
XM_031588088.1	oNAG	1.6	1.1	5.7	2.1	2	0.9	0.2	1.7	3.4	2.9
HG999691.3-1	oNAG	0	0	0.1	0.1	0	0.2	0	0	0	0
AC172371.3-1	gNAG	0	0	0.1	0.2	0.1	0.3	2.8	1.3	0.2	0.2
XR_005860429.2	gNAG	0	0.2	0.1	0	0	0.1	0	0.6	0.7	1.9
XR_006934896.1	gNAG	1.2	0	0.1	0.1	0	0.2	0	0	0	0.1
XR_005850588.2	gNAG	0	0	0.2	0	0	0.1	0	0	0	0
HG999685.3-10	oNAG	0	0	0	0.1	0.1	0	0	0	0.1	0
HG999685.3-11	oNAG	0.2	0	0.2	0.3	0.1	0	0	0	0	0
HG999682.3-20	pseudogene	0	0	0.1	0	0	0	0	0	0.1	0.1
HG999682.3-24	pseudogene	0.1	0	0.1	0.1	0	0.1	0	0	0	0.2
HG999684.3-11	pseudogene	0	0	0	0	0	0	0	0	0.5	0.2
HG999684.3-15	pseudogene	0	0.1	0.3	1	0.1	0.5	0.3	0.1	0.5	0.4
HG999684.3-16	pseudogene	0.2	0.3	18.4	1.9	0.5	0.4	0	1.5	3.3	4.7
HG999684.3-18	pseudogene	0	0	0	0	0	0.9	0	0	0	0
HG999685.3-16	pseudogene	0.5	0.2	0	1.8	0	0.1	0	0	1.3	0.3
HG999685.3-17	pseudogene	0	0	0	0	0	0	0	0	0	0
HG999685.3-29	pseudogene	4.6	0.3	1.1	5.1	2.1	28.4	0.2	1.3	4.3	1.3
HG999685.3-30	pseudogene	0	0.2	0	0	0	0	0	0	0	0
HG999685.3-8	pseudogene	0.1	0.1	0.4	0.2	0.2	0.2	0	0	0	0.1
HG999686.3-14	pseudogene	0	0	0.3	0.1	0	0	0	0.1	0	0.1
HG999686.3-16	pseudogene	0.2	0	0	0.2	0	0	0	0	0.1	0.3
HG999687.3-9	pseudogene	0	0	0	0	0.1	0	0	0	0	0.1
HG999688.3-3	pseudogene	0	0.1	0	0	0	0	0	0	0	0.2
HG999689.3-9	pseudogene	0.6	0.1	0	0.1	0	0	0	0	0	0
HG999694.3-4	pseudogene	0.1	0	0	0.3	0	0	0	0	0	0
HG999695.3-2	pseudogene	0	1.1	0	0	0	0	0	0	0	0
HG999699.3-5	pseudogene	0	0.1	0.3	0	0.2	0	0	0	0.1	0
HG999699.3-7	pseudogene	0.3	0	0	0	0	0	0.1	0	0	0
HG999700.3-1	pseudogene	0	0	0.2	0	0	0.2	0.1	0.1	0	0.2
HG999701.3-10	pseudogene	0	0.1	0.2	0.1	0	0.1	0	0.3	0.3	0.1
HG999702.3-3	pseudogene	0	0.7	0.1	0	0	0.1	0	0.1	0	0
HG999704.3-1	pseudogene	0.3	0	0.4	0.2	0.2	0.3	0	0	0.6	0.2
HG999705.3-1	pseudogene	0.6	0.3	1.6	2	2.5	0.3	0	0.3	0.5	0.4
HG999705.3-6	pseudogene	0.2	0.2	0	0	0	0	0.1	0	0.1	0.2
HYAL4	pseudogene	1	0.8	2.1	1.6	1.1	0.7	0.2	1.1	1.8	1.3
AC188941.2	gNAG	0	0	0	0.5	0	0.1	0	0	0	0
XR_005857184.2	gNAG	1.5	0	0	0.4	0.4	0.6	0	0	0.2	0.3
HG999710.3	oNAG	0.8	0	0	0.3	0	0.2	0	0.1	0	0.1
HG999695.3-8	oNAG	0.1	0.2	0.5	0.5	0.6	0.3	0	0.3	0.9	1.1
XM_033455476.1	oNAG	0.1	0.1	0.5	0	0	0	0	0.2	0.4	0
OU015530.1	oNAG	0	0	0	0	0.1	0	0	0	0	0.2
XR_005846299.2	gNAG	0	0.3	0.2	0	0.1	0	0	0	0	0
LOC100857556	pseudogene	5.2	2	4.1	5.9	5.8	10.7	0.6	3.4	6.6	6.5
LOC100857660	pseudogene	0	0	0	0	0	0	0	0	0	0
LOC107054827	pseudogene	0.1	0	0.1	0.1	0	0.1	0	0	0	0
LOC112530660	pseudogene	28.9	3.5	39	30.1	15.7	23.8	2.3	13.3	17.3	15.6
LOC112530780	pseudogene	0	0	0	0	0	0	0	0	0	0
LOC112530797	pseudogene	0	0	0	0	0	0	0	0	0	0
LOC112531329	pseudogene	1.1	1.1	6.8	2.9	0.5	0.8	0	0.5	1.2	1.4
LOC112531611	pseudogene	0	0	0	0	0	0	0	0	0	0
LOC112531998	pseudogene	0	0	0	0	0	0	0	0	0	0
LOC112532750	pseudogene	5.3	0.4	7.1	5.8	3.1	4.1	0.3	2.2	2.7	3
LOC112533385	intact gene	3.8	0.9	3	0.8	0.4	2.5	0.3	1.5	2.7	1.7
LOC112533402	pseudogene	24.2	2.3	18.9	39.5	5.8	36.9	0.9	5.3	22.1	15.2
LOC112533477	pseudogene	0.1	0.1	0.5	0.3	1	0.2	0	0.2	0.7	0.3
LOC121106952	pseudogene	2.6	1	16.3	6.8	2.2	1.1	0.2	4.7	5.5	5.1
LOC121107511	pseudogene	1.2	0.7	3.4	2.4	1.8	0.9	0.2	1.2	2.8	3
LOC121107889	pseudogene	1.8	1.3	23.1	3.1	0.9	1	0.2	0.9	2.3	3.4
LOC121107951	pseudogene	0.6	2.8	2.6	8.6	0.4	0.4	0.9	0.2	0.5	0.6
LOC121108036	pseudogene	0.1	0.5	0.2	6	0.1	0	0.1	0	0.1	0
LOC121108527	pseudogene	0	0	0	0	0	0	0	0	0	0
LOC121108679	pseudogene	1.2	4.3	16.5	2.1	4.7	3.1	0.4	2.4	5.1	4.3
LOC121109019	pseudogene	32.7	9.3	47.9	40.6	25.2	23.2	15.7	26.7	24.5	23.6
LOC121109020	pseudogene	0.7	0.3	0.3	0.3	0.5	0	0	0.3	0.3	0.2
LOC121110145	pseudogene	0	0	0	0	0	0	0	0	0	0
LOC121110406	pseudogene	0.1	0	0	0.1	0	0	0	0.1	0	0
LOC121110799	pseudogene	0	0	0	0	0	0	0	0	0	0
LOC121111057	pseudogene	0	0	0	0	0	0	0	0	0	0
LOC121111278	pseudogene	7.7	6.2	6.9	8.9	3.4	6.3	1	7.4	8.8	9.4
LOC121111502	pseudogene	0	0	0	0	0	0	0	0	0	0
LOC121112157	pseudogene	0.7	0.3	8.4	1.7	0.6	0.9	0	1	2.4	2.6
LOC121112373	intact gene	0	0	0	0.1	0	0	0	0	0	0
LOC121112408	intact gene	0.1	0	0	0.3	0.1	0.2	0	0	0.1	0
LOC121112417	pseudogene	4.2	0.5	0	0	0.3	0.2	1.5	0	3.7	0.2
LOC124416977	pseudogene	0.1	0.4	0.4	0.8	0.1	0	0.2	0	0.1	0
LOC124417482	pseudogene	5.4	3.9	14.9	15.2	21.5	1.5	0.7	4.5	19.2	7.5
LOC124417593	pseudogene	0	0	0	0	0	0	0	0	0.1	0
LOC124417594	pseudogene	0.8	0.8	1.4	1.4	0.9	0.5	0.3	0.6	1.2	0.9
LOC124418268	pseudogene	0	0	0	0	0	0	0	0	0	0
LOC431648	pseudogene	9.8	6.3	24.2	21.1	12.8	13.7	1.7	9.9	23.4	18.1
LOC769987	pseudogene	0.2	0	0.1	0	0.1	0	0	0.1	0.3	0.1
LR606185.1-1	pseudogene	3.5	0	0	0	0	1.5	0	0	0.1	0.1
MGAT4F	pseudogene	0	0	0	0	0	0	0	0	0	0
MHCY2B8P	pseudogene	0.2	0.2	0.3	0.2	0	0.1	0	0.2	0	0.3
NM_001001752.3	gNAG	0.3	573	0.6	114	1.4	0	0	1.2	3.3	25.2
NM_001278134.1	gNAG	3.5	7.2	9.8	12.1	10	4.3	1	6.2	10.4	11
XM_046922580.1	gNAG	22.7	13	66.7	47.9	14.9	61.3	1.3	16.6	37.4	32.5
NM_001391939.1	gNAG	49.7	49.4	76.2	59.3	131.9	64.3	12.4	43	62.8	75.1
KY120273.1	gNAG	3.2	8	2.3	102.7	54.6	0.7	5.2	42.1	74.4	201.8
NM_204277.1	gNAG	47.4	33.6	115.4	82	57.7	66.3	7.6	47.3	86.4	82.3
AC186848.2	gNAG	0	0	0.2	0	0.9	0	0.4	3.2	7.4	11.9
XR_005840520.2	gNAG	0	0	1	0	0	0	0	0	0	0
XM_046909142.1-1	gNAG	1	0.5	0.8	1.1	0.2	0	0	0.7	1	1.4
XM_013175487.2	oNAG	0	0	0	0	0.1	0.1	0	0.5	0.4	0.1
XR_005852374.1	gNAG	0.2	0	0.6	0.1	0.1	0.1	0	0	0	0
OU015527.1	oNAG	0.1	0	0	0.1	0	0.4	0	0.2	0.5	0.3
HG999682.3-11	oNAG	0	0	0	0.3	0	0	0.4	0.1	0.1	0
XR_005852426.2	gNAG	0.3	0.2	0.1	0.1	0.3	0.1	0	0	0.3	0
XR_006936136.1	gNAG	1.1	3.3	2	1.8	3.9	3.5	0.6	1.5	2	4
XR_005849175.2	gNAG	0.1	0	0.1	0.1	0.1	0	0	0	0.2	0.1
PAFAH1BP	pseudogene	0	0	0	0	0	0	0	0	0	0
Gal10	novel	0.1	0	0.9	0.1	0.1	0	0	0.2	0.7	0.4
XR_006932067.1	gNAG	0.3	0.1	0.2	0.1	0	0	0.7	0.7	0.4	0.2
XR_005860124.1	gNAG	0	0	0	0	0.2	0	0	0	0	0.2
AC192073.4	gNAG	0	0.1	0.1	0.2	0.7	0.2	0	0	0.3	0.2
AC192960.3	gNAG	0	0	0	0	1.1	0	0	0	0	0
XR_006933803.1	gNAG	1.5	0.8	2.8	2.6	3.6	1.9	0.2	0.8	2.6	1.6
XR_005858623.2	gNAG	0.5	3.7	0.3	0.5	0.2	0.1	0.1	6.8	14.3	19.6
XM_046934473.1	gNAG	6.1	3.4	14.4	12	6.7	4.8	1.4	6.8	12	9.9
XM_040659593.2	gNAG	0	0	0.7	0.1	0	0	0	0	0	0.4
XR_002115641.2	oNAG	0.2	0	0.1	0	0	0.1	0	0	0.1	0
CR353957.1	gNAG	0	0	0	0	0.2	0	0	0	0	0
XR_005854901.2	gNAG	0.1	0	1.2	0.5	0.2	0	0	0	0	0.1
XR_006934962.1	gNAG	31.8	5	18.8	7.9	3.6	21.4	7.9	11	11	8.7
REP15	pseudogene	0.1	0	0	0.4	0.1	0.2	0	0	0.1	0.2
AC191224.3	gNAG	0	0.1	0	0	0.6	1.3	0	0	0.3	0.2
XM_042892191.1-1	pseudogene	13.4	19.7	67	38.1	29.6	23.6	4.4	20.3	38.1	43.3
XM_040688107.2	gNAG	0.3	0	0.3	0.2	0.2	0	0	0	0.1	0.4
XM_001235270.7	gNAG	0.2	0	0.2	0.1	0.1	1.4	0	0.9	0.9	0.6
XR_001470382.4	gNAG	0.7	26.1	1	2.9	0.8	1.2	0.7	1.7	4	1.8
XM_040673771.2	gNAG	0	0	0.3	0	0.2	0	0	0	0	0.1
HG999709.3-1	oNAG	0	0.1	0.2	0.2	0	0.1	0	0	0.2	0
XR_005848398.2	gNAG	0	0	1.3	0	0	0	0	0.3	0	0
AJ719759.1	gNAG	5.2	2.5	24.8	16.1	15.3	4.4	0.4	8.3	18.3	16.1
XM_014262261.1-1	oNAG	22.9	9.7	12.7	71.7	14.2	13	0.6	5.3	11.5	8.5
XM_046913552.1	gNAG	9.6	3.8	20.9	29.2	7.9	11.2	0.8	6.6	13.5	11.5
XM_010710014.2	oNAG	99	3.7	24.8	25.2	12.7	2.8	1.2	7.5	20.3	17.3
HG999703.3-2	oNAG	1.5	0	0	0.1	0	0.1	0	0	0	0.1
AC189680.3	gNAG	0	0	0.4	0.2	0	0	0	0	0	0.2
XR_006940023.1	gNAG	0	0	0	0.2	0.1	5	0	0.2	0.7	1.5
AC233986.5	gNAG	0.8	0.3	3.4	1.9	1.2	0.9	0.4	1	2.3	1.9
XM_015290599.3	gNAG	0	0	0.6	0.3	0	0	0	0	0	0
XM_048293468.1	oNAG	18.4	9.7	49.4	37.7	19	23.8	2.5	15.4	29.5	31.5
XM_015874828.2	oNAG	0	0	0	0	0.3	0	0	0	0	0
BX950609.1	gNAG	0	0.1	0.2	0.8	1.8	0.2	0.1	0.9	1.4	0.1
XM_040706933.2	gNAG	0.1	0.1	1.8	0.3	0.1	0.6	0	0.5	0.3	0.2
XR_005846789.2	gNAG	0	0.3	0.1	0	0.2	0	0	0	0	0
XM_042890877.1	oNAG	9.7	4.3	16.7	9.7	8.3	7.7	1.1	6.2	9.4	7.6
XR_005845336.2	gNAG	0.7	0.4	1.3	0.7	0.7	0.2	0	0.2	0.5	0.3
XR_005860744.1	gNAG	0.5	0.1	0.1	0.3	0	0.1	0	0	0.3	0.1
XR_006932880.1	gNAG	0	0	0	0.4	0.1	0	0	0.1	0	0
XM_021394434.1	oNAG	0	0	0	0.1	0.3	0.5	0	0.6	0.6	0
XR_005852220.2	gNAG	0	0	0.4	0	0	0	0	0.1	0	0
AC188948.2	gNAG	0	0	0	0.2	0	0	0	0	0	0
XM_025143525.3	gNAG	6.4	4.8	88.7	19.2	8.2	4.1	0.4	6.4	17	11.4
XM_025152485.3	gNAG	0.2	0	1.6	0.6	0.2	0.2	0	0.5	0.9	0.8
XM_040670960.2-1	gNAG	4	5.9	0.8	1.7	4	10.7	4.5	7	11.3	7.5
Gal7	novel	7.1	5.1	25.3	14.6	9.3	13.9	1.8	9.1	15.7	14.5
Gal4	novel	1.7	0.4	3.4	1.1	1.1	1.2	0	0.2	0.7	0.5
XR_005846002.2-1	gNAG	0	2.4	0	0.1	0	0	0	0.6	0.5	0.1
HG999701.3-8	oNAG	0	0	3.5	0	0	0	0	0.1	0.2	0.2
XM_031596822.1	oNAG	2	0.6	6.5	1.9	2	0.7	0.6	1.7	2	2.1
XR_005856203.2	gNAG	0	0	0.4	0	0	0	0	0	0	0
XM_032441666.1	oNAG	6.2	34.5	4	0.4	35.9	1.2	0	2.1	1.2	0.7
XR_005852989.1	gNAG	0.1	0	0	0.2	0.2	0.1	0	0.1	0.2	0
Gal556	novel	14.5	4.1	19	14.5	9.1	12.2	1.5	5.5	12	9.2
XM_030474292.1	oNAG	3.8	2	9.6	7.2	28.8	18.6	1.7	6.2	12	11.3
XR_005849932.1	gNAG	0.1	0.1	0.2	0.2	0	0.2	0	0	0	0
XR_006933787.1	gNAG	0	0	0.2	0	2.3	0.3	0	0	0.1	0
Gal6	novel	7.7	4.2	23.6	19.2	8.1	14	1	4.8	18.4	16.8
XR_005262946.1	oNAG	1.4	0	0	0	0	1.2	0	0	0	0
XR_005841785.2-1	gNAG	0.4	0.3	0.6	0.8	0.4	0.3	0	0.3	0.2	0.1
XR_005855794.2	gNAG	0.4	0.3	2.1	2	0.6	0.4	0	0.1	0.4	0.4
XM_040652639.2	gNAG	13.5	10.4	24.2	33	15.4	15.7	1.8	8.8	17.3	15.6
XM_040653769.2	gNAG	0.4	0.4	1.3	1	0.2	0.5	0	0.1	0.3	0.4
XM_040654932.2	gNAG	4.5	1.8	7.7	9.3	3.1	5	0.5	2.3	4.6	4.2
XM_040657074.2	gNAG	8.5	6.9	6.9	9.1	19.1	6.4	2.1	14.7	16.9	25.1
XM_040678458.2	gNAG	1.3	0	0.7	0.9	0.2	4.2	0.2	0.5	0.9	1.3
XM_040646008.2	gNAG	0	0	0.1	0.2	0	0	0	0	0	0
XM_040694228.2	gNAG	19.2	13.7	24.8	37.6	23	25.6	2.7	12.6	22.8	21.4
XM_025145513.3	gNAG	0.2	0.1	0.8	4.4	1.3	0	0.1	0.1	0.6	1.2
XM_040657201.2	gNAG	5.8	9.8	32.5	8.4	20.2	4.2	0.6	12.8	106.5	156.1
XM_040695259.2	gNAG	8.9	6.2	11.4	9.8	12.9	4.2	1.2	1.3	7.4	10.6
XM_040679787.2	gNAG	0	0	0	0	0	0.1	0.2	30.3	137.5	65.8
Gal9	novel	0.6	0.2	1	0.1	0.8	0.2	0.1	0.1	0.8	0.9
XM_015855580.1	oNAG	0	0	0	0.1	0.5	3.3	0.1	0.1	0.1	0.3
BX931431.2	gNAG	140.7	50.7	105	69.3	169.2	79.9	12.2	73.2	97.8	129.5
XM_030006932.2	oNAG	26.4	20.1	77.4	68.4	55.9	30.4	5.3	31.6	60.4	64.4
XM_046935890.1	gNAG	5.9	3	13.2	13.1	6.7	16.4	3.4	5.6	9.2	8.6
XR_005856630.2	gNAG	1.4	1.1	12.4	7.2	1.2	1	0.5	1.5	3.3	3
XR_005841785.2-2	gNAG	0	0	0.2	0.1	0.2	0.2	0	0	0.1	0.1
XR_006178078.1	oNAG	0.7	0	0	0	0	0	0	0	0	0
XM_046906388.1	gNAG	1.8	0.3	2	2.4	1.4	2.5	0.2	0.2	2.6	1.9
AC197853.3	gNAG	0	0.1	0.2	0.1	0	0	0	0	0	0.1
XM_044991071.1	oNAG	14.7	22	27.6	26.2	26.5	22.8	2.2	10.6	31.8	24.5
XR_005855338.2	gNAG	0.1	0	0	0.7	0.1	0	0.8	0.3	0.1	0
XM_004945434.5	gNAG	35.8	19.9	49.7	92.2	48.3	29.1	4.6	28	66.6	79.7
XM_040695062.2	gNAG	65.7	1.3	4.3	17.6	1.8	31.9	0.7	2.6	35.9	22.9
XM_046909374.1	gNAG	0.2	0	0	0.4	0	0	0	0.1	0.2	0
XR_006937991.1	gNAG	0.4	0.1	0	0.1	0	0.2	0	0	0.1	0
XR_006934836.1	gNAG	0	9	0	0.1	0.2	0	0.6	1	0.9	0.9
XR_006939538.1	gNAG	0	0.1	0.1	0.8	21.2	0	0	5.2	4.8	0.2
HG999699.3-3	oNAG	0.1	0	0.1	1.2	0	0	0	0.4	0	0
XM_040694817.2	gNAG	1.1	0	0.1	0.7	0	0.4	0.1	0.2	1	0.4
XM_046937999.1	gNAG	3	0.6	3	2.7	1.3	5.9	0.2	1.3	2.6	1.9
XM_419678.8	gNAG	0	0.1	0.3	2.6	0.2	0.5	0	0.2	1.4	0.6
XR_005854061.2-1	pseudogene	0	0	0	0	0.6	0	0	0	0	0
XR_005855805.2-1	pseudogene	0	0	0	0	0	0	0	0	0	0
XR_005860927.2-1	pseudogene	0.1	0	0.1	0.1	0	0.2	0	0.2	0	0.3
YLEC31P	pseudogene	0.9	0.1	1.6	0.5	0.4	0.3	0.2	0.2	0.7	0.6
YLEC32P	pseudogene	0	0	0	0	0	0	0	0	0	0
gene-2KTGRL	intact gene	10.6	23	19.5	13.9	49.2	11.8	1.5	8.1	18.8	17.4
gene-44G24.1	intact gene	0.1	0	0.4	0.4	0.1	0	0	0.1	0.1	0.1
gene-A1CF	intact gene	0	85.2	0	0.1	92	0	3.5	20.4	10.3	8.6
gene-A2ML1	intact gene	0.4	0.1	1.7	1	0.7	0.3	0	0.4	1.2	1
gene-A2ML2	intact gene	0.1	180.6	0	0.9	0	0.1	0	0	0.1	0.1
gene-A2ML4	intact gene	0.5	703.3	0.7	0.7	0.4	0.5	0	0.2	0.5	0.5
gene-A4GALT	intact gene	16.2	0.5	5.8	43	2.1	11.7	1	3.9	11.4	8
gene-A4GNT	intact gene	0.3	0	0.1	5.7	0	0	0	0.1	0	0
gene-AAAS	intact gene	30	30.9	82.4	42.8	52.8	50.8	7.8	41.8	59.2	69
gene-AACS	intact gene	12.4	42.6	26.8	25.9	14.9	10.2	2.1	18.3	25	32.6
gene-AADAC	intact gene	2.3	216.9	3.2	4.3	104.3	2.3	0.2	9.5	13.8	32.2
gene-AADACL3A	intact gene	0	0	0	0.2	0.1	0	0	0	0	0.1
gene-AADACL3B	intact gene	0	0	0	0	0	0	0	0	0.1	0
gene-AADACL3C	intact gene	0.6	0	0.4	0.3	0.5	0.6	0	0.5	1	1.1
gene-AADACL4A	intact gene	0.1	0.1	0.1	0.4	0.5	0	0	0	0.3	0.2
gene-AADACL4B	intact gene	0	0	0	0	0	0	0	0	0	0
gene-AADAT	intact gene	13.3	15.5	3.5	7.6	41.9	12.3	1.7	4.5	9.3	6
gene-AAED1	intact gene	19.7	2.4	10.5	14	9.5	21.3	1.3	6.7	12	11.9
gene-AAGAB	intact gene	16.5	7.9	27.9	28.6	33.4	11.8	3.2	12.7	24.5	22.3
gene-AAK1	intact gene	19.9	5.5	19.5	38.2	20.9	16.7	1.7	7.4	16.2	11.7
gene-AAMDC	intact gene	11.9	5.3	8.2	8.2	28	7.2	0.9	6.9	9.3	9.9
gene-AAMP	intact gene	47.2	51.8	99.4	96.6	91.1	65.4	8.1	46.6	67.2	77
gene-AANAT	intact gene	0.5	0.1	0.3	0.5	0.3	0.1	0	0.1	0	0.2
gene-AAR2	intact gene	22	15.4	48.8	54.4	41.3	30.8	5.4	21.9	42.2	34.5
gene-AARS1	intact gene	44.3	109.7	61.7	59.8	72.5	84.7	15	54.1	63.6	62.4
gene-AARS2	intact gene	9.7	6.1	17.3	15.4	10.8	7.9	1.1	6.4	11.9	9.9
gene-AARSD1	intact gene	34.9	32.4	67.6	49.2	41.1	42.6	9.5	34.1	46.5	44.2
gene-AASDH	intact gene	3.6	1.3	6.6	6.7	4.2	3.6	0.6	2.5	5.8	3.7
gene-AASDHPPT	intact gene	4.7	3.3	4.5	4.7	5.5	6.1	0.7	3.2	4.8	4.6
gene-AASS	intact gene	50.1	10.8	9.4	105.1	7.1	19	4	2.8	8.9	5.3
gene-AATF	intact gene	7.2	5.2	16.3	12.4	11.2	10.2	1.6	8.5	10.3	8.7
gene-AATK	intact gene	9.3	3.3	27.6	37.6	4	7.8	0.6	3.1	16.9	7.6
gene-ABAT	intact gene	1.2	29.9	5.2	4.3	307.9	3.7	2.3	11.4	9.9	19.4
gene-ABCA1	intact gene	7.3	10.9	28.2	17.9	5	5.5	0.6	2.9	20.2	12.1
gene-ABCA12	intact gene	0	0.7	0	0.1	0	0	0	0	0.1	0
gene-ABCA13	pseudogene	0.2	0	0	0	1.1	0.1	0	0.1	0.8	0.3
gene-ABCA2	intact gene	16.4	6.2	24	17.5	7.7	15.9	1.4	5.3	18.3	13.5
gene-ABCA4	intact gene	0	0	0.3	0.3	0.1	0	0	0.1	0.1	0.1
gene-ABCA5	intact gene	3.9	1.8	12.5	8.5	6.7	1.3	0.6	3.5	10	6.7
gene-ABCA7	intact gene	1.1	0.7	5.9	5.3	1.8	0.9	0.5	1.3	3.2	4.5
gene-ABCA8	intact gene	11.8	21.3	12.2	7.4	1.1	8.2	0.3	1.5	7.5	3.7
gene-ABCA9	intact gene	11.6	8.8	22.3	23.8	3.8	6	0.4	5.7	15.5	10.9
gene-ABCB1	intact gene	38.4	47	16	13.8	21.3	11	1.6	63.3	50.6	19.1
gene-ABCB10	intact gene	14.2	11.3	15.5	14.8	10.5	16.2	1.4	13.6	18.4	19.8
gene-ABCB11	intact gene	0.9	20.8	0.1	0.2	18.8	0.2	0	0.2	0.1	0
gene-ABCB1LA	intact gene	3.3	16.7	1.4	1.1	1.8	1.1	0.1	4.8	4.5	1.5
gene-ABCB5	intact gene	0.1	0.2	1	1.2	60.5	0.1	0.3	3.9	13.4	7.4
gene-ABCB6	intact gene	18	4.1	5.3	18.2	11.2	7.4	0.6	10.9	13.2	21.2
gene-ABCB7	intact gene	7.8	6.7	16.9	11.9	13	7.3	1.2	6.5	11	9.7
gene-ABCB8	intact gene	56.1	46.9	79	49.1	133.8	47.9	11.2	52.5	77.5	82.4
gene-ABCB9	intact gene	5.8	5.7	3.4	4.9	6.5	1.3	0.6	4	8.9	7.8
gene-ABCC1	intact gene	20	2.7	59.5	34.4	7.9	19.4	1.9	11.4	30.5	38.6
gene-ABCC10	intact gene	3.7	4	20	10.2	8.5	5.2	1.5	12.3	12.3	10.6
gene-ABCC13	intact gene	1.2	7.4	6.6	5.3	2.7	1.6	0.8	2.8	6.3	6.1
gene-ABCC2	intact gene	0.1	51.4	0.4	0.4	27.6	0.1	0.1	9.9	0.3	0.4
gene-ABCC3	intact gene	5	3.2	11.1	17.6	11.2	2.5	1.5	9.5	26.7	38.3
gene-ABCC4	intact gene	6.7	1.6	9.9	20.8	5.4	4.9	0.5	3.5	9.2	6.9
gene-ABCC5	intact gene	18.1	15.5	54.4	23.4	17.9	11.3	1.9	13.6	32.2	30.3
gene-ABCC6	intact gene	1.3	11.6	3.4	2.2	17.4	2.4	0.9	3.6	3.4	2.5
gene-ABCC8	intact gene	19.6	1.2	26.2	2.8	0.2	2.9	0.3	0.8	1.3	0.6
gene-ABCC9	intact gene	13.8	1.2	20.3	5.5	4.7	1.8	0.2	3.4	9.1	5.7
gene-ABCD2	intact gene	36.8	48.6	57	32.7	19.3	21.1	1.7	9.4	22	16.8
gene-ABCD3	intact gene	11.6	65.1	16	18.2	66.5	9.7	4.4	21.6	30.9	42.4
gene-ABCD4	intact gene	14.4	23.3	13.9	11.7	32.4	11.1	1.4	8.6	9.7	19.4
gene-ABCE1	intact gene	38.8	31.9	56.8	51.4	43.7	63.3	10.2	40.9	54	54.7
gene-ABCF2	intact gene	32.4	22.2	59.8	47.2	33.8	25.9	4.4	24.9	35.8	38.4
gene-ABCF3	intact gene	68.4	52.4	82.5	97.2	85.6	66.5	10.9	46.8	67.2	67.6
gene-ABCG1	intact gene	5.7	1.1	18.6	6.2	1.5	0.6	0.2	1.6	5.9	5.3
gene-ABCG2	intact gene	46.3	36.6	11.7	73.1	9.2	18.1	1.9	19.5	44.3	32.5
gene-ABCG4	intact gene	0.1	0.3	5.8	2.5	0.7	0.2	0	0.4	2.2	2.8
gene-ABCG5	intact gene	0	12.4	0.1	0.1	0.1	0	0	17.3	1.2	0.1
gene-ABCG8	intact gene	0	7.8	0	0	0	0	0	4.6	0.3	0.1
gene-ABHD1	partial	34.8	72.1	77.5	81	87.5	30.6	11.1	46.9	73.1	89.1
gene-ABHD10	intact gene	3.2	3.2	7.7	4.4	5.6	3.2	0.6	3.2	6.4	4
gene-ABHD11	intact gene	9	8.4	7.8	10.3	9.7	4.5	0.9	6.5	7.9	10.4
gene-ABHD12	intact gene	26.2	19.8	75.8	55	54.3	21.5	2.6	23.1	65.2	62.1
gene-ABHD12B	intact gene	54.1	27.2	26.7	29.6	72.8	59.8	1.7	15.9	48.8	42.6
gene-ABHD13	intact gene	11.2	10.8	32.9	28.9	15.3	11.1	3	14.5	26.8	25.1
gene-ABHD14A	intact gene	11.5	11.8	26.9	22.6	25.6	12.1	2.4	21.4	33.8	36.5
gene-ABHD17A	intact gene	52	22.7	58.3	72.1	71	48.5	12.4	36.2	45.1	62.5
gene-ABHD17B	intact gene	5.2	4.9	8.9	9.4	6.1	3.7	0.6	5.3	7	5.7
gene-ABHD17C	intact gene	10.8	10.7	14.8	34.7	31.6	6.3	6.8	32	56.1	70.6
gene-ABHD18	intact gene	13.1	8.1	15.8	6.8	12	11.2	1.2	8.6	14.4	12.1
gene-ABHD2	intact gene	40.5	54.3	21.4	20.2	28.4	11	0.8	8.3	23.7	14.9
gene-ABHD3	intact gene	9.1	3.9	0.2	0.9	13	0.5	0.1	6.8	3.1	2.8
gene-ABHD5	intact gene	43.1	138.6	17.5	47.3	20.9	14.9	2.4	12.1	26.4	20.4
gene-ABHD6	intact gene	6.8	53	27.9	14.1	20.6	13	0.7	35	28.1	47.2
gene-ABHD8	intact gene	0.7	0.3	2	1.8	0.6	1.8	0.2	1.1	2.8	2
gene-ABI1	intact gene	25.3	39	101.4	99.1	46.9	31.7	4.4	28.8	74.6	67.7
gene-ABI2	intact gene	16.6	4.2	22.4	17.4	13	29.4	0.9	6.2	15.6	13.5
gene-ABI3	intact gene	25.7	27.3	201.2	40.8	14.7	11.2	1.2	25.3	35.1	37.2
gene-ABI3BP	intact gene	3.2	0.2	10.3	24.5	1.1	27.9	0.3	5.4	53.2	29.3
gene-ABL1	intact gene	32.3	7.2	25.6	58.2	23.1	70.3	3.1	16.6	52.5	40.8
gene-ABL2	partial	8.8	3.7	4.6	13.6	7.5	6.9	1	3.4	7.1	5.7
gene-ABLIM1	intact gene	72.8	6.1	2.8	23.1	29.5	8.7	0.8	4.3	13.2	5.1
gene-ABLIM2	intact gene	4.4	0.4	1.9	7.8	6	0.8	1.8	2.3	6.1	2.8
gene-ABLIM3	intact gene	21.3	1.7	13.8	5.8	4.5	15.4	0.4	3.8	10.4	7.9
gene-ABR	intact gene	27.3	7.3	48.8	57	16	21.8	2	18.5	46.1	44
gene-ABRA	intact gene	152.8	0	0.3	0.7	0	0.2	0	0	0.2	0
gene-ABRACL	intact gene	27.8	44.2	144.8	108.5	36.8	27.8	5.9	69.9	121.2	119.7
gene-ABTB1	intact gene	23.6	11	46.6	44.1	27	20.7	2.1	11.6	26.7	24.4
gene-ABTB2	intact gene	1.4	1.9	7.3	1.9	5.3	35.2	0.2	1.6	4.9	2.4
gene-ACAA1	intact gene	36	175.6	38.6	36.4	246.5	32	4.1	45.3	64.2	67.2
gene-ACAA2	intact gene	225.7	146.9	42.5	43.4	256.5	70.4	8	62.4	62.8	65.8
gene-ACACA	intact gene	15.9	147.9	16.7	18.8	17.6	9.3	1.6	6.1	15.1	12.2
gene-ACACB	intact gene	14.9	0.6	1.8	1.2	4.7	11.2	0.1	0.8	2.3	3
gene-ACAD11	intact gene	10.2	91.7	3.8	7.2	145.2	5.8	1.7	18	11.5	25.9
gene-ACAD6L	intact gene	102.1	42.5	10.1	15.1	57.1	20.1	3.1	9.5	9.5	10.9
gene-ACAD8	intact gene	54	17.4	18.5	19.6	158.5	21.5	2.9	10.2	17.5	15.8
gene-ACAD9	intact gene	265.2	232.6	61.2	63.6	154.4	156.7	12.3	74.5	98	106
gene-ACADL	intact gene	352.4	347.5	93	85.5	329.5	170.9	11.7	119.6	131.7	108.3
gene-ACADS	intact gene	84.7	44.1	29.3	24.4	297.6	25.1	3.2	27.3	37.1	42.8
gene-ACADSB	intact gene	27.6	24.2	6.9	8.5	55.5	15.8	2.7	7	11.1	14.6
gene-ACAN	intact gene	0	0	0.1	0	0	3.5	0	0	0	0
gene-ACAP2	intact gene	26.4	5.6	33.5	42.9	13.9	21.9	1.9	16.1	31.9	30.8
gene-ACAP3	intact gene	5.3	1.4	13.3	22.1	3.9	19.1	0.3	3.4	11.5	8
gene-ACAT1	intact gene	372.7	541.2	64.7	64.4	157.1	221.7	23.6	45.7	80.4	66.5
gene-ACAT2	intact gene	11.1	244	34	26	154.9	8.7	2.7	35.3	40	50.9
gene-ACBD3	intact gene	28.3	19.2	54.2	68.9	30.9	36.3	5.2	22.6	49.6	49.4
gene-ACBD4	intact gene	45.7	69.2	94	96	127.1	331.9	15.6	50.8	80.6	94.5
gene-ACBD5	intact gene	30	66.4	20	32.9	80.8	47.7	5.2	27.1	46.5	58.9
gene-ACBD6	intact gene	19.8	12.5	29.4	32.7	29.1	16.4	3.1	15.3	21.2	14.9
gene-ACBD7	intact gene	4	6.6	7.8	12.8	1.5	3.5	0.3	1.4	8.3	3.2
gene-ACCS	intact gene	3.5	5	7.7	5.9	3.6	3	95.4	45.1	6	4.7
gene-ACCSL	intact gene	5.8	0	0.2	0.2	0.2	0.1	0	0.3	0.7	0.7
gene-ACD	intact gene	7.2	13.4	24.9	17.7	9.8	10.9	1.3	10.1	16.2	15.5
gene-ACE	intact gene	49.7	0.4	2.3	148.3	37.2	6.3	51.1	164.4	3.8	2.6
gene-ACE2	intact gene	0.1	3	0	0	18.9	0.1	1.3	35.8	89.6	2
gene-ACER1	intact gene	0	0.6	0	0.2	0.6	0	0	4.9	8	22.1
gene-ACER2	intact gene	3.2	0.9	1.5	52.1	3.4	1.1	0.4	0.8	3.3	3
gene-ACER3	intact gene	6.9	4.8	7.7	7.8	4.4	11.6	0.3	4.2	6.4	5.5
gene-ACHE	pseudogene	1.9	0.2	2.5	3.2	2.4	0.9	0.2	20.4	27	28.3
gene-ACIN1	intact gene	46.5	23.1	110.3	85.5	41	44.8	5.6	29.1	65.4	60.3
gene-ACKR1	intact gene	10.1	2.9	12.9	28.4	5.9	3.8	0.6	3.8	7.4	6.1
gene-ACKR2	intact gene	1.5	1.5	2	4.7	0.4	1.3	0.1	1.1	1.5	1.7
gene-ACKR3	intact gene	51.8	3.5	33.3	299.4	22.6	42.2	2.5	17.2	49.6	39.1
gene-ACKR4	intact gene	14.6	7.4	7.2	13.3	2	10.5	1.1	1.7	17.9	7.1
gene-ACLY	intact gene	12.2	291.3	34.3	47.8	35.5	12.3	11.9	20.1	31.7	31.4
gene-ACMSD	intact gene	0.9	13.8	0.1	0.2	67.8	0	0.1	1.6	0.7	0.2
gene-ACO1	intact gene	14.7	150.5	41.7	36.9	138.1	14.9	7.4	37.8	28.1	47.9
gene-ACO2	intact gene	472.9	89.8	93.8	95.4	239.4	191.1	8.3	97.1	132.8	126.9
gene-ACOD1	intact gene	0.9	4.5	4.4	7.2	0.4	0.9	0	1	2.4	1.6
gene-ACOD1L	intact gene	0	0	0	0	0	0	0	28.5	3.2	1.1
gene-ACOT11	intact gene	46.3	19.3	6.2	9.5	66.6	23.2	0.4	38.2	28.8	37.2
gene-ACOT12	intact gene	0	0.7	0	0	14	0	0	3	0.1	0
gene-ACOT13	intact gene	178.3	89.7	12.5	22.5	27.5	93.6	2.6	27.9	38.3	32.5
gene-ACOT1L	intact gene	3.8	6.2	1	1.1	14.7	0.9	0.3	0.8	1.9	1.6
gene-ACOT4	intact gene	22.3	16.4	11.7	6	61.7	10.9	0.8	10.6	11.4	11.6
gene-ACOT6	intact gene	117.9	9.9	12.7	10	775.1	137.2	3.7	30.5	20.9	16.2
gene-ACOT7	intact gene	52.7	5.9	79.1	81	37.3	13.6	1.7	47.2	76.2	91.7
gene-ACOT8	intact gene	79.1	73.6	86.5	56.7	415.6	75.7	6	82.1	105.6	129.5
gene-ACOT9	intact gene	10.3	5.6	27.6	38.1	14.5	46.7	2.4	26.1	46.3	36
gene-ACOX1	intact gene	22.6	96.6	40.7	46.3	162.7	14.6	5.1	59.9	50.3	85.1
gene-ACOX2	intact gene	4	80.2	1	2.6	79.4	5.6	2	13.1	11.5	12.8
gene-ACOX3	intact gene	3	6.1	2.9	2.3	13.8	2.4	0.9	3.1	4.6	4.1
gene-ACP1	intact gene	60.5	67.5	66.4	46.5	79.9	56.9	7.9	59.1	94	100.6
gene-ACP2	intact gene	14.5	41.6	63.6	43.7	47.9	12.6	5	21.9	41.8	37
gene-ACP5	intact gene	18	100.8	331.5	288.5	29.9	17.6	9	55.6	134.7	140.8
gene-ACP6	intact gene	7.8	18.4	20.2	18.9	38.4	12.2	3.3	57.3	39.7	64.7
gene-ACPP	intact gene	0.1	0	1.3	0.7	0.1	0	0	1.1	2.2	4.9
gene-ACR	intact gene	0.8	0.4	1.4	3.3	0.3	0.2	0	0.3	0.5	0.4
gene-ACRBP	intact gene	0.1	0	1.9	0.3	0.1	0	0	0.2	0.2	0.5
gene-ACRL	intact gene	0	0	0	0	0	0	0	0	0	0
gene-ACSBG1	intact gene	0.9	0.4	0.3	1.7	1.3	0.3	0.2	0.4	1.1	0.6
gene-ACSBG2	intact gene	13.2	136.5	40.5	24.3	72	7.3	5.6	13.9	25.3	20.3
gene-ACSF2	intact gene	10.3	80	79	30.5	164.2	19.5	7	31.2	54.7	129.8
gene-ACSF3	intact gene	10.8	9.8	6.9	5.7	23.7	8.2	0.7	8.7	6.7	8.2
gene-ACSL1	intact gene	46.3	72.5	4	11.7	109.9	40.9	1.6	7	14.8	10.6
gene-ACSL3	intact gene	4	8.7	9.3	5.1	7.7	4.5	1.2	8.6	9.6	9.7
gene-ACSL4	intact gene	21.3	7.3	44.1	42.3	22	24.8	4.1	17.1	27.5	20.4
gene-ACSL5	intact gene	2.9	125.3	19.2	12.7	3.7	1.8	0.3	47.4	22.6	21.4
gene-ACSL6	intact gene	0.7	1.1	0.8	0.9	0.2	0.4	0	0.3	0.6	0.3
gene-ACSM3	intact gene	0.2	24.8	0.2	0.1	500.9	0.1	0.1	0.4	0.1	0.1
gene-ACSM4	intact gene	0.2	0.5	0.1	0.1	361	0.1	0	0	0.1	0
gene-ACSM5	intact gene	0.1	97.7	0.1	0.1	145.4	0.1	0	0.1	0	0
gene-ACSS1A	intact gene	19.2	1.7	30.2	51.7	5.2	8.9	0.8	10.6	14.8	48.5
gene-ACSS1L	intact gene	27.9	25.2	0.1	0.2	8	0	3.6	1.4	0	0
gene-ACSS2	intact gene	47.7	34.4	42.5	27.9	34.1	40.2	5.2	19.9	45.7	31.8
gene-ACSS3	intact gene	7	43.7	4.2	3	38.5	2.1	3.2	4.8	8.4	3.4
gene-ACT85CL	intact gene	0	0	0	0	0	0	0	0	0	0
gene-ACTA1	intact gene	763.2	5	76.8	96	11.9	6	4.1	11.5	171.4	205.9
gene-ACTA2	intact gene	66.9	43.8	193	352.9	75.6	38.5	9.6	184.1	506.9	421.6
gene-ACTB	intact gene	1068.5	1888.8	7462.6	5062.7	1712.1	15582	163.2	2040.1	4518.4	4597.7
gene-ACTBL2	intact gene	1125.1	0.3	0.4	0.2	0.2	0.1	0.1	0.3	0.6	0
gene-ACTC1	intact gene	8050.6	0.5	2.4	1.4	1	0.7	1.6	1	14.8	10.5
gene-ACTG1	intact gene	48.2	34.3	42.4	98.3	118.3	102.9	6.6	33.6	76	72.6
gene-ACTG2	intact gene	18.5	9.1	56.4	220.7	23.5	38742.3	6.5	702	2978.9	4271.9
gene-ACTL6A	intact gene	9.5	7.8	24.7	17.7	13.7	16.9	2.4	13.1	21	18.7
gene-ACTL6B	partial	0.1	0.1	0.3	0.7	0.1	0.1	0.1	0.3	1	0.3
gene-ACTL7A	intact gene	0.1	0	0.1	0.2	0	0	0	0.1	0.2	0.1
gene-ACTL9	intact gene	0	0	0	0	0	0	0	0	0	0
gene-ACTN1	intact gene	46.9	27.2	211.1	156.8	42.3	1477.9	15.4	90.6	255.8	211.8
gene-ACTN2	intact gene	653.1	0.2	0.3	1.8	0.3	0.4	0.1	0.1	0.3	0.6
gene-ACTN4	intact gene	103.8	72	161.2	462.7	168	75.8	13.5	98.5	269.6	265.9
gene-ACTR10	intact gene	44.2	19.9	53.2	46.8	39.2	50	3.6	26.7	50.9	47.2
gene-ACTR10L	intact gene	6.4	3.6	6.2	6.2	5.4	6.3	0.5	3.8	7.1	6.2
gene-ACTR1A	intact gene	65	22	58.5	110.5	42.9	65.1	5.8	35.3	74.2	59.8
gene-ACTR2	intact gene	48.8	43.1	264.7	180.4	59.8	58.5	7.3	73.8	143.6	152.7
gene-ACTR3	intact gene	38.4	48.1	220.3	121.9	68.3	76.1	10.1	83.6	153.8	142.8
gene-ACTR3B	intact gene	42.7	6.5	23.8	10.4	9.7	33.6	1.7	7.9	17.6	25.9
gene-ACTR5	intact gene	4.9	2.9	9.1	8.7	4.7	7.3	1	4.2	7.4	5.4
gene-ACTR6	intact gene	20	12.5	40.3	30	31.8	43.3	4.1	24.3	37.7	38.4
gene-ACTR8	intact gene	9.9	9	18.4	14.7	10	8.2	1.6	7.8	14.1	12.2
gene-ACTRT2	intact gene	0	0	0	0	0	0	0	0	0	0
gene-ACVR1B	intact gene	13.9	14.9	42.1	36.8	33.2	24.5	1.3	15.4	28.1	33.7
gene-ACVR1C	intact gene	1.8	0.5	1.2	2.1	1.3	2.2	0.1	0.6	1.6	2
gene-ACVR2A	intact gene	11	12.6	16	27.2	36.2	12.9	3	15.4	25.6	26.4
gene-ACVR2B	intact gene	0.2	0.2	0.1	2.4	0.3	0.5	0.3	0.1	0.6	0.2
gene-ACVRL1	intact gene	71.7	25.3	214.5	791.3	31.4	30.5	4.2	41.7	67.5	61.6
gene-ACY1	intact gene	27.8	123.9	37.3	32.6	857	41.4	3.2	123	77.8	132.6
gene-ACYP1	intact gene	57.8	16.9	43.2	70.2	35.3	26.4	4.9	15.8	34.4	41.6
gene-ACYP2	intact gene	89.9	19.2	11.1	20	31.7	13.7	4.4	12.7	16.8	20.4
gene-ADA	intact gene	49.5	8.8	62.7	152.7	54.4	10	5	261.5	46.3	40.6
gene-ADAL	intact gene	8.4	3.7	5.5	7.6	5.4	5.5	0.6	4.5	7.3	6
gene-ADAM10	intact gene	37.4	22.7	97.2	135.1	43.1	28.6	3.7	34.7	70.1	62.4
gene-ADAM11	intact gene	0.3	0	0.9	0.4	0.1	0.4	0	0.1	0.9	0.9
gene-ADAM12	intact gene	0.5	1.6	3.2	3.4	3.1	1.8	0.3	0.2	3.8	1.5
gene-ADAM15	intact gene	0.1	0.1	0.8	0.2	0.1	0.1	0	0.2	0.2	0.4
gene-ADAM17	intact gene	26.3	13.7	45.6	60	35.1	20.3	2.9	15.6	39.5	30.9
gene-ADAM19	intact gene	1.9	0.4	2.2	2.2	0.5	1	0	1.3	3.4	1.7
gene-ADAM20L	intact gene	0	0.1	0.1	0.4	0.3	0.1	0	0.1	0.1	0.1
gene-ADAM22	intact gene	3.6	0.1	0.1	2.3	0.4	0.5	0.2	1.4	4.8	3
gene-ADAM23	intact gene	2.6	1	10.3	3.2	0.8	1.3	0.1	0.4	2.2	1.3
gene-ADAM28	intact gene	0.2	3	2.3	71.1	27.9	0.2	0.5	15.4	20.7	18.6
gene-ADAM32	intact gene	0.1	0	0	0.1	0	0.3	0	0	0.1	0.1
gene-ADAM32L1	intact gene	2.6	0.2	0.8	0.5	0.1	0.6	0	0.4	0.4	0.2
gene-ADAM32L2	intact gene	7.3	0.4	5.4	3.8	0.7	1.6	0.2	0.9	1.6	1.5
gene-ADAM33	intact gene	16.7	3.5	141.2	39.9	8.8	45.6	0.8	15.5	43.6	44.1
gene-ADAM5P	pseudogene	0.2	0	1.4	0.8	2.4	0.1	0.5	6.1	6.6	2.8
gene-ADAM8	intact gene	0.8	1.1	1.7	5.3	0.3	1.2	0	2.3	3.2	2.7
gene-ADAM9	intact gene	18.7	6.9	16.2	29.9	22.1	21.7	1.5	8.5	22.1	17.2
gene-ADAMTS1	intact gene	123.7	4.8	75.3	177.9	33.8	39.3	2.6	10.8	42.4	44.1
gene-ADAMTS10	intact gene	4.6	1.1	10.7	66.7	7.1	4.7	0.4	7.4	12.7	10.7
gene-ADAMTS12	intact gene	2.9	0.6	1.5	9.6	3	7.4	0.2	1.8	6	3
gene-ADAMTS13	intact gene	2.5	17.5	12.9	11.1	18.7	2.7	0.5	10.4	16	11.4
gene-ADAMTS14	intact gene	1.4	0.3	8	26.8	4.2	0.7	0.1	1.5	4.1	3.5
gene-ADAMTS15	intact gene	37.9	1.6	5.1	46.5	0.1	5.3	0.4	3.3	16.1	5.3
gene-ADAMTS17	intact gene	1.8	1	0.6	3.7	0.3	6.8	0	0.3	0.7	0.2
gene-ADAMTS18	intact gene	0	0.1	0.4	0.2	1.2	0	0	0.2	0.6	0.2
gene-ADAMTS19	intact gene	3	0.2	0.3	2.4	0.4	13	0	3.4	11.7	6.1
gene-ADAMTS2	intact gene	10	1.6	1.6	12.2	1.2	4.3	0.5	5	19.6	9.4
gene-ADAMTS20	intact gene	0.3	0	0.1	0.1	0.1	0.2	0	0.2	2.3	1.1
gene-ADAMTS3	intact gene	5.4	2.6	64	9.4	7.5	2.3	0.6	3	4.4	2
gene-ADAMTS4	intact gene	33.9	5.1	61.6	126	11.8	6.2	1.1	9.2	11.2	11.6
gene-ADAMTS5	intact gene	3.8	3	2.1	2.7	8.5	3.5	0.3	1.1	5.8	4
gene-ADAMTS6	intact gene	1.3	0.1	0.1	0.5	0.5	0.4	0	0.3	1.5	1.1
gene-ADAMTS7	intact gene	3.9	1.5	10.4	7.6	3.6	2.9	0.3	3.3	4.8	4.2
gene-ADAMTS8	intact gene	33.4	2.3	4	49.1	5.3	2.9	0.3	5.3	17.9	7.6
gene-ADAMTS9	intact gene	31.3	4.2	27.3	16.7	17.9	40.9	1.4	7.7	19.4	15
gene-ADAMTSL1	intact gene	2.8	0	0.1	3.1	0.3	1.6	0	0.3	3	1
gene-ADAMTSL2	intact gene	65.6	6.6	23.4	30.8	8.6	14.6	3	16.6	24.5	31.3
gene-ADAMTSL2L	intact gene	0.9	0.6	6.8	2.7	1.7	0.9	0.1	1.5	3.1	2.8
gene-ADAMTSL3	intact gene	2.8	0.1	0.4	14.1	0.6	2.1	0	0.2	3.1	1.5
gene-ADAMTSL5	intact gene	22.2	1	2.2	6.2	1	15	0.2	2.8	3.9	2.5
gene-ADAP1	intact gene	5.1	24.7	34	15.2	13.3	71.8	1.2	20.6	40.8	47.9
gene-ADAP2	intact gene	2.6	6.4	17.4	7.6	7.6	2.4	3	3.1	4.1	3.8
gene-ADAR	intact gene	24.7	17.9	61.8	75.5	27.8	19.1	2.4	20.8	39.4	38.7
gene-ADARB1	intact gene	8.5	3.3	16.5	9.9	6.7	18.2	1.1	6	14.4	14.1
gene-ADARB2	intact gene	0	0	0.1	0	0	0	0	0	0.1	0
gene-ADAT1	intact gene	29.9	6.7	24.2	59.8	11.7	16.1	2.3	8.5	18	15.1
gene-ADAT2	intact gene	23.9	13.9	30	19.5	35.3	44	3.6	16.2	33	35.3
gene-ADCK1	intact gene	3	2.9	5.9	3.5	7.1	4.1	0.6	3.4	4.6	4.5
gene-ADCK2	intact gene	2.8	3.8	6.2	5.1	5.7	2.9	0.8	3	5.5	6.8
gene-ADCY1	intact gene	0.3	0.1	1.9	0.8	0	0	0	0.1	0.3	0.1
gene-ADCY10L5	intact gene	0	0	0	0	0	0	0	0	0	0
gene-ADCY10L6	intact gene	0	0	0	0	0	0	0	0	0	0
gene-ADCY2	intact gene	0.6	0.1	0.6	8.1	1.2	0.9	0.2	1.3	3.9	2.7
gene-ADCY3	intact gene	5.6	0.9	2.3	10.3	8.9	3	0.6	1.6	5.7	3.2
gene-ADCY5	intact gene	23.9	2.4	7.6	14.5	5.6	16.6	1	4	12.4	8
gene-ADCY7	intact gene	2.7	2.6	53.4	23.7	6.7	25.8	0.4	7.7	15.2	13.7
gene-ADCY8	intact gene	0.3	0.1	1	14	0	0	0	0.3	0.4	0.2
gene-ADCY9	intact gene	36.5	10.1	30.1	61.6	25.7	53.9	6.6	11.7	30	23.1
gene-ADCYAP1	intact gene	49.8	0.1	0.2	0	1.2	0.1	0	0.3	1.6	0.5
gene-ADCYAP1R1	intact gene	3	0.1	0.3	1.5	0	6.7	0.1	1	3.2	2.9
gene-ADD1	intact gene	41	7.6	52.6	77.5	37.2	41.1	2.8	17.6	50.3	35.7
gene-ADD2	intact gene	20.3	2.8	15.1	82.2	4	1.5	0.2	0.5	2.7	0.9
gene-ADD3	intact gene	60.6	9.3	80.8	94.5	54	21.1	2.6	30.4	84.1	68.8
gene-ADGB	intact gene	0.1	0.1	0.5	1.8	0	0.2	0	0.1	0.2	0.2
gene-ADGRA1L	intact gene	4.6	0.7	7	11.1	1.4	2.4	0.4	1.2	4.3	2.1
gene-ADGRA2	intact gene	17.4	2.6	14.5	54.6	10.4	21.1	0.6	6.5	25.2	20.2
gene-ADGRA3	intact gene	2.8	1.2	7.1	6	3.6	11.2	0.8	3.6	8.7	7.7
gene-ADGRB1	intact gene	0.4	0	1.1	0.2	0.1	0.7	0	0.1	0.7	0.3
gene-ADGRB2	intact gene	0.7	0.4	2.4	1.9	0.4	0.5	0	0.2	0.9	0.9
gene-ADGRB3	intact gene	0.1	0	0.2	0.1	0	0.1	0.1	0.1	0.4	0.2
gene-ADGRD1	intact gene	7.6	0.1	0.2	3	0.5	8.6	0.1	0.3	5.6	5.4
gene-ADGRD2	intact gene	0.4	0.1	4.3	0.9	0.2	0.5	0	0.1	1.3	0.6
gene-ADGRF4	intact gene	0.3	0.1	0.2	0.6	0.1	0.3	0	0.2	0.3	0.4
gene-ADGRF5	intact gene	29.7	2.1	5.7	74.4	5.8	9.2	1.1	1.9	5.1	4.5
gene-ADGRG1	intact gene	73.2	6.3	18.1	231.9	106.9	22.2	2.8	8	20.5	22
gene-ADGRG2	intact gene	0.9	0.4	3.9	2.4	4.3	0.5	0.1	0.6	3.3	0.7
gene-ADGRG3	intact gene	2.1	0.7	8.7	8.5	0.7	1.4	0.1	1.1	3.1	2
gene-ADGRG4	intact gene	0	0	0.1	0	45.9	0	0	8.9	22.2	19
gene-ADGRG5	intact gene	3	6.4	66	11.1	5.3	3.2	0.3	8	15.4	13.6
gene-ADGRG6	intact gene	1.6	1.1	4	3.3	0.5	0.9	0.1	2.7	4.7	2
gene-ADGRG7	intact gene	0	0	0	0	0.2	0	0	16.9	2.9	6.3
gene-ADGRL2	intact gene	25.3	5.5	5.3	51	12	15.8	3.5	9	20.3	18.2
gene-ADGRL3	intact gene	2	0.4	1.5	0.9	13	0.8	0.2	1.5	3.5	2.4
gene-ADGRL4	intact gene	35.7	6.6	11.1	174.1	8	13	1.9	5.9	24.1	15.2
gene-ADGRV1	intact gene	2.3	0	0.1	0.8	0.2	0	0	0	0.1	0
gene-ADH1C	intact gene	0.8	1547.4	1.7	1.4	997.3	1.1	1.2	25.8	11.7	335
gene-ADH4	intact gene	71.2	243.1	102.6	64.1	263.4	73	14.8	164.9	120.5	213.9
gene-ADH6	intact gene	0.4	581.2	0.2	0.2	379.2	0.2	0.2	25.4	1	3.5
gene-ADHFE1	intact gene	45.9	69.7	4.2	9.5	186	12.3	2.8	16.6	17.2	16.4
gene-ADI1	intact gene	52.8	52	27.8	24.3	93.8	37.2	10.5	35.7	41	41.9
gene-ADIPOQ	intact gene	313.2	1.3	24	66.9	3.9	979	6	48.5	180	146.4
gene-ADIPOR1	intact gene	51.6	20.7	59.6	79.5	44.6	46.9	5.5	23.4	49.7	48.1
gene-ADIPOR2	intact gene	49.6	45.5	70.7	83	55.3	45.8	3.1	26.9	72.7	67.2
gene-ADIRF	intact gene	0	0	0	0	0.1	0	0	0	0	0
gene-ADK	intact gene	12.1	374.8	29.5	20.8	139.7	17.8	36.2	27.7	37.1	40.7
gene-ADM	intact gene	148.1	40.5	49.9	203.6	29.3	64	5.3	23.7	72.5	67.6
gene-ADM2	intact gene	0.4	0.7	29.8	18.8	17.1	0.4	17.1	12.7	13.4	23.7
gene-ADMP	intact gene	0.5	0.1	0.8	1.1	0.1	0.9	0.1	0.2	0.6	0.7
gene-ADNP	intact gene	30	13.3	60.7	66.4	30.8	39.8	6	23.3	48.7	40.2
gene-ADNP2	intact gene	7.1	5.4	20.3	13.7	9.7	8.1	1.5	8.7	16.2	13.8
gene-ADO	partial	37.9	45.7	46.6	48.1	90.7	62.1	11.5	38.9	60.7	73.7
gene-ADORA1	intact gene	10.3	0	1.3	9.6	1.3	1.2	0	0.4	0.4	1.3
gene-ADORA2A	intact gene	8.8	3.4	56.2	18	8.6	2.7	0.5	3.4	8.1	6.4
gene-ADORA2B	intact gene	19.6	3.2	18	7.5	4.7	3.7	1.3	2.9	6.2	3.6
gene-ADORA3	intact gene	0.3	1.5	5.2	0.9	0.3	0.1	0	0.6	1	1.3
gene-ADPGK	intact gene	14	4.6	26.8	65.7	15.1	10	1.6	9.3	22	14.2
gene-ADPRH	intact gene	37.4	7.4	49.1	43.1	17	28.4	2.6	15.3	33.8	29.1
gene-ADPRHL	intact gene	95	25.5	13.4	8	61.4	2.7	1.3	1.8	5.7	6.2
gene-ADPRHL1	intact gene	85.9	0.2	0.8	5.1	2.8	0	0	0	0.2	0
gene-ADPRHL2	intact gene	17.5	10.2	26.2	36	23.1	24.6	1.9	14.9	28.9	25.3
gene-ADPRM	intact gene	12.4	6.8	23.7	17.8	17.8	10.1	2	8.3	16.4	17.9
gene-ADRA1A	intact gene	0	0	0	0	0	0.1	0	0.1	0	0.1
gene-ADRA1B	intact gene	0.5	71.7	19.4	0.4	23	3.1	0.1	1.7	6.5	4.1
gene-ADRA1D	intact gene	11.4	0.3	1.3	0.6	0.7	1.8	0	0.1	0.8	0.4
gene-ADRA2A	intact gene	0.4	1	2.4	44.3	25.9	2.2	1.1	7.5	12.4	5.8
gene-ADRA2B	partial	26.3	1	8.9	11.5	1.6	10.6	0.8	2.9	11.2	9.2
gene-ADRA2BL2	intact gene	0.5	0.3	2.8	5.6	54.7	0.2	0	0.7	1.2	0.9
gene-ADRA2C	intact gene	0.7	1.2	8.8	5	10.8	1	1.2	1.8	3.7	0.9
gene-ADRB1	intact gene	21.4	5.9	11.4	81.8	3.8	5.2	0.3	0.4	5.3	3.6
gene-ADRB2	intact gene	8.1	14.2	104.2	51	9.7	6.7	1	4.5	15.7	14.2
gene-ADRB3	intact gene	0.5	0	0	222	0	0	0.1	0	0.1	0.1
gene-ADRM1	intact gene	84.2	68.3	94.1	103.6	84	108.8	10.4	49.4	84.4	88.2
gene-ADSL	intact gene	52.2	411	93.3	42.2	56.8	31.7	8.3	37.8	47.8	52.4
gene-ADSS1	intact gene	59.9	6.4	42.9	45	84.6	40.3	1.3	6.9	28.2	29.8
gene-ADSS2	intact gene	13.3	9.4	72.2	35.9	22.8	19.3	2.1	43.4	53.6	60
gene-ADTRP	intact gene	0.9	0.2	4.5	0.2	0.2	0.2	0	0	0.4	0.3
gene-AEBP1	intact gene	76.7	9.2	48.1	134.8	25.9	89	4.6	27	184.4	96.5
gene-AEBP2	intact gene	9.2	7.9	28.1	17	12.1	10.9	1.3	9.2	18.6	14.8
gene-AEN	intact gene	5.9	10.2	18.4	12.8	21.3	17.7	1.9	15.1	16.3	18.6
gene-AES	intact gene	347.6	132.3	279	342.5	255.5	284.7	29.3	133.4	295.1	278.7
gene-AFAP1	intact gene	6.4	1.1	12.9	23.5	5.4	4.2	0.8	3.9	15.3	8.5
gene-AFAP1L1	intact gene	44.8	4.9	25.1	89	4.2	8.3	1.1	7.5	14.9	13.2
gene-AFAP1L2	intact gene	20.2	4.4	36.5	39.8	9.1	7.1	0.6	15.5	26.7	23
gene-AFDN	intact gene	24.2	6.8	12.1	57.4	24.6	8.1	3.9	12.9	20.5	18.6
gene-AFF1	intact gene	13	15.9	10.2	42.5	22.3	18.1	14	10.7	17.3	13
gene-AFF2	intact gene	5.5	2.6	19.1	11.3	6.3	2.7	0.8	3.2	11	8.6
gene-AFF3	intact gene	1.4	0	0.1	0.4	0.3	0.3	0	0.2	0.8	1.2
gene-AFF4	intact gene	26.3	7.8	32.4	87.4	23.9	16.5	2.6	9.6	26	22.4
gene-AFG1L	intact gene	16	3.3	4.9	4	6.4	3.9	0.6	2	4.5	4.3
gene-AFG3L2	partial	42.4	18.3	32.2	42.1	57.7	36.9	3.9	21.2	32	36.8
gene-AFMID	intact gene	8.7	94.2	23.6	11.1	15.7	6.5	1.6	16.2	26	24.7
gene-AFP	intact gene	0	0	0	0	0.2	0	0	0	0	0
gene-AFTPH	intact gene	10.4	11	29.5	23.5	25.8	11.4	8.9	13.1	22.7	24.7
gene-AGA	intact gene	18.2	21.3	23.3	23.1	32.5	15.2	4.2	17.6	29.2	23.2
gene-AGAP1	intact gene	11.7	5.1	11.3	19.6	23.5	10.9	2.6	5.7	16.3	12.3
gene-AGAP3	intact gene	18.6	24	15.7	23.7	30	33.7	1.2	5.5	18.1	14.3
gene-AGBL1	intact gene	3	0	0.5	0.1	1.6	0.3	0	0.1	0.1	0.1
gene-AGBL2	intact gene	0.6	0.2	1.9	7.7	1.1	0.1	0	0.4	1.1	0.6
gene-AGBL3	intact gene	0.1	0	0.1	0.1	0.1	0.1	0	0	0.1	0
gene-AGBL5	intact gene	21.4	6.6	22.3	24	22.4	5.2	1.5	8.4	13.8	15.1
gene-AGFG1	intact gene	37.6	34.2	75.6	76.3	49.7	37.9	6.1	28.4	55.4	48.6
gene-AGGF1	intact gene	5.3	2.5	11.7	7.9	5.1	6.3	0.8	4.1	9.6	7.6
gene-AGK	intact gene	30.1	9.8	15.5	13.8	19.8	11.3	2.6	9.6	15.7	11.4
gene-AGL	intact gene	20.3	18.8	13.5	14.3	7.1	17.6	2.1	8.6	13.5	10.4
gene-AGMAT	intact gene	1	119.2	2	1.9	69.9	0.9	0.1	31.4	8	13.8
gene-AGMO	intact gene	0.2	94.1	0	0.1	2.5	0.1	5.6	10.6	2	0.2
gene-AGO1	intact gene	8.3	4.3	16.6	15.9	7.4	22.4	1.1	4.9	12.6	11
gene-AGO2	intact gene	6.5	3.3	10.5	18.7	2.5	4.1	1.3	2	5.9	3.5
gene-AGO3	intact gene	7.9	5.8	24.1	14.9	8.6	9.4	0.7	5.1	11.7	10.4
gene-AGO4	intact gene	25.5	13.1	66.1	42.4	26.9	29.5	3.5	19.9	40.3	38.8
gene-AGPAT1	intact gene	0	0	0.1	0	0	0	0	0	0.1	0
gene-AGPAT2	intact gene	10.8	127.7	27.1	31.3	57.1	7.6	3.8	38.5	173.7	166.5
gene-AGPAT3	intact gene	15.5	68	14.7	13.4	41.6	26	4.2	17.2	10.9	7.8
gene-AGPAT4	intact gene	2.1	5.7	13.7	11.1	5	20.3	0.2	2.1	4.6	3.4
gene-AGPAT5	intact gene	16.5	9	21	23.1	29.6	19.9	3.7	20.6	33.3	42.9
gene-AGPAT9L	intact gene	1.7	0.8	6.7	7.8	1.2	1.7	0.3	1.7	2.3	2.2
gene-AGPS	intact gene	12.7	9.7	27.9	29.2	16.8	13.4	2.5	13.8	35.1	38.4
gene-AGR2	intact gene	0	0.4	0.6	19.4	67.6	0.2	1.1	582.6	693.8	347.8
gene-AGR3	intact gene	0.2	0	0.3	0.5	0	0.1	0	0.6	1	1.2
gene-AGRN	intact gene	33.2	21.5	43.1	90.2	45.1	19.5	3.6	12.7	37	28.9
gene-AGRP	intact gene	0.4	0.1	2.6	0.9	0.1	0.5	0	0.2	0.4	0.7
gene-AGT	intact gene	0.1	535.5	0.1	0.2	0.5	0	0.1	0.1	0	0.1
gene-AGTPBP1	intact gene	7.1	0.3	2	1.7	1.6	14.5	0.6	1.2	3.1	2
gene-AGTR1	intact gene	4.3	0.4	1.6	1.5	1.2	8.4	0.7	1.1	5.5	2.3
gene-AGTR2	intact gene	5.5	0.4	0.5	35.4	0.7	8.9	0.3	3.4	9.3	4.6
gene-AGTRAP	intact gene	32.8	20.2	37	47.3	59.1	12.3	3.7	12.2	35.5	22.5
gene-AGXT	intact gene	0.1	140.2	0.1	0.2	380	0.2	0	0.2	0.1	0
gene-AGXT2	intact gene	0.1	7.2	0.2	0.1	66.6	0	0.4	0.2	0.3	0.1
gene-AHCTF1	intact gene	7	5	16.5	14.4	9.3	8.7	1.3	5.8	11.3	9.9
gene-AHCY	intact gene	18.6	438.6	47.3	23.9	332.6	19.3	21	62	51.8	55.8
gene-AHCYL1	intact gene	23.6	48.7	55.8	58.4	69.3	21.6	11.1	46.1	46.3	59.7
gene-AHCYL2	intact gene	14	7.9	23	24.4	45.9	10.9	7.4	22.6	25.3	21.1
gene-AHI1	intact gene	2.9	0.7	4.2	3.7	2.5	6.4	0.4	1.5	4	4.4
gene-AHNAK2	partial	58.1	1.3	12.1	331.7	8.6	80.2	3.8	8.8	190.8	83.9
gene-AHR1A	intact gene	6.6	20.8	12.2	13.4	19.4	3.8	0.6	9.4	25.3	22.6
gene-AHR1B	intact gene	0	1.9	0	0	1.6	0	0	0	0.1	0
gene-AHR2	intact gene	0.1	5	0	0.5	0.1	0	0	0.9	2.5	2.8
gene-AHRR	intact gene	0	0	0.2	0.3	0.3	0.1	0	1.1	4.8	1.3
gene-AHSA1	intact gene	103.5	69.4	116.5	117	91.4	123.8	8.8	60.3	103.7	105.8
gene-AHSA2	intact gene	25	14.4	71.7	33	23	26.4	2.9	27.8	50.8	41.2
gene-AHSG	intact gene	0.3	1006.8	0.2	0.3	0.1	0.2	3.5	4.5	0.1	0.2
gene-AICDA	intact gene	0	0	4.2	0	0.1	0.1	0	0.6	4.2	7.3
gene-AIDA	intact gene	16.3	5	14	45.2	12.8	20.9	3.3	12	23.1	14.8
gene-AIFM1	intact gene	84.3	36.1	46.4	33.3	78.4	44.7	5.5	38.8	45.8	51
gene-AIFM2	intact gene	4	9.6	7.4	8.7	5.1	5.8	0.6	12.7	13.7	40.6
gene-AIFM3	intact gene	0.2	0.1	0.1	6.6	0.2	0.1	0.2	1.4	3.8	2.1
gene-AIG1	intact gene	3.3	34.1	9.5	8.9	32.2	5.8	4.1	17.2	17.7	33.6
gene-AIM1	intact gene	0.1	0	1	3.1	1.8	0	0	2.9	9.9	4.5
gene-AIM1L	intact gene	0	0	0	0.2	0	0	0	0	0	0
gene-AIMP1	intact gene	73.1	26.9	60.8	49.6	38.9	120.6	9	41.2	68.5	69.7
gene-AIMP2	intact gene	57.1	32.8	43.2	28.8	31.5	43.3	7.3	33.9	40.6	47.5
gene-AIP	intact gene	50.5	18.4	94.4	80.3	40.5	51.1	3.5	26.8	60.6	52
gene-AIPL1	intact gene	0.8	0.3	1.8	1.6	0.7	0.8	0	0.5	0.8	0.6
gene-AJAP1	intact gene	0.3	0	0.7	0.9	0.2	0.3	0	0.2	0.8	0.4
gene-AK1	intact gene	255.9	4.1	18.2	43.5	8.2	82.9	0.7	14.5	38.7	48.3
gene-AK2	intact gene	241.3	96.9	145.2	373.2	134.4	52.5	14.5	128.1	149.2	171.8
gene-AK3	intact gene	86.7	220.6	23.3	43.7	107.7	12	14.6	48.8	46	71.6
gene-AK4	intact gene	9.8	220.9	14.5	18.5	699.8	9.1	4.1	5.7	12.6	11
gene-AK5	intact gene	0	0	0	0	0	0.6	0	0	0.3	0.1
gene-AK6	intact gene	8.9	3.4	7.9	9.5	8.3	9.7	1.5	4	7.6	6.3
gene-AK7	intact gene	0.1	0	0.1	2.3	0.1	0	0	0.1	0.2	0.1
gene-AK8	intact gene	0.2	0	0.2	1.8	1.2	0.1	0	0	0.2	0.1
gene-AK9	intact gene	0	0	0.1	0.4	0.1	0	0	0	0	0
gene-AKAIN1	intact gene	0.5	0.2	0	0.2	0.3	0	0	0	0.9	0.1
gene-AKAP1	intact gene	53	19.4	44.2	40	47.4	68.2	4.2	25.9	44.2	47.8
gene-AKAP10	intact gene	20.8	6.8	30.4	23.2	24.5	12.8	2	11.8	22.2	21.1
gene-AKAP11	intact gene	5.8	1.7	8.7	14.9	5	23.5	0.7	2.7	8.2	5.8
gene-AKAP12	intact gene	45	0.5	11.7	96.1	6.2	49.2	0.8	4.2	26.2	13.7
gene-AKAP13	intact gene	13.7	1.9	26.8	19.4	19	2.5	1.3	3.7	14.1	12.1
gene-AKAP14	intact gene	0.1	0	0	0.6	0	0	0	0	0	0
gene-AKAP17A	pseudogene	14	9	45.9	34	12.4	14.4	3.1	13	22.3	20.4
gene-AKAP17B	intact gene	5.8	5.4	14.7	11	8.4	7.2	1	8	14.8	11.7
gene-AKAP2	intact gene	38.1	4.3	30.6	51.2	15	37.4	1.1	8.9	25.1	19
gene-AKAP5	intact gene	0.1	0.9	1.9	0.4	0.3	0.3	0	0.5	0.4	0.3
gene-AKAP6	intact gene	6.2	0.1	0.2	0.3	0	0.1	0	0.1	0.6	0.3
gene-AKAP8L	intact gene	19.7	12.4	26.1	30.1	20.4	15.7	2	14.5	25	24.6
gene-AKAP9	intact gene	6.4	6.3	19.8	12.3	7.8	6.4	2	10.5	22.1	18.1
gene-AKIP1	partial	3.4	5.4	14.5	7.6	13.5	4.2	0.6	11.5	17.7	18.9
gene-AKIRIN2	intact gene	48	31.8	106	101.6	69.5	48.4	7.1	38.6	63.6	71.3
gene-AKNA	intact gene	7.9	3.5	63.9	23.5	6.2	16.4	0.5	8.7	21.1	18.4
gene-AKNAD1	intact gene	0.2	0.1	0.4	0.4	0.2	0.8	0	0.3	0.6	0.3
gene-AKR1A1	intact gene	28.8	76	68	48.5	522.3	31.7	10.7	88.6	102.2	118.2
gene-AKR1B1	intact gene	228.5	31.3	181.7	165.4	171.9	237.3	27.5	53.9	184.4	139.9
gene-AKR1B10	intact gene	6.4	1.7	18.6	42.7	5.7	10.2	0.7	18.6	20.2	21.9
gene-AKR1B10L4	intact gene	13.6	33.1	18.5	28.9	51.2	14.2	2.6	44.9	99.4	163.6
gene-AKR1B1L	intact gene	9	19.4	9	19.3	30.2	10.8	2.3	59.7	72.9	97.9
gene-AKR1D1	intact gene	37.5	179.9	4.8	3.5	0.8	9.8	1.2	44.5	5.7	12.1
gene-AKR1E2	intact gene	17.3	30.2	28.4	34.1	60.9	19.8	3.8	59.5	124.3	152.7
gene-AKR7A2	intact gene	77	456.1	83.3	76.3	1723.7	37.4	20.9	266.9	226.8	288.8
gene-AKT1	intact gene	19	22.2	55.8	38	21.4	33.3	2.4	14.9	33.2	31.9
gene-AKT3	intact gene	12.5	1	4.3	11.3	3.1	17.1	0.6	2.7	9.4	6.8
gene-AKTIP	intact gene	27	13.5	28	37.4	27.8	25.3	5.2	12.4	26.5	25.6
gene-ALAD	intact gene	32	57.4	15.1	29.4	84.9	19.2	2.3	16.3	22	70.4
gene-ALAS1	intact gene	73.9	50.1	34.4	45.7	97.3	152.7	4.7	26.9	45.5	86.7
gene-ALB	intact gene	11.3	51962.2	11.7	15.7	3.9	11.7	3.5	9.3	8.8	12
gene-ALC	intact gene	0	0	0	0.1	0.4	0	2.7	1.5	0.1	0.1
gene-ALCAM	intact gene	12	2.3	9.5	25.8	6.8	6.8	1.2	9.9	17.8	15.2
gene-ALDH18A1	intact gene	6	21.7	26.1	22.3	11.5	6.9	16.4	16.1	20.4	21.2
gene-ALDH1A1	intact gene	2.9	231.7	0.7	9.3	372.7	1.4	2.9	136.3	75.9	216.6
gene-ALDH1A2	intact gene	10	0.9	0.6	3.5	0.8	0.7	0.1	0.4	2.2	0.6
gene-ALDH1A3	intact gene	4.1	1.2	2.3	19	5.3	5.7	0.7	49	24.6	17
gene-ALDH1L2	intact gene	52.2	0.1	0.3	0.9	0.1	13	3.3	1.9	2.2	1.9
gene-ALDH2	intact gene	289.5	866.8	93.5	216.9	995	294.9	30.8	201.3	173.9	499.6
gene-ALDH3A2	intact gene	54.1	324.8	93.7	118.3	128.2	53.6	7.4	98.3	113.2	124.8
gene-ALDH3B1L1	intact gene	1.4	0.9	3.3	4.2	2.9	2.8	0.3	1.3	2.6	2.6
gene-ALDH3B1L2	intact gene	4.4	2	17.4	30.5	4.2	3.9	0.3	5	10.4	10.4
gene-ALDH4A1	intact gene	180.7	138.5	47.7	44	1197	62.6	3.4	35	51.2	42.8
gene-ALDH5A1	intact gene	25.1	44.8	19	12.2	99.9	14.6	1.9	26.1	24.9	22.5
gene-ALDH6A1	intact gene	225.6	104.5	14.8	32.5	345	124.7	12.2	20.7	29.3	23.7
gene-ALDH7A1	intact gene	79.1	203.4	55.1	40.9	276.7	55	32.3	53.1	51.1	49.4
gene-ALDH8A1	intact gene	0.1	90.8	0.2	0.4	54.9	0.1	0.1	9.8	1.5	3.3
gene-ALDH9A1	intact gene	101.3	511.7	54.8	77.3	525.5	82.9	11	73.9	128.6	134.9
gene-ALDOB	intact gene	5.6	4826.8	2.2	4.6	3795.2	7.2	16	583.9	109.8	122.5
gene-ALDOC	intact gene	859.3	41.5	361.6	333	203.8	134.4	14.3	263.6	712.8	941.1
gene-ALG1	intact gene	5.9	9.4	16.4	15.3	13.4	6.5	3.2	13.1	17.4	18.5
gene-ALG10	intact gene	4.7	6.6	13.5	12.5	8.6	8.9	1.8	7.5	12.3	10.2
gene-ALG11	intact gene	3.3	5.8	8.5	8.1	10.7	5	2.5	5.7	9.5	8.4
gene-ALG12	intact gene	11.2	34.1	32.8	24.2	13.4	14.8	5.2	18.2	27	18.2
gene-ALG13	intact gene	1.2	1.4	3.3	2.3	2.6	1.7	0.4	1.7	3.6	3.1
gene-ALG14	intact gene	13.5	10.9	6.6	8.7	19.1	6.3	3.4	11.9	10.7	11.8
gene-ALG2	intact gene	17	25.8	29.2	39.3	20	14.6	9.7	24.4	30.8	36.7
gene-ALG3	intact gene	13.4	14.5	28.3	24.7	26.2	12.2	4.3	13.4	20.1	23
gene-ALG5	intact gene	7.3	17.5	19.4	18.6	19.9	8.4	4.8	14.4	23	19.3
gene-ALG6	intact gene	4.3	4.8	18.9	9.9	7.7	5	1.4	7.6	14.1	9.8
gene-ALG8	intact gene	4.5	4	15.6	9.3	6.4	5	1.3	6.2	12.5	10.1
gene-ALG9	intact gene	7.7	14.3	18.9	19.7	31.7	9.1	4.1	14.4	22.7	20.7
gene-ALK	intact gene	0.1	0	0.4	0.1	1.2	0.3	0	0.2	0.7	1.2
gene-ALKBH1	intact gene	12.1	8.2	25	21	16.9	12	1.6	9.3	16.3	13
gene-ALKBH2	intact gene	6.2	3.5	13	7.8	6.2	7.1	1.2	5.2	8.3	9.3
gene-ALKBH3	intact gene	3.8	2.7	8.5	6.7	7.6	5.1	0.5	5.5	8.7	5.8
gene-ALKBH4	intact gene	5.1	3.5	10.8	8.8	4.4	17.4	1.6	5.2	8.8	8.6
gene-ALKBH5	intact gene	66.5	25.2	51.5	70.5	72.3	50.2	4.6	16.9	47.7	40.8
gene-ALKBH8	intact gene	1.5	1.8	2.7	2.2	101.5	2.6	0.7	1.5	2.9	2.6
gene-ALMS1	intact gene	5.3	3.6	12.2	10.8	10.7	7	0.7	4.1	9.3	8
gene-ALOX15B	intact gene	0	0.1	0.2	0.2	0	0	0	0	0.1	0
gene-ALOX5	intact gene	10.2	2.3	9.8	14.7	2.9	5.6	0.3	6.5	10.8	6
gene-ALOX5AP	intact gene	13.7	7.5	65.8	48.4	12.4	12	0.8	18.9	30.6	20.4
gene-ALPI	intact gene	0.4	1.8	1	0.7	0.8	0.3	0	0.6	0.8	0.6
gene-ALPK1	intact gene	1.1	0.7	6.3	4.6	2	1.2	0.2	2.7	4.5	3.7
gene-ALPK2	intact gene	5.4	0	0.3	3	0.2	0.1	0	0.1	0.1	0.1
gene-ALPK3	intact gene	108.6	0.3	0.6	1.5	1.1	0.5	0.3	0.5	0.7	0.6
gene-ALPL	intact gene	22.2	28.9	7.5	32.7	221	5.1	1.2	15.9	24.8	19.9
gene-ALPP	intact gene	0.1	24.4	0.5	0.2	0.4	0.1	0.2	128.1	2.8	4.5
gene-ALS2	intact gene	4.6	4.2	11.6	10.3	5.9	5.3	1.2	4.1	7.9	5.8
gene-ALS2CL	intact gene	5.2	3.7	7.6	36.6	13.7	3.2	0.7	2.9	7	5.8
gene-ALX1	intact gene	0	0	0	0.1	2.6	0	0	0	0.1	0
gene-ALX4	intact gene	0.2	0	0	0.2	0.3	0	0	0.1	0.5	0
gene-ALYREF	intact gene	52.3	53	142.3	104.1	64.8	63.4	8.1	87	129.9	136.6
gene-AMACR	intact gene	9.3	40.1	8	5.7	27.5	6.9	1.2	7.5	11.1	11.2
gene-AMBP	intact gene	0.7	2551.7	0.7	0.7	49.5	0.6	0.3	0.7	0.4	0.4
gene-AMBRA1	intact gene	9.6	8.4	31.6	37.8	21.7	10.4	2.3	9.4	19.4	17.3
gene-AMD1	intact gene	141.6	17.5	48.9	154.1	29.5	42.6	4.9	20.1	46	49.1
gene-AMDHD1	intact gene	0.5	99.8	2.7	1	18.5	0.3	0.1	0.7	0.5	1.2
gene-AMDHD2	intact gene	9.6	7.5	16.5	31.6	11.3	12	0.8	16.9	14.6	15.2
gene-AMER1	intact gene	4.7	2.9	6.7	7.2	7.2	7.4	0.9	2.4	6.8	5.1
gene-AMER2	intact gene	0.6	0.3	0.6	4.4	2.1	0.3	0	0.2	0.8	0.6
gene-AMER3	intact gene	1.1	0	0.1	0.2	0	3	0	0	0.9	0.5
gene-AMFR	partial	54	89.4	82.4	136.2	178.4	40.6	11.3	42.1	76.6	90.5
gene-AMH	intact gene	1.3	0.4	2.7	3.7	0.7	0.4	0	0.4	0.8	0.6
gene-AMIGO2	intact gene	2.2	1.5	19.3	7.9	10	3.2	0.1	9.8	10.7	6.5
gene-AMIGO3	intact gene	0.9	0.4	1.8	1.5	6.3	1.1	0.2	3.6	1.8	1.7
gene-AMMECR1	partial	2.8	1.2	5.7	6.7	3.5	4.4	0.3	2.4	4.7	3.4
gene-AMMECR1L	intact gene	12.3	6.2	25.6	26.6	11.7	9.2	1.6	5.7	13.8	11.9
gene-AMN	intact gene	0.3	9.8	0.7	0.8	220.7	0.2	0.1	22.3	0.7	0.3
gene-AMN1	intact gene	2.5	3.5	7.4	5.8	3	3.8	0.9	3.1	6	4.8
gene-AMOT	intact gene	21.9	4.9	21.6	52	15.6	11.3	2.3	12.8	28.2	28.4
gene-AMOTL1	intact gene	17.1	1.5	14.6	25.5	7.2	35	0.5	3.1	11.1	8.5
gene-AMOTL2	intact gene	55.8	18.2	28.8	86.1	40	23.8	2.5	8.8	35.1	26.6
gene-AMPD1	intact gene	0.2	0	0.5	0.9	0.1	0.2	0.1	0.2	0.4	0.2
gene-AMPD2	intact gene	12.7	10.7	66.6	31.8	29.8	7.8	1.8	19.7	35.5	38.4
gene-AMPD3	intact gene	8.8	0.8	4.1	11.1	4.4	1.5	0.3	1.8	6.8	3
gene-AMPH	intact gene	0	2.5	0	0	2.1	0.1	0	0.1	0.4	0.1
gene-AMT	intact gene	39	257.9	89.6	88.3	68.3	49.6	4.7	71.3	76.8	127.6
gene-AMY1A	intact gene	39.9	108.6	56.4	57.2	19.6	15.7	1322.6	662.2	21.5	18
gene-AMY1AP	pseudogene	3.7	6.5	24.6	6.2	1.8	1.7	1071.4	462.5	2.6	1.7
gene-AMY2A	intact gene	30.3	22.6	90.7	33.6	37.4	79.9	148472	51084.1	57.2	38.7
gene-AMZ2	intact gene	0	0.2	0.3	0.4	0.2	0	0	0.1	0.1	0
gene-ANAPC1	intact gene	5.4	4.1	21.3	13.6	8	7.4	1.3	6.5	12.2	11
gene-ANAPC10	intact gene	2.9	3.2	5.7	4.3	3.2	5.5	0.9	4.6	5.6	6.9
gene-ANAPC11	intact gene	37.1	37.6	48.9	32.9	44.2	49.8	4.9	33.3	50.2	64.4
gene-ANAPC13	intact gene	37.9	22.9	34.1	27	28.8	35.9	8.3	24.3	45.2	46
gene-ANAPC15	intact gene	36.3	36.9	69.9	61.6	63.9	40.1	7	36.4	54.3	55.7
gene-ANAPC16	intact gene	40.6	31.3	86.7	78.8	60.9	40.3	8.3	44.5	59	62.7
gene-ANAPC2	intact gene	12.1	14.2	31.1	22.7	41.7	41.7	2.5	12.4	18.8	20.1
gene-ANAPC4	intact gene	4.3	3.5	12.5	5.7	4.5	4.6	0.8	5.5	7.5	6.7
gene-ANAPC5	intact gene	3.2	10.7	11.3	8.3	11.5	4.7	1	10.3	11.3	13.8
gene-ANAPC7	intact gene	10.1	6.9	27.2	15.4	11.2	10	1.6	8.7	18.7	16.4
gene-ANGEL1	intact gene	17.6	17	30.4	35.6	38.1	22.9	6.5	15.6	28	24.9
gene-ANGEL2	intact gene	13.3	7.3	23.7	20.3	13.8	16	2.7	13.9	22	21.1
gene-ANGPT1	intact gene	4.8	1.8	12.4	8.2	0.8	1.6	0	1.8	12.1	7
gene-ANGPT1L	intact gene	0.2	0.2	0.9	10.1	0.2	0.7	0.8	1734.8	563.8	472
gene-ANGPT2	intact gene	24.2	4.5	7.8	24.3	16.2	7.2	1.9	26.2	38.8	21.8
gene-ANGPT4	intact gene	80.1	12.4	54.2	88.7	39	13.1	2.7	15.2	65.9	30.1
gene-ANGPTL1	intact gene	3.7	0.1	0.9	21.5	0.9	29.2	0	2.8	10.9	4.6
gene-ANGPTL2	intact gene	79.7	8.5	37.3	49.1	7.5	115.6	7.5	19	82	43.6
gene-ANGPTL3	intact gene	0	131.3	0.2	3.3	0.2	0.1	2.7	2.1	0.1	0
gene-ANGPTL4	partial	2.9	22.8	1.3	2.1	6.7	0.4	0.4	5.2	4.3	4.8
gene-ANGPTL5	intact gene	1.5	0	0.3	1.4	0.3	52.1	0.2	1.2	21	9
gene-ANGPTL6	intact gene	0.3	0.5	0.1	8.2	0.3	0.4	0.1	871.9	325.4	247.5
gene-ANGPTL7	intact gene	0.1	0	0	1.9	0	0.6	0	0	0.2	0
gene-ANGPTRL2	intact gene	0	0.6	0.6	4.1	0.1	0.4	0.3	1267.3	306.5	270.6
gene-ANK1	intact gene	15.9	2	9.1	50.1	2.7	0.7	0.1	0.1	0.9	0.3
gene-ANK2	intact gene	24	0.1	12	16.3	1.8	3.7	0.2	1	9.1	3.3
gene-ANK3	intact gene	18.6	4.7	0.3	1.6	16.5	0.9	1.4	2.1	5.1	4.7
gene-ANKDD1A	intact gene	0.6	1	5.7	2.1	0.5	0.7	0	1.5	4	2.6
gene-ANKDD1B	intact gene	0.2	0.3	2.7	1.1	0.3	0.2	0.1	0.2	2.6	1.7
gene-ANKEF1	intact gene	1.8	0	0.3	0.5	0	0	0	0	0	0
gene-ANKFN1	intact gene	0	0	0	0	0	0	0	0.1	0	0
gene-ANKFN1L	intact gene	1.6	0.6	10.8	3.2	1.4	2.1	0.1	0.9	3.7	2.1
gene-ANKFY1	intact gene	12	9.9	26.4	29.7	19.1	17	1.3	8	23	18
gene-ANKH	intact gene	51.7	62.7	22.6	18.4	4.5	43.4	2.3	21.8	29.1	25.3
gene-ANKHD1	intact gene	9.1	4	19.9	19.3	10	10.7	1.7	4.7	11.9	8.4
gene-ANKIB1	intact gene	14.4	4.1	17.9	18.2	26.2	10.6	1.2	5.7	14.5	13.2
gene-ANKK1	intact gene	0	0	0	0	0	0	0	0	0	0
gene-ANKLE1	pseudogene	4.3	2.1	14.2	10.8	2.9	8.6	1.2	5.3	10.1	9.8
gene-ANKLE2	intact gene	15.2	7.4	25.5	24.8	18.1	19.5	4.6	9.7	19.2	14.5
gene-ANKMY1	intact gene	2.2	1.6	9.6	6	3	4.4	0.6	2.1	4.3	4
gene-ANKMY2	intact gene	20.5	12.5	28.5	27.5	22.1	23.5	1.8	15.8	25	22.2
gene-ANKRA2	intact gene	7.9	7	14.9	14.8	11.4	8.8	2.4	7.6	11.3	9.9
gene-ANKRD1	intact gene	287.1	0.9	1	1.3	1.2	0.2	0.1	0.6	0.8	0.7
gene-ANKRD10	intact gene	34.2	8.2	95.3	140.1	26.3	47.4	2.6	23	58.1	62.8
gene-ANKRD11	intact gene	32.4	12.9	63	78.3	28.7	33.8	3	21.9	49.4	47.2
gene-ANKRD12	intact gene	10.3	3.1	13.9	29.2	4.5	7.6	1.4	4.5	11.1	7.1
gene-ANKRD13A	intact gene	18.1	16.2	67.7	57.2	27	16.8	2.2	20	40	34.6
gene-ANKRD13B	intact gene	7.6	2	25.8	16.1	4.5	10.5	0.4	4.6	12.6	12.4
gene-ANKRD13C	intact gene	16.5	6.1	29.8	33.5	22.7	19.2	2.4	13.1	25.9	23.5
gene-ANKRD13D	intact gene	26.5	9.1	56.4	38.3	42.1	36.9	8.6	16.4	41.9	39.5
gene-ANKRD16	intact gene	1.3	3.3	4.7	4.8	3.1	1.3	0.4	0.8	2.2	2
gene-ANKRD17	intact gene	17.4	8.7	45.5	59	17.9	17.4	3.4	15.9	30.2	26.4
gene-ANKRD2	intact gene	1.3	1	7.4	3.9	2.9	0.3	0.2	0.2	1.2	1.8
gene-ANKRD22	intact gene	0.1	0.6	1.1	1.9	5.4	0.1	10.5	17.4	19.5	38.1
gene-ANKRD24	intact gene	0	0	0	0.2	0.8	0	0	0	0.1	0
gene-ANKRD26	intact gene	2.4	1	3.9	3.7	2.4	2.1	0.3	1.2	3.3	2.1
gene-ANKRD27	intact gene	6.4	2.8	12.9	11.8	26.1	5.8	1.7	4.4	8.4	7.4
gene-ANKRD28	intact gene	6.7	5.7	7.3	9.9	10.2	12.7	1.1	5.3	10.4	9.6
gene-ANKRD29	intact gene	0.4	0	0.6	1.7	0.2	1.9	0.1	1	5.9	2.7
gene-ANKRD31	intact gene	1.1	0.4	0.8	1	0.4	0.4	0	0.2	0.9	0.4
gene-ANKRD33	intact gene	0	0.5	3.3	0.8	0.1	0	0	0.3	0.6	0.1
gene-ANKRD33B	intact gene	0.7	2.2	10.4	0.9	16.4	0.1	0.1	0.5	2.7	3.7
gene-ANKRD34B	intact gene	0	0.2	0.3	0.3	0	0.1	0.5	0.6	0.2	0.1
gene-ANKRD34C	intact gene	0	0.1	1.3	0.1	0.1	0.1	0	0.5	0.4	0.1
gene-ANKRD39	intact gene	63.3	96.6	142.6	78.2	126.6	94.1	12.9	80.9	115.2	154.6
gene-ANKRD40	intact gene	14.4	8.7	18.7	18.5	17.3	21.3	2.3	11.3	18	18.1
gene-ANKRD42	intact gene	0.1	0.3	0.3	0.9	22	0.2	0.2	0.3	0.5	0.2
gene-ANKRD44	intact gene	6.3	5	85.8	23.4	7	9.9	0.8	9	26.4	26.1
gene-ANKRD46	intact gene	15.3	9.1	22.3	27.2	29.7	18.1	2.6	16.8	25.6	19.3
gene-ANKRD49	intact gene	10.7	7.2	13.1	13.3	12.7	14.3	2.1	7.5	13.9	15.8
gene-ANKRD50	intact gene	17.3	2	10.6	25.2	6.1	59.4	0.9	5.4	18.7	15
gene-ANKRD52	intact gene	9.1	5	24.5	21.2	10.8	7.8	1.3	4	14.1	11.3
gene-ANKRD54	intact gene	30.1	15.6	59.3	66.5	44.8	49	4.3	27.4	48	52.9
gene-ANKRD55	intact gene	0	0	0.2	0.1	0	0	0	0.1	0.1	0.2
gene-ANKRD6	intact gene	2.4	1.4	11.2	5.7	3.3	3.6	1.9	3.8	5.3	4.5
gene-ANKRD60	intact gene	0.1	0.3	0.9	0.6	0.7	0.7	0.1	0.2	0.2	0.9
gene-ANKRD61	intact gene	0.1	0.2	1	1.1	0.2	0.2	0.1	0.3	0.6	0.6
gene-ANKRD66	intact gene	3.1	1.2	14.8	9.8	3.4	1.8	1.4	4.5	7.7	8.8
gene-ANKRD9	intact gene	90.4	120.5	16.1	28.5	11.4	44.7	1.3	9.3	26.9	48.2
gene-ANKRD9L	intact gene	0	0	0	0.1	0.2	0	0	0	0.2	0
gene-ANKS1A	intact gene	11.7	4.7	19.6	27.6	8.1	12.9	0.5	6.1	16.6	12.7
gene-ANKS1B	intact gene	0.9	0.1	0.3	0.6	0.4	0.3	0.1	0.2	0.9	0.5
gene-ANKS3	intact gene	5.2	3.1	16.9	14.9	13.1	6.2	1.2	4.9	10.3	7.9
gene-ANKS4B	intact gene	0.1	0.4	0.8	0.2	101.8	0.1	0.1	25.7	42	55.9
gene-ANKS6	intact gene	3.8	1.1	2.8	4.5	13.7	3.2	0.4	2.1	5.5	3.6
gene-ANKZF1	intact gene	9.6	7	20.4	15.5	13.1	12.8	1.4	9.8	14.7	14.8
gene-ANLN	intact gene	0.7	0.5	4.2	1.8	0.5	1.1	0	2.5	4.9	4.5
gene-ANO1	intact gene	6.2	79.1	11.6	1.5	4.7	6.7	0.2	2.9	6.7	4.4
gene-ANO10	intact gene	7.7	2	6.7	13.8	11.6	22	0.7	8.6	20.4	16.3
gene-ANO2	intact gene	0.4	0.1	0.1	0.7	0	0.1	0.1	0	0.2	0.1
gene-ANO3	intact gene	0.6	0.1	3.4	1.9	0.2	0.2	0.2	0.8	1.7	0.8
gene-ANO4	intact gene	0.1	0.1	1	0.1	0.1	0.1	0	0.1	0.4	0.1
gene-ANO5	intact gene	34.2	2.4	32.4	93.6	5.3	42	2.2	17.4	21.7	16.5
gene-ANO6	intact gene	27.1	0.1	2.4	18.3	1.8	6.2	0.5	0.9	4.9	2.1
gene-ANO8	intact gene	26.3	12.3	27.9	27.6	12.3	6.4	0.5	5.4	15.5	15.6
gene-ANO9	intact gene	0.4	0.7	0.7	0.4	2	0	0.1	11.2	8	15.1
gene-ANOS1	intact gene	4.1	0	0.1	0.9	0.3	1.3	0.1	0.6	2.9	2.7
gene-ANP32A	intact gene	56.4	68.8	104.6	90.2	56.3	56.6	8	49.1	88.5	96.6
gene-ANP32B	intact gene	56.8	45	239.8	180.7	79.2	46.5	8.6	91	149.2	146.6
gene-ANP32E	intact gene	64	43.2	152.9	144.7	86.7	81.7	7.8	60.1	110.8	96.4
gene-ANPEP	intact gene	90.9	250.1	35.4	167.2	340.4	23.8	3.6	531.9	352	591.2
gene-ANTXR1	intact gene	9.6	0.6	4.3	5.9	1.6	16.4	0.3	2.4	18.9	9.3
gene-ANTXR2	intact gene	54.1	21.5	106.8	65.1	37.7	200.3	1.7	30	91.5	66.6
gene-ANTXRL	intact gene	12.3	3.2	54.5	34.8	6.8	19.5	1	6.2	32.3	16.9
gene-ANXA1	intact gene	41.1	4.1	38.2	133.5	17.8	70.1	2.8	15.1	157.1	78.6
gene-ANXA10	intact gene	0.7	0	0	1	0.4	0	0.9	0.8	0.3	0.1
gene-ANXA11	intact gene	75.2	24.7	116.2	130.5	73	93	4.7	66	164.6	152.3
gene-ANXA13	intact gene	0.1	1.3	0.1	0.4	0.4	0.6	0.4	124.8	74.6	79.8
gene-ANXA2	intact gene	69.4	12	53.5	216.7	16.2	117.1	5.4	90.7	374.4	357.1
gene-ANXA4	intact gene	26	27.4	39.1	72.2	72.6	53.5	6.6	77.8	156.8	162.8
gene-ANXA5	intact gene	114.7	435.4	209.5	404.5	48.4	184.3	18.7	179.1	298.3	213
gene-ANXA6	intact gene	237.3	119.6	445.7	1304.9	52.6	431.7	17.7	78.1	252.1	242.9
gene-ANXA7	intact gene	35.8	21	22.1	96.3	334	34.2	6.8	29.4	99.4	89.6
gene-ANXA8	intact gene	1.9	0.5	1.3	12.8	0.3	0.5	0.3	0.1	5.5	1.3
gene-AOAH	intact gene	1.2	7.6	37.5	6.4	1.9	0.9	0.2	1.5	3	3.1
gene-AOC1	pseudogene	0.1	170.4	0.1	0.1	0	0.1	0	15.2	42.3	13.8
gene-AOC3	intact gene	1.6	1.4	2.7	3.9	4.9	1.3	0.3	0.7	0.3	0.7
gene-AOX1	intact gene	14.4	1.6	1.9	6.9	88.5	6.8	0.3	0.8	11.1	4.8
gene-AOX2	intact gene	4.7	0.2	0.5	3.1	14.2	2.7	0.1	0.1	4.6	2.2
gene-AP1AR	intact gene	3.3	7.1	13.1	11.2	20	2.2	2.5	13.5	18.1	17.7
gene-AP1B1	intact gene	22.6	19.4	48.9	38.1	40	28.2	3.1	16	31.5	30.3
gene-AP1G1	intact gene	21.9	15.5	54.6	40.2	34.7	25.7	3.8	21.3	42.1	37.5
gene-AP1M1	intact gene	16.9	11.8	27.2	18.8	17.2	15.5	2.6	10.9	21.8	17.2
gene-AP1S2	intact gene	11.5	19.3	42.7	47.3	10	11.4	1.4	16.8	33.8	23
gene-AP1S3	intact gene	0.7	24.9	0.5	1.9	12.4	0	1.4	22.4	37.1	55.1
gene-AP2A2	intact gene	26.6	20.5	56.7	59.3	46.1	27.5	3.3	21.6	50.1	43.5
gene-AP2B1	intact gene	22.9	11.1	54.7	59.9	37.5	16.4	2.1	15.4	38.1	35.2
gene-AP2M1	intact gene	159.5	94.2	210.1	226.6	265.8	164.1	15.2	106.9	217.8	197
gene-AP2S1	intact gene	73.3	159.5	286.1	243.7	234.3	107.5	24.3	166.8	289.3	305.8
gene-AP3B1	intact gene	9	5.9	18.4	17.2	13.9	12.5	2.5	10	18.5	15.1
gene-AP3B2	intact gene	8.5	2	8.8	4.8	2.8	1.1	0.3	3.3	6.9	4.1
gene-AP3D1	intact gene	27.7	14.5	46	51.8	38.6	24.5	4.2	21.4	35.9	31.9
gene-AP3M1	intact gene	34.7	37.4	61	42.6	83.4	28.6	11.1	33.8	56.5	50.8
gene-AP3M2	intact gene	13.7	14.7	39.5	55.8	19.7	8.8	2	10.5	20.6	21.2
gene-AP3S2	intact gene	49.9	31	74.8	73	36.2	34.3	6.3	57	84.6	96.1
gene-AP4B1	intact gene	11.4	7.5	33.6	23.6	18.1	15	2.7	11.5	19.3	19.8
gene-AP4E1	intact gene	5.1	3.4	10.3	10.3	4.5	5.6	0.8	4.8	9.3	6.7
gene-AP4M1	intact gene	46.7	39.4	112.5	63.7	66.6	57.9	10.1	37.9	65.8	66.6
gene-AP4S1	intact gene	3.3	2.4	2.4	3.4	4.1	2.8	0.4	2.4	3.9	3.5
gene-AP5M1	intact gene	8.3	7.2	25	12.5	23.3	7.1	0.9	11.9	18.2	16.5
gene-AP5S1	intact gene	31.1	27	37	29.9	124	29.9	5.8	19.1	39.1	57.1
gene-AP5Z1	intact gene	8.6	14.7	21.9	18.8	16.8	11.3	1.6	8.5	13.3	11.6
gene-APAF1	intact gene	5.3	3.8	20.3	14.2	4.9	4.6	0.8	6.7	13.6	12.2
gene-APBA1	intact gene	2.5	0.4	3	4.7	1.6	1.7	0.3	1	2.8	2
gene-APBA2	intact gene	19.9	0.1	0.7	0.9	0.2	0.7	0	0.8	1.6	0.7
gene-APBA3	intact gene	10.2	5.6	34.4	20.7	9.6	8.5	1.4	7.1	15.5	16.3
gene-APBB1	partial	43.8	7.3	88.5	59.8	56.5	60.9	8.7	29.8	49.7	51.7
gene-APBB1IP	intact gene	6.4	7.7	73.5	25.5	4.5	5.3	0.4	9.5	18.5	19.1
gene-APBB2	intact gene	18.9	2.3	9.3	56.5	11.4	27.5	1.3	5.6	14.2	8.6
gene-APBB3	intact gene	0.1	0	0.5	0.1	0.1	0.1	0.3	0.6	1.2	0.7
gene-APC	intact gene	5.4	2.6	7.1	7.3	4.6	7	0.9	3.8	7.6	7.3
gene-APC2	intact gene	0.1	0	0.3	0.2	0	0.1	0	0.2	0.6	0.3
gene-APCDD1	intact gene	3.1	0.8	2	43	2.2	0.9	0.2	20.1	31.7	8.2
gene-APCDD1L	intact gene	4	0.2	1.4	22.2	28.3	45.1	0.2	1	9.1	4.2
gene-APEH	intact gene	27.1	43.6	45.4	33.4	100.9	27	6.1	28.3	34.7	42.5
gene-APELA	intact gene	0.1	25.5	6.7	8.8	7	0	2.4	3.7	1.8	4.1
gene-APH1A	intact gene	16.8	20.1	35	36.9	27.6	19.1	5.5	17.5	26.8	28.6
gene-APH1AL	intact gene	11.8	13.8	24.7	33.2	28.3	11.6	2	16.6	28.6	45.8
gene-API5	intact gene	44.6	31	104.8	103	61.6	64.5	9.4	40.7	80.7	70.5
gene-APIP	intact gene	14.4	23.5	22.6	17.8	27.8	14.9	4.8	18.9	26.3	22.3
gene-APLF	intact gene	4.4	4.6	15.1	10.5	8.9	4.4	1.2	5.9	11.2	12.2
gene-APLN	intact gene	19.4	1.5	7.5	1.9	4.1	4.9	0.2	4.6	5.7	5.8
gene-APLNR	intact gene	12.1	23.9	0.8	26.9	6.8	8.2	0.6	6.9	12.2	7
gene-APLP2	intact gene	131.7	82.5	179.2	607.2	676.2	254.4	9.7	89.7	238.2	258.4
gene-APMAP	intact gene	25.8	81.7	57.9	59.4	49.2	43.4	4.5	31.1	76.5	72.6
gene-APOA1	intact gene	3277.7	25494.1	1866.4	1704.2	7695.1	2569.1	440.5	1527.5	6301.1	3315
gene-APOA1BP	intact gene	171.1	111.3	102	123.2	219.2	169.4	22.6	91.6	135.6	154.5
gene-APOA2	intact gene	2.9	11783.2	4.3	7.9	3	3.3	0.7	2.2	0.8	2.4
gene-APOA4	intact gene	1.1	3222.3	1.3	2.1	425.7	1.1	26.9	462.6	2.6	1.6
gene-APOA5	intact gene	7.7	353.9	6.9	7.3	21.2	3.1	1	7.1	5.8	6
gene-APOB	intact gene	0.3	713.1	0.3	0.2	160.1	0.1	0.2	24.5	0.6	0.2
gene-APOBEC2	intact gene	200.2	1	3	5.8	3.5	22.3	0.2	1.2	4.3	3
gene-APOBEC4	intact gene	0	0	0	0.1	0	0	0	0	0	0
gene-APOC3	intact gene	3.4	11721.4	4.5	9.8	280.1	3	0.9	4.2	2.2	5.7
gene-APOD	intact gene	3	0.1	2.2	3.2	5.5	1	0.4	1.2	1.4	0.9
gene-APOF	partial	7.5	1166.7	4.8	26.9	4.4	2.4	0.9	2.7	5.7	5.4
gene-APOH	intact gene	0.8	3063	1	5.8	45.5	1.2	2.4	1.6	2.8	2.1
gene-APOLD1	intact gene	41.9	3.6	33.9	515.9	12.9	16.2	3.4	5.1	22.2	11.9
gene-APOO	intact gene	44	25.4	27.7	20.9	45.1	29.5	3.8	30.2	35.6	35.2
gene-APOOL	intact gene	24.3	9.5	22.3	15.7	25.3	20.4	2.7	13.5	26.2	20.5
gene-APOPT1	intact gene	49.8	26	45.7	72.1	38.3	48.4	4.7	24.6	39.8	40.7
gene-APOV1	intact gene	17.5	47688.4	15.9	9.2	5.1	9.2	1.4	10	1.4	11.6
gene-APP	intact gene	208.8	110.6	182.4	295.2	489	179.1	21.2	96.4	263.2	211.2
gene-APPBP2	intact gene	12.8	14.2	22.7	19.7	19.9	12	2	11	18.2	17.9
gene-APPL1	intact gene	7.5	3.1	18.8	11.7	8	12	1.8	4.4	12.7	8.8
gene-APPL2	intact gene	7.6	8.5	22	26.5	13.3	8	2.9	10	23.4	28.5
gene-APRT	intact gene	10.5	5.2	48.3	25.1	13.3	17.4	2.3	23.1	26	31
gene-APTX	intact gene	10.2	5	12.1	12.5	13.2	10.5	1.2	8.1	11	14.1
gene-AQP1	intact gene	81.6	34.9	110	537.9	5.7	103.6	12.6	42.2	211.7	153
gene-AQP10	intact gene	1.8	0.1	0.7	1.5	0.4	0.1	4.7	9.9	0.3	0.1
gene-AQP11	intact gene	0.9	8.5	0.1	3.2	48.6	3.1	0.8	15.8	17.1	35
gene-AQP12A	intact gene	0.1	0.1	1.7	1.7	0.4	0.4	112.7	116.2	0.4	0.5
gene-AQP2	intact gene	0.1	0	0	0	148.2	0.2	0.1	0.1	0.1	0
gene-AQP3	intact gene	47.4	12.6	29.8	59.4	24.6	143.8	0.7	1.8	18.1	10.3
gene-AQP4	intact gene	0.5	0	0.2	0.2	2.4	0.4	0.2	0.7	3.2	0.7
gene-AQP5	intact gene	0.2	0.1	0	1.8	0.1	0	35	59.5	13.9	4
gene-AQP7	intact gene	0	0.1	0.1	0	31.2	0.2	0	1	0.1	0
gene-AQP8	intact gene	0	0	0.1	0.1	0.2	0.1	0	0.3	0.3	1069.8
gene-AQP9	intact gene	16.6	75.6	0	0.3	1.8	0.4	0	0	0.3	0.1
gene-AQR	intact gene	4.9	4.3	13.8	9.5	6.6	7.5	1.2	6.1	11.3	9.6
gene-AR	intact gene	41.1	30.1	3.5	81	32.8	18	0.6	1.6	18.4	4.5
gene-ARAP2	intact gene	1.4	1.2	22.4	5.3	1.2	1.2	0.2	6.8	14.5	10.6
gene-ARAP3	intact gene	42.6	6.9	20.3	134.7	10.4	16.6	1.4	7	19.1	14.1
gene-ARC	intact gene	0.3	0.1	0	0.1	0.6	0.1	0	0	0.4	0.1
gene-ARCN1	intact gene	56.7	49.5	104.3	130	82.5	64.1	19.1	61.3	104.4	91.2
gene-AREG	intact gene	0	10.3	0.1	4.2	5.5	0	0	0.9	4.3	0.7
gene-AREL1	intact gene	7.8	4.8	17.5	13.3	10.8	4.7	1.5	6.7	11.5	9.1
gene-ARF1	intact gene	148.1	112.9	261.1	309.8	192.4	162.4	35.2	175.1	305.3	315.8
gene-ARF3	intact gene	45.8	46.6	152.2	90.9	101	41.2	8.2	52.1	108.3	121.8
gene-ARF4	intact gene	68.2	111.3	94	122.1	100.6	79	24.6	88.4	130.5	111.1
gene-ARF6	intact gene	58.3	85.3	207.2	150.3	125.4	50.1	11.3	97.2	158.4	201.2
gene-ARFGAP1	intact gene	20.3	18.6	31.4	30.9	29.9	16	5.6	15.6	25.6	20.5
gene-ARFGAP2	intact gene	29.4	20.5	53.4	47.3	36	38.4	5.3	20.5	40.1	32.2
gene-ARFGAP3	intact gene	15.4	32	46.9	33.1	47.4	17.5	50.9	45.6	39.2	35.1
gene-ARFGEF1	intact gene	10	6.6	23.6	20.6	15.1	12.9	2.5	10.3	22.9	21.6
gene-ARFGEF2	intact gene	6.3	15.2	14.9	14	11.1	8.1	2	6.5	13.3	10.9
gene-ARFGEF3	intact gene	7.8	0.1	1.9	2.3	3.4	0.2	1.6	2.7	5	2.2
gene-ARFIP1	intact gene	20.5	16.9	47.9	49.1	37.3	36.7	8.7	35.4	51.1	51.7
gene-ARFIP2	intact gene	20.6	15.5	33.3	50.1	62.9	20.6	12.1	30.7	41	40.2
gene-ARFRP1	intact gene	9.4	10.6	19.5	18.8	15.2	9.9	3.3	13	18.7	20.6
gene-ARG2	intact gene	0.4	0.3	0.8	1.1	298	0.3	0.2	0.4	1	0.8
gene-ARGLU1	intact gene	130.1	74.3	385.1	251.2	155	143.2	26.9	118.1	224.2	226.3
gene-ARHGAP1	intact gene	23.8	7.7	34.8	38.8	54.3	15.8	2.4	13	44.1	31.3
gene-ARHGAP10	intact gene	9.5	3.4	18	45.1	19	39	0.9	8.4	20	12.2
gene-ARHGAP11A	intact gene	1.2	9.9	9.1	4.7	3.5	1.7	0.9	6.4	8.6	7.8
gene-ARHGAP12	intact gene	8.2	4.2	14	11.7	10.3	3.3	1.2	5.2	12.7	9.3
gene-ARHGAP15	intact gene	5.9	6.6	105	24.5	7.9	6	0.7	12.6	29.7	34.2
gene-ARHGAP17	intact gene	34.1	13.3	78.7	63.1	29.2	23.3	3.9	22	65.1	60.7
gene-ARHGAP18	intact gene	9.4	2.5	29.9	25.1	24.3	3.8	0.7	23.8	41.8	30.6
gene-ARHGAP19	intact gene	0.7	0.6	6.9	2.3	0.8	0.5	0	2.2	5.3	4.5
gene-ARHGAP20	intact gene	1.1	0.7	9.1	5.6	2	1.8	0.2	3.2	7.6	3.9
gene-ARHGAP20B	intact gene	5.9	0.6	13.4	16.4	1.3	11.6	0.5	6.1	28.6	39.1
gene-ARHGAP21	intact gene	15.1	8.7	16.9	38.7	18.6	12.3	3	8.8	20	16.2
gene-ARHGAP22	intact gene	1.3	0.3	8.3	3.6	3.7	0.4	0	0.7	1.3	0.8
gene-ARHGAP23	intact gene	14.6	2.6	14.8	16.7	6.1	5.5	0.5	2.4	9.3	7.9
gene-ARHGAP24	intact gene	34.2	5.6	69.6	54.9	100.4	6.8	2	5.4	11.4	14.5
gene-ARHGAP25	intact gene	6.9	4.6	53.9	16.1	3.7	3.7	0.4	6	13.1	13.4
gene-ARHGAP26	intact gene	19.3	6.8	56.9	82.4	13.4	14.4	1.7	22.8	40.2	33.2
gene-ARHGAP27	intact gene	8.5	6.5	78	62.8	6.4	5.8	0.7	27.7	46.1	57.3
gene-ARHGAP28	intact gene	2.6	1.6	4.9	12.5	4.5	0.6	0.4	2.9	8	4.3
gene-ARHGAP29	intact gene	13.5	7.1	22.7	34	9.5	11.4	2.8	6.5	12.9	9.9
gene-ARHGAP31	intact gene	32.4	4.4	26.7	80.7	5	26.5	1.1	3.4	16.5	10.2
gene-ARHGAP32	pseudogene	0.8	1.5	2.4	3.6	7	0.4	0.4	3.5	8.3	5
gene-ARHGAP33L4	pseudogene	23.4	26.1	90.3	104.7	66.6	28.6	21.7	27.2	44.4	40.5
gene-ARHGAP33L6	intact gene	22.2	23.3	84.3	97.8	62.3	26.9	23.9	27.1	42.3	37.7
gene-ARHGAP35	intact gene	22.7	22.2	24	40	51.1	40.7	4.2	15.3	35.9	30.9
gene-ARHGAP36	intact gene	5.3	0.6	11.2	14.8	5.3	1.3	0.4	4.5	8.7	2.9
gene-ARHGAP39	intact gene	1	0	1.3	3.6	1.1	0.6	0	0.3	1.9	0.7
gene-ARHGAP39L	intact gene	19.2	3.4	14.4	38.5	17.3	17.8	2.7	10.1	24.6	23.8
gene-ARHGAP40	intact gene	5.2	1.6	2.9	1.5	4.3	1.5	0.1	1	3.4	1.7
gene-ARHGAP42	intact gene	6.9	2.9	9.7	21.8	15.3	6.7	0.6	3.4	7.9	9.1
gene-ARHGAP44	intact gene	1.3	1.6	4.3	5	31.3	3.1	0.3	3	5.1	5.9
gene-ARHGAP45	intact gene	16.2	13	283	78.9	15.6	11.8	1.3	26.4	60.6	72.4
gene-ARHGAP5	intact gene	12.4	3.5	18.2	14.6	12	10.3	1.6	8.1	17.6	14.3
gene-ARHGAP6	intact gene	8.6	1.4	13.5	17.6	15.4	15.4	0.5	4.3	18.9	13.2
gene-ARHGAP8	intact gene	7.9	2	3.4	9.6	5.5	1.4	0.6	6.1	8.8	10.3
gene-ARHGDIA	intact gene	135.5	136.1	418.6	418.1	260.3	146.7	16.3	146.7	331.4	328.3
gene-ARHGDIB	intact gene	69.6	39.8	484.5	167.1	54.9	41.8	4.2	73.6	159.7	178.7
gene-ARHGDIG	intact gene	20.6	1.9	23.8	41.4	22.1	31.7	5	9.8	28.9	27.9
gene-ARHGEF1	intact gene	1.1	1.8	0.8	1.5	0.3	0.9	0.1	0.5	1.4	0.7
gene-ARHGEF10	intact gene	6.5	0.5	5.3	11	2.5	4.7	0.7	1.6	6.9	3.7
gene-ARHGEF10L	intact gene	11.6	13.1	12.4	16.3	26.1	11.3	2.4	5.6	15.6	28.1
gene-ARHGEF11	intact gene	34.6	20.1	38.8	95.3	28.8	46.8	2.6	19	42.4	40.7
gene-ARHGEF12	intact gene	37.7	15.2	74.3	122.8	44.6	34.3	2.4	26.9	68.5	56.6
gene-ARHGEF16	intact gene	6.4	18.6	10.5	13.2	10.9	3.9	6	29.2	47	46.2
gene-ARHGEF17	intact gene	15.1	1.9	15.5	40.1	9.3	19	0.8	6.3	26.7	18.4
gene-ARHGEF18	intact gene	11.3	11.5	43.1	20.4	13.2	43.9	1.1	8.7	21.3	19
gene-ARHGEF26	intact gene	16.7	14	11.4	22	9.5	33.4	1.7	10	23.7	21.3
gene-ARHGEF28	intact gene	3.6	0.7	10	7.8	14.6	3.3	0.4	1.1	3.9	2.9
gene-ARHGEF3	intact gene	10.1	6.5	67.6	47.3	15.9	18	2.3	12.6	26	21.2
gene-ARHGEF33	intact gene	0	0	0.1	0	0	0	0	0	0	0
gene-ARHGEF37	intact gene	15.9	3	1.1	13.1	14.4	5.2	1.5	8.3	11.9	21.1
gene-ARHGEF38	intact gene	0.1	0.1	0.1	1.2	1	0	0.1	8.4	13	5.1
gene-ARHGEF39	intact gene	0.2	0.5	2.4	2.4	1.1	0.2	0.1	1.8	3.8	2.1
gene-ARHGEF4	intact gene	17.8	0.2	0.7	7.2	3.6	2.3	0.1	0.7	5.2	1.9
gene-ARHGEF5	intact gene	0	0.1	0	1.7	5.1	0	0.7	3.7	5.1	6.7
gene-ARHGEF6	intact gene	39.3	10.2	112.2	60.1	17.6	46.5	1.8	18.4	47.4	42.9
gene-ARHGEF7	intact gene	17.8	3.9	8.3	13.2	4.9	5	2	3.8	10.4	6.8
gene-ARHGEF7L	intact gene	1.2	3.3	102.1	9.6	2.6	1.3	0.1	5.6	9	14.1
gene-ARHGEF9	intact gene	21.3	1.6	6	68.4	5.6	10.7	1.1	3.7	9.4	7.8
gene-ARID1A	intact gene	14.5	7.8	50.3	41.5	19.4	14.7	2.2	11.3	25	20.9
gene-ARID1B	intact gene	12.7	5.7	29.2	21.3	13.9	14.8	1.8	7.7	18	15.4
gene-ARID2	intact gene	4.4	2.2	11.5	10	4	4.1	0.7	3.7	8	5.6
gene-ARID3B	intact gene	8	7.6	22.5	23.8	15	6.1	1.8	5.4	11.3	10.1
gene-ARID3C	intact gene	0.1	6.9	1.3	0.4	11.6	0.1	3.7	2.3	0.4	0.2
gene-ARID4A	pseudogene	9.9	5.6	48.9	25.2	10.8	13.3	1.9	7.9	19.3	18.7
gene-ARID4B	intact gene	10.4	5.4	30	23.2	11.9	11.6	1.4	7.7	15.3	14.1
gene-ARID5A	pseudogene	28.4	16.7	45.6	51.1	19.7	33.3	4.7	17	32.7	26.9
gene-ARID5B	intact gene	3.8	6.4	16.7	19.1	17.6	4.6	0.8	6.1	11.3	7.3
gene-ARIH1	intact gene	48.4	23.7	50.6	74	49.3	81.6	5.5	24.8	45.6	55.5
gene-ARIH2	intact gene	15.9	14.1	21.4	26.2	18.5	16.9	2.2	11.7	18.7	18.8
gene-ARL1	intact gene	65.1	76.3	63.2	85.8	94.2	59.4	18.7	53	98	83.8
gene-ARL10	intact gene	0.9	9.6	7.1	5.6	24.6	1.3	3.1	3.2	4.1	4.5
gene-ARL11	intact gene	0.7	1.4	1.1	3.5	0.7	0.3	0.1	1.1	2.1	3.7
gene-ARL13A	partial	0	0.1	0.3	0.1	0.1	0	0	0	0.7	0.8
gene-ARL13B	intact gene	5.8	3.2	8.8	10.6	7	10.3	1.1	4.1	9.1	5.4
gene-ARL14	intact gene	0.7	0.5	2.7	1.3	1.2	0.5	0.1	1.6	8.5	25
gene-ARL14EP	intact gene	13.6	5.3	20.1	19.5	12	14.2	1.1	7.6	13.8	10.2
gene-ARL14EPL	intact gene	0	0	0	0	0	0	0	0	0	0
gene-ARL15	intact gene	7.3	2.1	9.3	22.6	22.7	7.8	1.4	7.2	13.4	10
gene-ARL16	intact gene	1.4	1.7	6.5	4.4	4.8	3.7	1.1	2.5	5.3	3.5
gene-ARL2	intact gene	0.1	2.4	0.2	0	57.9	0	0	0	0.1	0.1
gene-ARL2BP	intact gene	7.4	1.8	8.3	8.6	14.1	17.1	1.1	5.3	8.9	9
gene-ARL3	intact gene	8.7	3.9	10.9	12.4	12.8	7.6	0.5	4.3	10.6	9
gene-ARL4A	intact gene	82.5	30.9	79.2	217.2	9.6	50.8	8.1	34.7	81.5	65.4
gene-ARL4C	intact gene	28.5	5.5	58.2	48.1	32.2	9.3	2.5	11.1	27.4	26.2
gene-ARL5A	intact gene	27.4	13.8	55.7	41.3	24.1	35.3	13	24.5	35.6	45.3
gene-ARL5B	intact gene	25.1	18.7	16.4	58.1	18.6	13.2	1.7	9	18.3	13.8
gene-ARL6	intact gene	2.2	3.8	5.9	4.4	20	2.2	1.2	3.7	7.8	7.6
gene-ARL6IP1	intact gene	75.2	68.5	175.1	168.9	96.2	74.7	10.7	49	119	102.6
gene-ARL6IP4	intact gene	28.8	19.1	64.5	55.8	32.9	44.3	4.2	25.8	50.7	47.9
gene-ARL6IP5	intact gene	100.8	33.1	113.8	135.2	84.2	87	16.6	55.4	112.4	97.4
gene-ARL8A	intact gene	50.3	25.9	85.1	95.1	40.8	39.1	3.9	23.4	61.1	52
gene-ARL8B	intact gene	62	21.6	51.9	60.9	56	45.8	5.6	19.3	55.2	47.7
gene-ARL8BL	intact gene	41.6	1.2	19.7	29.7	22.9	68.5	7.6	10.9	36.6	27.7
gene-ARL9	intact gene	5.9	6.6	28.6	10.5	8.4	4.5	1.6	8.7	14.8	15.5
gene-ARMC1	intact gene	16	10.3	16	18	11.4	23.8	3.2	8.5	15	13.3
gene-ARMC10	intact gene	2.4	1.2	3.3	3.5	2.4	2	0.2	1.3	3.6	3
gene-ARMC2	intact gene	0.4	0.2	1.6	0.8	1.5	0.3	0.1	0.3	0.8	0.6
gene-ARMC3	intact gene	0	0.1	0.1	0.7	0.4	0	0	0	0.3	0.2
gene-ARMC4	intact gene	0	0	0	1.6	0	0	0	0	0.1	0.1
gene-ARMC6	intact gene	15.6	12.5	34.2	44.5	21.3	18.6	3.5	13.9	27.3	25.3
gene-ARMC7	intact gene	9.4	12.7	17.3	20.9	33	9.6	2.2	9.1	16.4	14.5
gene-ARMC8	intact gene	16.4	6.4	21.8	22.4	12.1	24	2.4	8.7	17.7	14.8
gene-ARMC9	intact gene	1.9	0.6	4.3	9.6	18.8	4.3	0.6	2.4	4	2.7
gene-ARMH3	intact gene	12.4	7	23.8	28.6	23.3	14.1	2.5	9.9	16.5	15.7
gene-ARMT1	intact gene	4.9	4.6	10.7	5.8	6.2	3.2	0.5	5.5	8.3	8.7
gene-ARNT	intact gene	69.4	36	133.7	163.8	62.6	76	8.4	49.9	95.6	94.2
gene-ARNT2	intact gene	1.7	1.1	5.6	3.9	22.2	1.9	0.2	0.8	5.7	2.4
gene-ARNTL	intact gene	7.8	4.8	20.3	14.1	9.2	15.1	1.6	10.6	15.9	13.1
gene-ARNTL2	intact gene	8.1	3.5	6.8	9.2	6.1	8.5	0.9	6.5	13.2	10.9
gene-ARPC1A	intact gene	67.6	62.7	92.4	185.9	113.4	127.2	16.4	85.9	159.9	171.5
gene-ARPC1B	intact gene	108.9	76.7	872.7	391.1	81.5	79.9	7.1	120.2	232.5	247
gene-ARPC2	intact gene	112.6	139.2	541.9	356.6	187.4	157.8	24.9	180.9	320.1	345
gene-ARPC3	intact gene	54	88.5	292.4	179.8	84	93.6	12.3	141.6	214.5	236.5
gene-ARPC4	intact gene	106.2	103.2	474.9	296.2	149.4	135.4	12.2	174.4	331.3	352.9
gene-ARPC5	intact gene	107.5	136.2	578.3	370.7	233.5	144	18	205.8	395.6	440.5
gene-ARPC5L	intact gene	19.5	17.1	33.7	18	20.7	25.2	3.9	17.3	31.3	28.5
gene-ARPP19	intact gene	66.1	33.2	77.1	88.5	96.2	104.2	4	52.3	95.6	98.1
gene-ARPP21	intact gene	1.8	0.3	0.6	3.8	0.3	1.3	0.1	2.1	2.7	2.2
gene-ARR3	intact gene	0	0.1	0.7	0.1	0.1	0	0	0	0	0.1
gene-ARRDC1	intact gene	8.7	3.9	17.5	21.8	18.6	10	3.9	10.5	22.5	24.7
gene-ARRDC2	intact gene	41.8	47.4	67.7	211.5	37.8	9	1.4	11.7	42.8	33.7
gene-ARRDC3	intact gene	17.2	12.2	46.3	97.6	23.5	24.2	2.6	8.6	37.4	21.1
gene-ARRDC4	intact gene	14.4	6	14.3	16	9.7	20.9	4.6	8	16.1	18.1
gene-ARRDC5	pseudogene	0.1	0	0	0	0	0.1	0	0	0	0
gene-ARSA	intact gene	6.2	4.7	18.8	23.6	14.1	6.4	0.8	5.2	12.4	11.6
gene-ARSB	intact gene	9.7	16	24.4	28.2	25.1	8.9	2.1	14.1	28.2	33.4
gene-ARSD	pseudogene	5.5	19.5	3.4	5	16	0.9	0.9	1.8	5	4.6
gene-ARSG	intact gene	4.1	3.3	18.8	7.8	7.1	3.3	0.6	3.7	5.9	7.5
gene-ARSH	intact gene	10.6	4.4	16.1	20.2	5.3	4.6	1.1	5.1	9.1	9.8
gene-ARSI	intact gene	1.2	0.3	0.3	0.4	0.1	2.2	0.5	2.1	6.2	3
gene-ARSJ	intact gene	14.4	0.5	2.1	9.5	1.5	7.3	0.4	2.7	6.9	5.3
gene-ARSK	intact gene	2.7	4.1	8.7	9.2	7	3	0.7	3.1	6.6	4.5
gene-ART1L1	intact gene	5.6	1.3	5.3	90.6	1.5	1.6	0.1	1.9	4.4	2.2
gene-ART1L2	intact gene	1.9	7.1	31.8	22.3	1.6	1.1	0.1	2.2	9.9	5.4
gene-ART1L3	intact gene	0	0.2	0.2	0.7	0	0	0	0	0.1	0
gene-ART4	intact gene	0.2	0	0	1.3	0	0.1	0	0.1	0.7	0.2
gene-ART7B	intact gene	30.5	4.1	6.5	1.7	0.2	0.1	0	0.6	1.1	0.5
gene-ART7C	intact gene	0.3	84.4	63.5	7.4	0.4	0.2	0.1	1	2.2	1.7
gene-ARTN	intact gene	3.1	1.3	12.3	1.3	0.1	0.5	0.1	1.5	2.5	2.1
gene-ARV1	intact gene	1.8	2.3	4.5	3.7	2.8	1.6	0.7	2.3	5.8	5.5
gene-ARVCF	intact gene	14.4	7.9	12.1	22.8	17.8	9.5	0.6	3.1	8.6	6.8
gene-ARX	intact gene	0.1	0	0.4	0.2	0	0.1	0.1	1.5	0.7	0.4
gene-AS3MT	intact gene	31.5	81.4	48.5	41.7	108.5	68.6	12.6	29.2	42.1	46.5
gene-ASAH1	intact gene	53.3	47.3	126.9	253	104.5	64.8	12.8	64.6	138	118.9
gene-ASAH2	intact gene	0.4	0.2	0.1	0.8	0.3	0.1	0.1	11.4	0	0.1
gene-ASAP1	intact gene	4.9	2.2	22.9	14.9	4.2	5.1	0.8	3.4	11.5	11.2
gene-ASAP2	pseudogene	4.1	1.7	10	14.3	14.2	2.3	1	6.1	9.4	6.4
gene-ASAP3	intact gene	18.7	15.3	18.7	28.8	34.7	14.6	2.7	14	45.3	48
gene-ASB1	intact gene	28.6	7.8	20.9	21.6	33.9	25.2	2.3	8.3	29.1	23.1
gene-ASB10	intact gene	19.2	0	0	0.1	0	0	0	0	0	0
gene-ASB11	intact gene	0	0	0.2	0.2	0	0	0	0	0.1	0
gene-ASB12	intact gene	26.3	0.9	4.2	2.8	4.1	0.6	0.2	1.3	2.4	1.5
gene-ASB13	intact gene	3.7	12.4	6	3.9	31.3	5.1	0.3	4.2	6	6.8
gene-ASB14	intact gene	0.6	0	1	1	0.4	0	0	0.6	0.9	1
gene-ASB15	intact gene	11.5	0	0	0.1	0	0	0	0	0.1	0
gene-ASB16	partial	28.2	0.3	3	1.7	4.7	1.3	0.3	1.7	2.5	3.1
gene-ASB18	intact gene	133.1	0	0	0.1	0	0	0	0	0	0
gene-ASB2	intact gene	48.8	1.6	12.7	3.8	2.8	21.4	0.2	5.3	12.8	11.7
gene-ASB3	intact gene	3.5	2.2	5.9	6.8	3.5	4.8	0.3	3.3	6.8	6.7
gene-ASB4	intact gene	0.1	0	0	0	0	0.3	0	0	0	0
gene-ASB5	intact gene	46.7	10.7	3.9	5.1	2.6	2.3	1.2	2.6	4.3	2.9
gene-ASB6	intact gene	11.6	7.4	27.4	31.5	13	10.6	1.7	9.3	16.4	14.7
gene-ASB7	intact gene	2.4	2.3	5.5	5.7	5.5	4.5	0.5	2.7	5.5	4
gene-ASB8	intact gene	35.5	20.3	46.1	61.2	32.2	41.2	3.2	18.6	31.6	33.7
gene-ASB9	intact gene	1.3	23.4	6.5	3.5	29.9	1	0.1	0.8	4	2.6
gene-ASCC1	intact gene	16.5	9.6	51.1	45.7	21.4	24.1	3.9	14.1	27.4	27
gene-ASCC2	intact gene	6.7	7.1	19.3	16	11	6.1	2.1	8.1	12.8	12.1
gene-ASCC3	intact gene	3.8	3.8	8.7	7.2	8.3	4.9	1.2	4.3	8.2	6.6
gene-ASCL1	partial	0	3.1	0	0.5	3.4	0.1	0	2.4	6.3	1.1
gene-ASCL2	intact gene	1.3	0.3	5	4.7	3	0.1	0	5.2	24.7	9.3
gene-ASCL3	intact gene	0.9	0.4	4.6	3.5	1	1.5	0.3	0.8	2.8	1.9
gene-ASCL4	intact gene	0	0	1.1	0.6	0	0	0	0.1	0.5	0.7
gene-ASF1A	intact gene	11	8.7	26.2	19.4	11.6	18.1	2.8	13.2	21.2	19
gene-ASH1L	intact gene	23.2	7.8	36.5	47.4	21.7	30.7	2.7	10.9	28.5	20.8
gene-ASH2L	intact gene	20.8	13.2	48.3	48.4	22.9	27.7	3.4	16.8	35.3	31.8
gene-ASIC1	intact gene	2.4	0	2.8	1.8	0.2	2.1	0	1.4	6.2	3.6
gene-ASIC2	intact gene	0.1	0.1	0.5	0.3	0.4	0.1	0	0.4	0.9	0.4
gene-ASIC4	intact gene	0.2	0.1	1.3	0.4	26.1	0.2	1.6	1.2	1	0.9
gene-ASIC5	intact gene	0.1	0	0.1	0.1	0	0.1	0	0.1	0.5	0.1
gene-ASIP	intact gene	0	0	0	0.1	0	2.1	0	0	1.2	0.9
gene-ASL	intact gene	17.3	4.7	23.8	71.2	89.5	15.3	1.4	9.2	48.2	40.5
gene-ASL1	intact gene	0.5	0.1	0.8	1.8	6.5	0.3	0.1	0.4	2	2
gene-ASMT	intact gene	0.1	0	0.1	0.1	0.1	0	0	0	0	0
gene-ASMTL	intact gene	8.2	40	11.9	10.2	12.5	9.4	3.7	7.7	12	10.1
gene-ASNS	intact gene	5.5	20.9	44.2	24	12	6.5	75.8	56.7	39.9	34.1
gene-ASNSD1	intact gene	12.3	9.7	25.9	17.3	9.8	13.1	2.1	12.8	16.2	18.7
gene-ASPA	intact gene	0.7	6.7	1.8	3	79.1	1.7	0	3.9	2.8	3.2
gene-ASPG	pseudogene	3.2	20.2	18.4	8.8	43.1	3.5	1.2	10.4	16.2	14.9
gene-ASPH	intact gene	29.2	7.7	15.5	14.5	24	18.6	2.9	8.9	18.8	12.5
gene-ASPHD1	intact gene	0.5	0.2	2.6	1.9	0	62.5	0	2.2	3.5	2.8
gene-ASPM	intact gene	0.7	0.8	7.7	3	0.7	0.6	0.1	3.7	7.1	5.5
gene-ASPN	intact gene	18	0.8	2.1	7	0.6	182.1	0.5	19.3	39.8	29.9
gene-ASPSCR1	intact gene	16.4	15.6	27.3	32.3	21.1	19.1	4.2	15.5	24.2	23.2
gene-ASRGL1	intact gene	4	7.1	9.1	7	61.8	6.3	1.9	7.5	11	9.6
gene-ASS1	intact gene	41.4	89.5	383.2	203.5	694.3	38.7	3.3	110.5	281.7	353.8
gene-ASTE1	intact gene	2.6	1.9	15.9	5.7	4.3	4.2	0.5	4.4	8.9	7.4
gene-ASTL	intact gene	0	0	0	0	0.8	0.1	0	0	0	0.1
gene-ASTN1	intact gene	0.1	0.3	4.3	0.3	0.9	0.1	0	0.3	0.9	0.5
gene-ASTN2	intact gene	2	0.1	7	0.6	0.2	0.4	0.2	0.3	1.1	4
gene-ASXL1	intact gene	5	2.4	13.4	16.7	5.9	6.9	0.7	4.9	9.6	8.8
gene-ASXL2	intact gene	13.7	9.2	62.3	45.9	21.1	15.6	1.5	10.1	32.1	25.7
gene-ASXL3	intact gene	2.6	0	1.1	4.9	0.3	0.5	0.1	0.4	1.2	0.7
gene-ASZ1	intact gene	0	0	0	0	5.9	0	0	0	0	0
gene-ATAD1	intact gene	41.1	20.6	52	62.4	38.6	23.6	3.4	30.6	45	45.5
gene-ATAD2	intact gene	4.5	7.4	16.6	14.3	7	7.1	0.6	5	11.9	10.4
gene-ATAD2B	intact gene	5.8	4	23.8	16.9	12	7.2	1	4.1	10.9	8.6
gene-ATAD3B	intact gene	15.1	18.3	20.3	15.5	29.3	15.2	2.1	18.9	19.8	24.4
gene-ATAD5	intact gene	0.8	0.6	5.3	2.1	1.3	1	0.3	2.1	3.4	2.8
gene-ATCAY	intact gene	0.7	0	0	0	0	0.3	0	0.2	0.8	0.3
gene-ATE1	intact gene	11.5	6.7	15.1	19.5	14.9	18	1.6	10.7	21.4	18.2
gene-ATF1	intact gene	24.7	16.7	59.5	55.8	34.8	22.7	4	20.4	40.3	40.1
gene-ATF2	intact gene	14.8	11.5	39.5	33.1	25.1	20.7	2.8	17.1	33.4	27.3
gene-ATF3	intact gene	140.3	11.5	15.8	91.1	37.3	40.9	14.1	9	19	13.7
gene-ATF4	intact gene	387.7	532.9	527.3	533.1	392.8	516.3	226	359.8	472.9	452.8
gene-ATF6	intact gene	15.6	7.5	27.1	27.4	14.9	13.5	2.7	8.8	19.9	15.2
gene-ATF7	intact gene	21.4	7.1	38.8	37.5	17.2	30.1	2.6	9.1	27	26.2
gene-ATF7IP	intact gene	7.8	4.3	22.2	28.2	8.8	9.3	0.9	4.6	13.3	9.2
gene-ATG10	intact gene	4.7	2.1	3.8	5.3	5.4	6.7	0.5	2.2	4.9	4.6
gene-ATG101	intact gene	48.7	40.8	61.3	88.7	62.2	59.1	7.4	39.9	59	70.4
gene-ATG13	intact gene	27.8	31.8	37.9	40	80.8	17.9	8.3	17.6	38.3	33.8
gene-ATG14	intact gene	5	6.5	9.9	11.8	14.3	5.6	1.2	3.9	9.2	6.4
gene-ATG16L2	intact gene	16.4	7.3	25	23.5	12.6	20	2	8.7	17.8	15.2
gene-ATG2A	intact gene	8.3	5.2	18.1	20.5	7.6	9.8	1.6	5.6	11.7	10.2
gene-ATG3	intact gene	26.5	24.8	40.1	41.1	32.9	41.2	9.6	24.4	37.1	31.3
gene-ATG4A	intact gene	16	8.1	25.9	24.6	12.8	20.2	2.3	8.8	18	17.4
gene-ATG4B	intact gene	21.8	12.2	23.7	32.7	22.1	14.7	2.7	11.9	24.5	25.4
gene-ATG4C	intact gene	7.8	2.8	9.1	9.8	11	8.8	2	7.9	13.5	10.5
gene-ATG5	intact gene	6.6	4.7	13.1	9.1	8.2	13.3	1.5	9.9	14.6	10.7
gene-ATG7	intact gene	3.6	4.4	7.1	7.2	6.6	4.4	1	4.1	8	5.9
gene-ATG9A	intact gene	19.8	25.6	26.7	51.3	28.2	25.3	2.9	15.6	29.1	35
gene-ATIC	intact gene	50	1469.2	154.9	71.7	90.5	59.2	5.6	58.9	105.8	107.7
gene-ATL1	intact gene	15.9	6.1	36.4	65.2	11.8	21.8	1.1	8.7	31.6	21.4
gene-ATL2	intact gene	24.3	31.6	47.2	56.3	32.7	44.6	8.5	30.7	48.7	53.7
gene-ATM	intact gene	1.5	0.9	6.5	2.6	2.2	1.7	0.3	1.6	3.4	2.4
gene-ATMIN	intact gene	5.9	2.7	11.1	10.6	5.5	6	0.9	2.8	7.9	6.8
gene-ATN1	intact gene	21.3	4	25.6	25.5	44.9	32.7	0.8	6.8	22.3	19.4
gene-ATOH1	intact gene	0	0	0	0	0.1	0.1	0.1	62.6	114.1	22
gene-ATOH7	intact gene	0	0.1	0	0	0.2	0	0	0.1	0	0
gene-ATOH8	partial	75.5	20.3	65.3	32	3.2	7.2	0.5	5.4	18.8	17.5
gene-ATOX1	intact gene	90.3	93.7	72.6	105	111	77.5	12.7	79	122.8	137.3
gene-ATP10A	intact gene	6	2.2	23.3	12.6	4.3	25.7	0.5	21.8	24.4	18.3
gene-ATP10B	intact gene	0	0.1	0	5.7	1.4	0	0	7.9	11.8	26.7
gene-ATP10D	intact gene	10.6	5.4	23.2	14.6	3.5	1.8	0.7	2.3	7.4	5.9
gene-ATP11A	intact gene	6	0.7	11.4	36.7	1.9	3	0.6	4	9.5	7.1
gene-ATP11B	intact gene	21	9.7	32	24.3	19.3	14.3	5.2	16.2	31.5	31.8
gene-ATP11C	intact gene	21.3	62.1	65.1	43.8	33.5	22	2.8	20.5	50.5	37.5
gene-ATP12A	intact gene	0	0	0	28.7	17	0	0	0.1	6.1	0
gene-ATP13A1	intact gene	19.1	14.2	43.8	42.6	32.2	20.5	3.7	18.9	32.3	32.5
gene-ATP13A2	intact gene	16.4	18.6	200.1	58.1	22.1	16.8	5.5	54.2	103.4	101.4
gene-ATP13A3	intact gene	8.4	10	17.1	21.8	16.7	11.2	3.6	13.1	27.2	22.1
gene-ATP13A4	intact gene	0	0	0	1.2	0	0	0	0	0.1	0
gene-ATP13A5	intact gene	0	0	0	0	0	0	0	0	0	0
gene-ATP1A1	intact gene	531.9	96.8	146.7	301.9	1293.8	290	11.3	217.1	439.5	540.5
gene-ATP1A2	partial	28.9	6.2	4.5	4.9	8.3	7.9	3.1	4	15.4	7.7
gene-ATP1B1	intact gene	197.9	57.8	203.7	177.9	1460.2	48.7	18.9	275.1	523.8	410.2
gene-ATP1B3	intact gene	74.8	9.7	74.3	266.8	21.3	68.8	2.5	27.4	70.6	55.4
gene-ATP1B4	intact gene	17.6	0.9	30.5	16.4	1.9	10.2	1.1	7.7	12.3	9.3
gene-ATP23	intact gene	26.6	34.5	29	21.7	41.3	20.8	5	30.6	33.2	36.5
gene-ATP2A2	intact gene	607.8	23.8	51	45.4	48.2	15.4	4.6	35	60.2	56
gene-ATP2A3	intact gene	26.6	8.9	225.4	169.4	8	26.8	2.3	28.1	96	173.9
gene-ATP2B1	intact gene	6.7	9	35.6	14.1	13.6	7.3	0.9	30.8	26.3	40.1
gene-ATP2B2	intact gene	4.9	0.3	0.3	1.2	0.3	1.7	0	1.2	4	2.4
gene-ATP2B4	intact gene	36.7	4.5	31.1	68.5	12.1	307	2.5	10.5	54.9	51.7
gene-ATP2C1	intact gene	19.7	12.9	36.7	43.5	35.6	23.3	3.4	22.7	41.6	34
gene-ATP2C2	intact gene	0.9	0	0.9	14.1	1.9	5.7	1.6	2.1	3	1.4
gene-ATP4B	intact gene	0	0	0.1	0.1	0	0	0	0	0	0
gene-ATP5A1Z	intact gene	674.3	232.4	138.3	119.6	412.6	312.9	22	202.7	221.6	258.1
gene-ATP5B	intact gene	3019.5	875.2	533.4	530.4	1407.7	1415.8	63.1	632.5	805.1	988.1
gene-ATP5C1	intact gene	493.8	193.1	133.1	115.3	255.1	314.2	20.1	163.1	204.6	211.1
gene-ATP5D	partial	680.8	303.5	245.8	200.7	477.6	348.3	40.4	261.3	334.2	415.6
gene-ATP5E	intact gene	1221.7	377	248	225	419.6	562	49.6	300.6	416.4	454.7
gene-ATP5F1AW	intact gene	274.1	118.9	52	58.5	214	141.4	13.4	78.5	92.6	92.1
gene-ATP5G1	intact gene	3159.1	682.8	233.5	233.3	943.6	1039.2	35	546.4	662.7	716.1
gene-ATP5G2	intact gene	363.5	250.5	191.2	155.1	295.6	295.2	23.1	220.3	246.4	323.4
gene-ATP5G3	intact gene	904.5	473.4	324.5	233.2	692.8	511.6	46.4	513.3	529.2	534.4
gene-ATP5H	intact gene	988.6	486	286.2	294.4	551.5	709.4	51.6	399.2	512.1	624.4
gene-ATP5I	intact gene	703.1	274.2	161.5	157.7	445	637.1	21.7	251.6	361.2	449.8
gene-ATP5J	intact gene	625.2	264.8	154.8	155.2	267.4	377.8	25.6	204.5	232.4	289
gene-ATP5J2	intact gene	804.5	289.3	172.8	204.6	363.9	427	30.2	264.5	346.9	401.7
gene-ATP5L	intact gene	1790.6	650.6	420	378.5	970.2	1169.4	81.5	514.5	694.4	817.3
gene-ATP5O	intact gene	956.9	328.4	217.9	223.6	502.9	586	33.8	263.7	383.3	422.7
gene-ATP5PB	intact gene	406.7	242.6	163.9	133.6	305.8	270.6	26.4	165.8	198.1	227.7
gene-ATP5S	intact gene	10.2	7.9	6.5	4.4	31.6	7.6	0.7	7.8	11.1	12.6
gene-ATP5SL	intact gene	67.4	35.4	59.4	58	58.9	77.1	5	38.4	56.8	63.3
gene-ATP6	intact gene	35604.8	12542.1	3931	4732	16977.3	9275.4	1363.5	8112.3	6870.7	6863.7
gene-ATP6AP1	intact gene	33.5	51.7	156.1	91.6	191.9	35.8	7.6	68.4	275.9	125.4
gene-ATP6AP1L	intact gene	0	0	0.2	0.2	0	0.1	0	0.1	0.1	0.1
gene-ATP6AP2	intact gene	48.2	41.4	108.8	113.9	194.4	46.3	9.9	39.4	130.1	85.2
gene-ATP6V0A1	intact gene	40.2	11.8	34.4	50.7	45	31	2.4	12.5	33.1	34.8
gene-ATP6V0A2	intact gene	27.7	15.9	38.3	35.5	26.2	38.1	6.9	33.6	50.3	43
gene-ATP6V0A4	intact gene	0.1	0	0	0.2	99.2	0	0	0.1	111.8	9.3
gene-ATP6V0B	intact gene	82.6	68.4	140.4	112.4	158.3	54.3	16.6	61.7	194.3	110.2
gene-ATP6V0C	intact gene	356.9	152.1	352.3	418.8	486.3	264.9	36.3	159	527.8	336.4
gene-ATP6V0D1	intact gene	47.4	30.6	97.5	103.3	83.5	37.7	4.8	32.5	62.1	59
gene-ATP6V0D2	intact gene	0.1	0.5	3.1	5.9	55.6	0.3	0.1	0.3	119.2	10.3
gene-ATP6V0E1	intact gene	144.3	54.1	163.7	238.5	232.5	116.9	9.1	70	309.9	167.5
gene-ATP6V0E2	intact gene	10.7	7.9	28	19.7	12.2	12.6	2.3	10.4	20.8	18.2
gene-ATP6V1A	intact gene	20.2	13.8	35.3	33.5	25.6	12.5	1.8	13.1	29.2	27
gene-ATP6V1AL	intact gene	4.3	2.2	13.2	6.1	173.4	4.4	0.6	2.4	169	19.4
gene-ATP6V1B2	intact gene	43.9	30.4	70.5	57.1	54.8	24.3	5.7	29.4	52.2	72.3
gene-ATP6V1C1	intact gene	53.2	22.1	56.4	118.6	37.6	30.5	4.8	22.7	36.8	34.2
gene-ATP6V1C2	intact gene	3.4	0.9	3.7	14.7	56.3	3.1	0.4	4.8	75.9	17.3
gene-ATP6V1D	intact gene	102.9	48.5	73.3	70.3	128	57	6.6	38.2	113.5	74.1
gene-ATP6V1E1	intact gene	58.1	45.7	45.7	65	94	45.2	3.6	29.1	138.4	57.6
gene-ATP6V1G1	intact gene	251.6	78.9	218.3	213.6	163.3	180.6	12.3	97.6	167.2	164.4
gene-ATP6V1G3	intact gene	0.5	0.7	2.1	0.9	232.6	0.2	0.1	0.2	336	27.2
gene-ATP6V1H	intact gene	13.1	12.9	22.2	20.3	48.2	14.5	2.4	11.7	47.4	25.2
gene-ATP7A	intact gene	9.2	3.4	20.5	28.2	9.2	4.8	0.9	3.8	10.5	8.3
gene-ATP7B	intact gene	0	12.6	0.3	0.1	0.4	0	0.2	3.7	2	2.9
gene-ATP8	intact gene	9044	2372.4	962.6	1024.6	3557.1	2082.5	238.6	1538.3	1552.8	1497.2
gene-ATP8A1	intact gene	6.7	5.7	15.8	24.9	5.2	4.4	0.9	4.1	10.3	8.4
gene-ATP8A2	intact gene	0	0.1	1.1	0.4	3.6	0.3	0.1	3.8	6.2	8.6
gene-ATP8B1	intact gene	0.4	0	0.3	2.8	3.6	0	1.1	11.1	11.8	12.6
gene-ATP8B2	intact gene	31.4	11.1	71	70.1	38.2	39.9	4.8	22.3	44.5	40
gene-ATP8B3	intact gene	1.2	0.8	2.9	2	0.7	0.6	0.1	1.7	2.4	3.7
gene-ATP8B4	intact gene	8.2	11.3	9	22.4	4.3	7.6	4.2	17.2	30.5	25.7
gene-ATP9A	intact gene	1.9	2.2	2.7	7	6.4	5.7	0.4	2.6	10.5	7.6
gene-ATP9B	intact gene	7	5.3	14	13.5	7.4	7.8	1.5	6.6	11.3	9.8
gene-ATPAF1	intact gene	17.2	6.4	13.5	16.5	16.7	16.6	1.7	9.5	17.1	16.1
gene-ATPAF2	intact gene	13.2	7.1	12.3	9.8	21.6	11.9	1.2	8.9	11.4	10.9
gene-ATPIF1	intact gene	1688.5	501.5	263.2	353.1	588.3	954.5	45.9	415.8	593.3	726.5
gene-ATR	intact gene	1.5	1	7.2	2.8	1.7	1.4	0.3	2.4	4.8	3.9
gene-ATRAID	intact gene	110.3	153.3	163.7	140.9	221.6	127.4	25.8	108.1	148.7	179.2
gene-ATRIP	intact gene	6.4	6.5	33.6	17.9	9.9	7.3	1.9	9.8	16.3	15.7
gene-ATRN	intact gene	44.7	25.6	119.3	123	69	51.7	6.4	26.1	81.3	41.4
gene-ATRNL1	intact gene	2.8	0.3	1.5	21.2	4.3	4.7	0.4	0.8	4	2.9
gene-ATRX	intact gene	12.3	4.6	26.1	27.4	8.3	13.2	1.3	6.3	15.7	12
gene-ATVR1	intact gene	37.6	17.3	40.1	84.5	61	45.8	4.6	27.6	58.1	51.8
gene-ATXN1	intact gene	6.3	5	19	14.7	7.2	9.9	0.7	4.1	12.4	9.8
gene-ATXN10	intact gene	6.1	6	12.3	7.5	8.5	7.5	2.3	6.8	11.1	10
gene-ATXN1L	intact gene	14.6	5.6	27	32.4	17.8	18.5	1.6	9.8	20.3	16.2
gene-ATXN2	intact gene	19.2	9.6	38.3	35.9	21.1	16.1	2.2	12.3	25.4	25.4
gene-ATXN3	intact gene	10.2	5.9	35.6	28.1	9.3	13.2	2	9.9	22.5	22.2
gene-ATXN7	intact gene	9.7	5.2	24.5	20.4	9.2	9.7	1	3.7	11.5	10.2
gene-ATXN7L1	intact gene	8.9	8.4	24.2	21.4	10.3	12.4	1.4	7.1	14.6	11.7
gene-ATXN7L2	partial	11.8	5.4	14.8	16.7	8	22	2.3	10.4	16.3	18.2
gene-ATXN7L3	intact gene	65.5	31	70.7	92.3	73	52.1	5.7	35.4	71.9	76.8
gene-AUH	intact gene	15.9	16.6	6.3	6.8	27	10.9	0.7	5.4	7.8	6.2
gene-AUP1	intact gene	72.1	207.4	169.4	123.3	152.1	78.1	27.6	98.4	139.1	154.9
gene-AURKAIP1	intact gene	41.8	24.8	39.3	34.6	39.9	40.3	4.1	26.9	36.3	39.6
gene-AURKB	intact gene	0.7	1.2	10.2	3.9	1	0.5	0	8	10.1	11.8
gene-AUTS2	intact gene	2.9	1.7	2.3	12.5	10.8	4.7	7.2	8.6	4.8	3.1
gene-AVD	intact gene	43.8	25.6	45.3	217.7	15.6	97.9	5.1	48.1	123.4	209.7
gene-AVDL	intact gene	1.6	2.6	1.1	1.7	5580.4	2.7	1.5	0.3	1.4	0.2
gene-AVEN	intact gene	19.6	11.1	31.5	33.7	24	26.2	5.2	18.7	30.7	28.5
gene-AVL9	intact gene	4.9	8.5	13.4	11.6	10.4	10.9	1.7	6.1	15.4	14.5
gene-AVP	intact gene	0.7	0	0.1	0.4	0.4	0.3	0	0	0	0.1
gene-AVPI1	intact gene	13.7	58.4	20.4	85.5	105.1	14.2	3.3	22	71	49.4
gene-AVPR1A	intact gene	0.6	0.2	0.1	0.3	28.3	0	0.5	0.6	54.2	2.4
gene-AVPR1B	intact gene	0.2	0.1	1.6	1	0.2	0.2	0	1	1	1.7
gene-AVPR2	intact gene	0	0	0	0	0.1	0.2	0	0	1.4	0.8
gene-AVR2	intact gene	0.1	0.2	0.1	0	0.3	0.3	0	0.1	0	0.2
gene-AWAT1	intact gene	1.7	391.5	3.2	3.8	48.9	0.9	0.2	0.7	1.9	1.9
gene-AXDND1	intact gene	0	0	0.2	0.1	0.4	0.1	0	0	0.1	0.1
gene-AXIN1	intact gene	10.3	5.2	18.8	29.9	10.7	12.1	2	21.5	30.9	34.8
gene-AXIN2	intact gene	3.6	4.6	10.7	25.6	6.4	4.9	1.4	12.6	23.4	19.7
gene-AXL	intact gene	6.2	20.4	20.6	18.5	48	23.1	1.6	5.8	19.5	11.3
gene-AZI2	intact gene	40	33.8	74.2	58.3	49.9	43.7	9.5	37.8	58.6	72
gene-AZIN1	intact gene	60.9	41.7	84.9	66.7	36.5	43.9	20.4	61	92.1	87.5
gene-AZIN2	intact gene	6	3.4	17.2	11.7	5.7	13	0.7	5.4	9	9.4
gene-AvBD1	intact gene	0.5	37.4	22.3	51.8	6.3	0.1	1.3	1.6	37.1	25.1
gene-AvBD10	intact gene	20.8	1411.3	30.1	16.6	79861.1	18.8	19.3	9.1	17.4	5.5
gene-AvBD11	intact gene	0	0	0.3	0	15.9	0	0	0	0.1	0
gene-AvBD12	intact gene	17.6	0.2	0.1	0.1	20.6	1.8	0	0	0.9	0.4
gene-AvBD13	intact gene	0	49	0.1	0	0	0	0	0	0	0
gene-AvBD14	intact gene	0	0	0.3	0	0	0	0	0	0.6	0
gene-AvBD3	intact gene	0.1	0.1	0	0.5	0	0	0	0.2	0	0.2
gene-AvBD4	pseudogene	0	1	3.1	1.4	0.2	0	0.3	0	1.4	0.4
gene-AvBD5	intact gene	0	0.4	0.4	1	0.5	0.1	0	0	0.7	0.9
gene-AvBD6	intact gene	0	6.4	2.5	6.4	0.6	0	0.1	0.1	5.4	2.8
gene-AvBD7	intact gene	0.3	26	13.4	41.5	5	0.1	1.9	1.7	21.3	17.9
gene-AvBD8	intact gene	0.1	210.7	0.3	0	0	0.1	0	0	0	0
gene-AvBD9	intact gene	4.2	10034.4	3.7	6.1	309.3	1.2	0.1	1.6	1.5	1.5
gene-B2M	intact gene	5026.4	4742.5	15258.7	16917.2	13016.9	3479.4	322.5	4115.2	12142.8	10241.7
gene-B3GALNT1	intact gene	4.4	1.3	8.2	8.3	1.8	2.5	0.4	2.1	5.4	4
gene-B3GALNT2	intact gene	10.6	5	14	16.4	36.9	22.9	1.4	7.5	23.2	19.4
gene-B3GALT1	intact gene	0.4	0	0.3	0	0.7	0.4	0	0.1	0.3	0.2
gene-B3GALT2	intact gene	3.3	0.6	2.5	5.6	2.1	4.1	0.9	0.5	3.5	2
gene-B3GALT5	intact gene	0.2	2.7	0	2.6	0.7	0	0.2	1.5	6.9	9
gene-B3GALT6	intact gene	2.2	2.7	5.3	5.1	4.9	1.9	0.6	1.7	4.5	2.5
gene-B3GAT1	intact gene	0.4	0	1.2	0.5	0.1	0.4	0	0.1	0.5	1.5
gene-B3GAT1L	intact gene	1.1	0	1.4	0.5	0.3	1.2	0.1	0.4	3.1	0.9
gene-B3GAT2	intact gene	0.3	0.2	1.3	414.2	2	0.3	0.1	0.2	2	91.7
gene-B3GAT3	partial	36.3	20.9	42.1	34.8	31.1	36.2	12.4	28.8	47.6	41.2
gene-B3GLCT	intact gene	7.1	3.8	15	11.4	7.1	8.3	0.9	3.1	9.8	5.9
gene-B3GNT2	intact gene	11	6.4	25.8	19.8	15.5	4.7	1.4	12.9	23.5	29.9
gene-B3GNT3	intact gene	0.3	0.7	5.3	1.4	0.2	0.2	0.2	30.3	62.5	93.5
gene-B3GNT4	intact gene	1.8	3.5	24.3	9.1	3.1	2.2	0.3	3.9	6.8	8.3
gene-B3GNT5	intact gene	1.5	2.1	40.2	14.8	2.8	2.4	0.3	10.5	14.8	7.9
gene-B3GNT7	intact gene	0.3	0.7	0.9	5.7	18.2	0.5	28.6	21.2	32.3	9.8
gene-B3GNT9	intact gene	7.6	2.4	13.5	9.6	3.4	5.7	0.4	4.9	16.4	9.3
gene-B3GNTL	intact gene	0.1	0.2	0.3	2.6	0.1	0	0	0	0.1	0.1
gene-B3GNTL1	intact gene	2.6	1.5	18.6	3.3	2.9	2.7	0.1	4	4.5	6.3
gene-B4GALNT3	intact gene	6	0.1	0.6	47.8	31.8	7.1	0.9	0.8	3.3	8.5
gene-B4GALNT4	intact gene	1.5	0.7	3.1	2.4	0.8	1	0.3	1.7	5.6	3.6
gene-B4GALT1	intact gene	8.8	10.8	26.4	20.7	11.8	4.7	1.8	6.8	20.5	18
gene-B4GALT2	intact gene	74.1	10.9	62.4	104.8	62.1	67.9	20.1	37.8	88.1	60.3
gene-B4GALT3	intact gene	46.8	28	56.4	61.1	46.9	46.7	6.4	27.1	49.6	51
gene-B4GALT4	intact gene	6	9	19.7	11.7	19.5	7	1.5	16.8	19.7	22.2
gene-B4GALT5	intact gene	10.5	10.6	23	32.3	12.5	7.9	4.2	15	35.1	36.5
gene-B4GALT6	intact gene	2.6	8.5	8.1	4.4	1.2	0.7	0.3	2.8	8	9.3
gene-B4GALT7	intact gene	21.1	40.1	37.1	33.9	40.7	30.3	10	31.8	37	37.6
gene-B4GALTL	intact gene	6.7	5.7	26	14.8	11.2	7.1	0.9	7.8	11.1	12.3
gene-B9D1	intact gene	2.5	2.5	7	4.7	9	6.1	0.4	2.8	7.7	6.6
gene-B9D2	intact gene	8.8	3.8	22.7	17.3	26.8	13.6	1.1	7.7	20.2	19.5
gene-BAALC	intact gene	0.9	0	0	0.1	1.7	0	0	0.4	0.6	0.4
gene-BAAT	intact gene	1.4	119.2	5.9	8.6	160.2	1.2	2.7	183.3	80.2	53.1
gene-BABAM1	intact gene	43.7	55.4	91.8	79.1	96.1	108.7	10.8	58.2	86.8	97
gene-BACE1	intact gene	28.6	13.8	38.9	46.8	28	30.9	2.3	13.5	33.4	27.1
gene-BACE2	intact gene	2.4	10.1	6.4	11	10.2	2.5	8.5	12.3	21.6	14.3
gene-BACH1	intact gene	34	25.2	33.8	60.3	24.7	15.6	3	11.4	27.8	26.8
gene-BACH2	intact gene	2.1	2.4	9.1	4.1	1.4	2.8	0.5	1.2	3.3	3.3
gene-BAG1	intact gene	6.2	4.5	11.9	10.9	6.2	6.9	1.4	4.9	11.2	10
gene-BAG2	intact gene	28.1	0.9	16.5	26.1	11.4	2419.6	2.6	47.6	175.6	159.1
gene-BAG3	intact gene	155.8	28.7	34.2	99.4	78.8	151.7	8.2	23.4	67.6	90.6
gene-BAG4	intact gene	24.1	15.1	42.3	43.7	46.7	21.3	5.2	24.9	37.2	38.1
gene-BAG5	intact gene	25.6	7.5	27	103.2	9.9	15.3	1.4	4.8	13.3	10.8
gene-BAHCC1	intact gene	68.5	14.2	128.9	106.4	28.3	63.4	4.4	22	61.3	58.7
gene-BAHD1	intact gene	9.1	7.1	34.4	33.7	27.3	17.4	1.7	11.9	23.3	21.6
gene-BAIAP2	intact gene	18.9	42.3	36.4	60.1	79.9	13.1	1.6	6.3	20.4	17
gene-BAIAP2L1	intact gene	7	13.1	2.1	47.3	21.1	4.9	13.2	22	53.2	65.7
gene-BAIAP2L2	intact gene	0.5	2.4	1.8	1.8	13.7	0.6	3.4	25.1	18.4	12.8
gene-BAK1	intact gene	19.5	30.9	141.3	65.7	17.6	33.7	4.2	54.7	86.4	117.9
gene-BAMBI	intact gene	9.8	88.9	65.9	74.6	75.6	1.1	1.9	11	48.2	102
gene-BANF1	intact gene	435.6	225.1	399.3	370.5	263	548.3	25.2	242.1	449.7	463.9
gene-BANK1	intact gene	0.3	0.9	19.9	2.3	0.7	0.4	0.1	1.9	3.8	3.6
gene-BANP	intact gene	5.3	2.9	14.5	12	6.4	6.9	0.9	3.5	8.5	6.9
gene-BAP1	intact gene	28.8	18.4	64	83.6	32.6	31.5	3.1	22.4	43.1	40.6
gene-BARD1	intact gene	0.3	0.3	3.8	1.9	0.6	0.3	0.1	2.1	4.9	3.6
gene-BARHL1	intact gene	0	0	0	0	0	0	0	0	0	0
gene-BARHL2	intact gene	0	0	0	0	0	0	0	0	0	0
gene-BARL	intact gene	0.2	16.8	56.2	0.1	4.9	0.2	0.1	9	8.4	2.3
gene-BARX1	intact gene	0.2	0.1	7.2	3.4	0.6	1578.9	0.4	0.2	1.8	2.2
gene-BARX2	intact gene	3	0.3	0.1	2.3	0	1.8	3.8	2.7	0.8	0.8
gene-BASP1	intact gene	21.2	141	259.2	272.7	13.2	437.8	19.2	48.1	82.5	112.1
gene-BATF	intact gene	5	4.8	44.4	12.3	4.6	4.9	0.5	7.7	15.7	21
gene-BATF3	intact gene	13	9.7	34.2	34.8	7.2	4.8	0.7	12.6	21.9	16.6
gene-BAZ1A	intact gene	11.3	8.4	42.3	38.1	12.5	10.4	1.3	14.9	26.9	29.5
gene-BAZ1B	intact gene	18.4	22.4	66.9	53.2	28.8	21.5	2.1	17.4	39.2	35
gene-BAZ2A	pseudogene	47.7	21.2	92.3	127.2	43.8	34.6	5	26.4	48.2	58.9
gene-BAZ2B	intact gene	8.9	3.5	9	21.9	8	13	1.3	6.5	12.8	9.4
gene-BBIP1	intact gene	52.3	39.8	49.5	41.5	252.2	74.6	5.9	33.1	49.5	52.4
gene-BBLN	intact gene	62	21.5	56.6	63.7	74.5	38.8	5	33.6	58.2	54.3
gene-BBOF1	intact gene	0.5	1	0.7	1.5	3.8	0.4	0.1	0.8	0.6	1.8
gene-BBOX1	intact gene	18.5	85.6	5	3.4	109.3	47.7	1.3	3.6	6.2	4.1
gene-BBS10	intact gene	2.7	1.3	10.9	5.5	4.7	3.9	1	3	6.7	4.2
gene-BBS12	intact gene	1.1	0.2	2.4	2.2	1.7	1.5	0.1	0.8	2.3	1.5
gene-BBS2	intact gene	17	13.4	23.7	23.5	54.8	12.1	4.2	11.4	17.8	15.4
gene-BBS4	intact gene	5.7	3	7	12.6	14.5	5.5	0.7	5.5	13.4	15.6
gene-BBS5	intact gene	9.7	1.2	3	4.1	3.5	2.5	0.4	2.2	3.8	2.7
gene-BBS7	intact gene	6.3	2.3	25.1	13.6	5.3	7.6	0.6	3.2	9.2	9.1
gene-BBS9	intact gene	0.9	0.1	0.8	1.5	2.7	1.2	0.1	0.3	1.4	1.2
gene-BBX	intact gene	5.8	2.8	18.5	11.6	7.1	7.3	1.1	4.7	11	8.8
gene-BCAN	intact gene	2.2	0	0	0.3	0.3	0.2	0	0	0.4	0.2
gene-BCAP29	intact gene	77.6	50.1	96.3	101	36.3	98.3	10.5	41.2	81.6	79.7
gene-BCAP31	intact gene	174.9	150.6	272.2	335.6	297.2	231.2	32.9	161.8	291.1	322.8
gene-BCAR1	intact gene	63.4	32.7	47.3	106	110.8	54.8	6.6	40.7	71.5	77.3
gene-BCAR3	intact gene	1.1	11.9	0.4	0.9	14.6	1.3	0.8	6	10.5	14
gene-BCAS1	intact gene	1.9	0.1	6.2	2.6	0.3	4.4	0.1	10.3	46.8	9.1
gene-BCAS2	intact gene	55.9	61.4	103.1	76.8	64.4	65.2	11.8	59.7	77.9	94.4
gene-BCAS3	intact gene	6.9	5	10.5	19.1	13.2	5.6	0.7	3.7	7.8	7
gene-BCAT1	intact gene	17.1	5.6	31.3	8	116.6	6	15.9	11.3	10.5	9.6
gene-BCCIP	intact gene	21.6	22.9	34.6	32.7	25.5	37.9	6.4	25.3	35.3	31.2
gene-BCDIN3D	intact gene	3	2.4	8.9	8.3	4.5	4.9	0.9	4.1	6.2	5
gene-BCHE	intact gene	21.9	14.4	14.3	2.7	6.4	12.9	13	39.3	47.9	68.1
gene-BCKDHA	intact gene	233.3	118.5	75.9	67.6	302.5	172.9	10.5	69.9	103.3	113.3
gene-BCKDHB	intact gene	94.4	36.4	12.2	13.4	68.3	41.7	18.9	15.2	14.9	14.1
gene-BCKDK	pseudogene	73.7	53	129.1	86.6	96.6	73.1	7.6	39.7	72	73.6
gene-BCL10	intact gene	9.9	6.4	26.5	15.3	6.9	7.1	1.7	8.8	14.7	14
gene-BCL11A	intact gene	4.3	0.5	37.5	3.4	1.6	6	0.1	3.7	10.1	13.9
gene-BCL11B	intact gene	2.2	1.5	35.4	9.9	3.5	2.3	0.3	6.6	14.9	9.9
gene-BCL2	intact gene	8.8	1.9	35.8	16.1	14.9	7	0.9	4.4	18.7	11.6
gene-BCL2A1	intact gene	7.3	7.2	26.6	17.5	6.7	8.1	0.4	5.2	16.5	15.2
gene-BCL2L1	intact gene	93.9	37.4	75.2	332.2	87.2	37.1	2.8	19.2	55.5	62.8
gene-BCL2L10	intact gene	265	56.3	300.5	677.2	123	83.7	58	102.8	203.7	141.1
gene-BCL2L11	intact gene	2.6	2.5	12.8	10.3	3.4	4.3	0.4	2.7	8.4	6.1
gene-BCL2L13	intact gene	14.3	3.9	8.1	8	15.7	14.3	1.3	4.7	10.6	9.6
gene-BCL2L14	intact gene	0.1	20	5.6	1.3	0.8	0.2	4.3	24.5	22.1	31
gene-BCL2L15	intact gene	7.3	55.9	7.4	14.3	94.7	3.4	4.5	71	64.7	92.2
gene-BCL6	intact gene	35.7	26.9	103.8	79.8	58.3	55	2.5	17.5	63.1	50.8
gene-BCL7A	intact gene	6	11.1	31	12.1	12.9	5.8	1.8	7.1	13.3	14.4
gene-BCL7B	intact gene	77.2	39.6	82.9	61.6	62.2	57.9	6.4	38.3	64.5	64.9
gene-BCL9	intact gene	7.4	5.2	6.9	20.5	11.3	10.3	1	6.7	15	13.8
gene-BCL9L	intact gene	8.5	3.4	21.8	25.6	9.6	14.7	0.7	5.6	17.4	17.6
gene-BCLAF1	intact gene	19.1	11.6	53.7	42.5	25.1	23.2	3.7	17.6	34.2	29.1
gene-BCO1	intact gene	5.5	11	13.2	12.6	16.5	5.5	0.4	19.6	7.9	9.3
gene-BCO2	intact gene	0.6	0.4	3.8	3.3	31.7	1.2	0.2	0.7	1.9	2.5
gene-BCOR	intact gene	14.7	4.7	26.2	34.1	16.3	15.4	1.1	8.5	18.7	19.1
gene-BCORL	intact gene	0	0.9	0	0	0.1	0	0	0	0	0
gene-BCORL1	intact gene	6.9	3.5	18	20.9	8.4	8.5	0.7	4.6	8.5	10.2
gene-BCR	intact gene	5.9	2	14.7	17.5	9.3	5	0.8	3.8	12.4	8.7
gene-BCS1L	intact gene	9.5	4.8	10.3	10.9	12.7	8.8	0.9	7.3	10.3	10.2
gene-BDH1A	intact gene	468.4	6.9	88.7	102.5	117.5	278.9	12	95.8	182	120
gene-BDH1B	partial	24.9	2.6	13.7	11.4	104.5	10.1	1.2	5.8	11.9	8.2
gene-BDH2	intact gene	26.7	51.2	27.8	27.1	206.3	10.6	5.5	39.6	50.6	49
gene-BDKRB1	intact gene	3.3	0.8	0.9	5.1	1.2	2.5	0.3	8.9	11.6	6.4
gene-BDKRB2	intact gene	0.9	0.2	0.3	2.1	0.6	5.2	0.3	2.9	11	8
gene-BDNF	intact gene	0.2	0.1	0	1.9	0.1	0.3	0	0.1	0.8	0.3
gene-BDP1	intact gene	3.9	1.8	7.7	8.3	3.4	4.5	0.6	2.5	5.1	4.1
gene-BEAN1	intact gene	1.9	3	18.9	10.3	5.7	3.4	0.8	8.3	17.7	14.4
gene-BECN1	intact gene	63.9	27.5	51.9	56.5	35.4	36.8	5.9	19.3	39	33.4
gene-BEGAIN	intact gene	0	0	0	0	0.4	0	0	0	0.1	0.1
gene-BEND2	intact gene	1.4	0.8	7.6	2.8	2.6	1.3	0.2	2	3.2	2.4
gene-BEND3	intact gene	4.3	9.8	16.3	6.2	7.7	13.4	0.8	4.6	6.4	7.8
gene-BEND4	intact gene	5	0.1	0.7	0.6	0.5	0.1	0.1	0.9	2.4	0.9
gene-BEND5	intact gene	4.8	5.6	6.1	6.1	4.1	56.1	0.6	5	10.2	9.9
gene-BEND6	intact gene	2.3	1.6	5	5.8	5.4	5.9	0.3	2	6.4	6.2
gene-BEND7	intact gene	20.2	19.8	32.4	25.9	42.4	11.3	3.8	23.4	31.6	39.8
gene-BEST1	intact gene	0.1	0.2	0.7	0.8	0.5	1.3	0	3.6	4.7	8.4
gene-BEST3	intact gene	9.7	0	0	0.1	0	0	0	0	0.1	0
gene-BEST4	intact gene	1.8	0.2	1.1	8.2	0.5	0.7	0.1	0.5	3	70.8
gene-BET1	intact gene	5.7	20.2	10	9.7	12.2	6.1	6.8	14.5	12.7	10.8
gene-BET1L	intact gene	20.1	18.3	39.2	42.3	25.3	19.4	3.3	19.4	35.5	32.1
gene-BF2	intact gene	4089.4	3575	12416	13882.3	8438	2600.8	218.8	3088.7	8602.9	7658.2
gene-BFAR	intact gene	10.4	9.4	34.6	27.4	17.5	10.8	2.1	15.1	29.6	27.4
gene-BFSP1	intact gene	0.2	1.2	14.3	0.7	0.6	0.2	0	1	1.3	0.9
gene-BFSP2	intact gene	0	0	0	0	0	0	0	0	0	0
gene-BG1	intact gene	9.8	41.9	6.7	15.9	44.7	0.7	0.2	33.4	39.4	51.7
gene-BG8	intact gene	33	11.5	27.3	83.5	17.2	5.7	0.5	20.4	18.7	23.8
gene-BGLAP	intact gene	18.4	5	27.8	21.7	5.5	12.3	0.8	5.6	14.5	21.5
gene-BHLHA15	intact gene	0.2	4.7	7.2	2.3	1.4	0.1	24.9	16.1	8.7	6.4
gene-BHLHA9	intact gene	0	0	0	0	0	0	0	0	0	0
gene-BHLHE22	partial	4.5	0.5	1.6	10.1	0.4	3.1	0.4	8.8	10.5	8.7
gene-BHLHE23	intact gene	0	0.2	3.6	1.4	0.2	0	0	1.2	2.9	2.1
gene-BHLHE40	intact gene	158.1	116.4	68.4	166.1	200.9	73.7	8.5	44.2	100.3	101.4
gene-BHLHE41	intact gene	6.8	19.2	45.9	21.8	12.5	19.8	4.2	7.1	14.3	19.7
gene-BHMT	intact gene	3.4	484.6	1.8	2.6	87.3	5.1	0.2	0.2	2	2.3
gene-BICC1	intact gene	11.2	1.6	5.4	15	45.1	8.9	1.6	4.4	17.2	9.4
gene-BICD1	intact gene	1.6	0.2	0.9	9.2	2.4	8.6	0.1	0.6	2.1	1.8
gene-BICD2	intact gene	59.6	7.5	73.5	98.4	27.6	148.4	1.8	16.4	48.3	46.3
gene-BICDL1	intact gene	0.1	0.1	0.2	0.3	0.1	0	0	0.1	0.2	0.1
gene-BICRA	partial	10.1	3.9	23.2	26.1	7.9	13.1	1.1	5.7	13.4	11.9
gene-BID	intact gene	11	40.6	61.3	42.8	33.7	10.7	1.9	21.9	41.8	43
gene-BIK	intact gene	4	3.7	5	6.1	2	0.3	0.2	2.4	5.3	9.6
gene-BIN1	intact gene	18.2	4.4	41.7	23.4	6.8	12.2	1.3	5.4	17.9	11.4
gene-BIN2	intact gene	19.7	21.3	284.3	94.8	15.2	12.9	2.5	31.5	55.7	57.2
gene-BIN3	intact gene	51	34.7	114.4	78.6	67.2	49.4	6.2	38.9	80.8	72.3
gene-BIRC2	intact gene	87	86.9	187.7	248.6	54.9	49.2	9.6	49.6	82.7	100
gene-BIRC5	intact gene	3	6.4	44.5	13.9	22.7	3.3	0.3	28.2	37.6	40.1
gene-BIRC6	intact gene	13	7.5	30.9	18.6	10.2	15.3	2.2	7.8	18.5	14.2
gene-BIRC7	intact gene	0.2	0.1	0.4	0.7	0.2	0.2	0.1	0	0.2	0.1
gene-BIRC8	intact gene	12.3	15.3	20.1	27.2	20.1	13.2	1.6	9.4	24.4	20
gene-BIVM	intact gene	17.4	8.1	24.5	17.9	17.6	9.8	3.8	16.8	25.3	21.3
gene-BKJ	intact gene	0.1	0.1	0.9	0.8	1	0	0	0.3	1.3	1.4
gene-BLACAT1	intact gene	0	0	0	0.6	2.4	0.2	0.1	0.2	0.4	0.2
gene-BLB1	partial	661.4	480	4423.4	1413.6	502.6	645.5	41.7	968.1	1905.7	1697.4
gene-BLB2	intact gene	2126.1	1478	12082.8	3877.3	1225.2	1977.4	117.6	3195.1	6301	5638.4
gene-BLCAP	intact gene	97.1	30.9	99.3	106.3	88.3	127.9	8.9	52.4	93.1	101.6
gene-BLEC1	intact gene	4.1	1	27.8	5.3	1.7	2.7	0.1	3.9	8.9	9.3
gene-BLEC2	intact gene	0.7	0.6	6.1	3.6	0.9	0.9	0.1	0.4	0.7	1.6
gene-BLEC3	intact gene	6.5	2.6	14.8	16.9	24.1	7.7	0.4	4	14.5	13.5
gene-BLK	intact gene	1.7	4.3	28	8.7	1.7	2.1	0.2	7.8	12	14.8
gene-BLM	intact gene	2.7	1.7	12.1	5.9	2.9	2.8	0.3	4.4	7.3	6.8
gene-BLMH	intact gene	29.2	48.6	52	54.5	65.2	25	4.5	33.5	46.4	52.5
gene-BLOC1S1	intact gene	137.9	83.2	115.8	105.7	132.6	159.7	20.7	71.3	111	136.6
gene-BLOC1S2	intact gene	17.7	12.6	27	21.5	18	16	3.8	19.6	31.9	31
gene-BLOC1S3	intact gene	38.5	16.2	60.4	29	43.6	24.6	3.3	24.1	45.9	43.5
gene-BLOC1S4	intact gene	30.7	23.6	33.6	50.8	60.9	43.2	4.1	19	47.3	40.2
gene-BLOC1S5	intact gene	29.2	19	41.1	42.6	39.6	13.4	1.5	15.2	31.3	27.7
gene-BLOC1S6	intact gene	26.2	19.6	61.1	61.7	24.8	17.6	2.2	20.2	32.4	33.2
gene-BLVRA	intact gene	0.5	1.1	11.6	3.5	29.6	0.3	1	8.1	23.4	16.3
gene-BLZF1	intact gene	19.2	9.5	23.7	25.2	27.7	35.9	3	11	26.2	20.7
gene-BMF	intact gene	5.9	4.1	31.1	18.2	24.1	3.9	0.8	6.9	19.2	17.5
gene-BMI1	intact gene	29.8	7.9	36.4	38.4	45.7	26.6	2.9	12.2	32.2	22.9
gene-BMP10	intact gene	1.6	2.5	0	0	0	0	0	0	0	0
gene-BMP15	intact gene	0.5	0	0.3	1.3	0.2	0.2	0	0.1	0.2	0.2
gene-BMP2	intact gene	2.8	1.5	3.8	162.5	4.1	0.8	0.3	5.2	15	5.8
gene-BMP2K	intact gene	11.6	9.2	68	34	11.3	10.1	1.2	13.1	30.2	36.2
gene-BMP3	intact gene	0.1	0	0.1	5.7	13.3	0	0	1.1	6	1.2
gene-BMP4	intact gene	32	26.8	30.6	58.4	50.9	15.2	6.1	44.2	85.8	105.7
gene-BMP5	intact gene	4.6	3.1	0.1	11.9	0.6	0.1	0	1.9	7.1	4.6
gene-BMP6	intact gene	15.3	10.1	6	142.8	4	4	0.4	26.1	41.7	32.7
gene-BMP7	intact gene	24	0.5	8.8	9.8	3.3	7.5	0.2	3.1	10.2	18.2
gene-BMP8A	intact gene	1.1	0.1	0.6	3.1	0.5	0.4	0	0.1	0.8	0.3
gene-BMPER	intact gene	8.1	3.4	4.2	8	0.4	3.8	0.1	1.2	4.3	4.3
gene-BMPR1A	intact gene	8.3	4.5	5.7	10.2	10.1	23.6	0.9	4.5	12.2	8.4
gene-BMPR1B	intact gene	2.8	0.6	1.1	0.5	0.8	0.4	0.1	0	0.9	0.2
gene-BMPR2	intact gene	15.8	7.7	15.5	96.5	19.3	14.3	2.4	8.3	20.7	15.4
[truncated: 16,105 more rows]

## Sheet: Table S3
Table S3: Transcription levels (TPM) of genes and pseudogenes in different tissues of Piao chicken
gene name/accession number of CDS	types	heart	liver	spleen	lung	kidney	gizzard	pancreas	d/s	rectum	cecum
BX929356.1	gNAG	68.8	55.6	57.2	56.4	70	76.7	7.3	50.7	88.4	87.4
AMY2AP	pseudogene	0	0	0.5	0.2	0.1	0.1	0	0.1	0	0.1
C2orf73	pseudogene	0.2	0	0	0	0	0	0	0	0	0
C3AR1P	pseudogene	0	0	0.1	0	0	0.1	0	0	0.1	0.1
XR_006934971.1	gNAG	0.1	0	0.1	0	16.5	0.1	0	0	0	0
Gal1001	pseudogene	0	0	0	0.1	0.3	0.2	0	0	0.1	0.1
XR_006934871.1	gNAG	0	0	1.5	0.1	0.1	0	0	0.1	0	0.4
HG999685.3-12	oNAG	0.1	0	0.1	0	0.1	0.5	0	0	0.2	0
HG999685.3-13	oNAG	0	0	0.2	0.2	0.1	0.1	0	0.1	0.1	0.1
HG999685.3-15	oNAG	0.1	0.5	0.2	0.1	1.6	0.1	0	0.1	0.1	0.2
HG999691.3-4	oNAG	0.2	0	0	0.7	0.2	0.1	0	0	0	0
XR_005860927.2	gNAG	0.2	0	0.1	0.2	0	0.2	0	0.1	0.1	0
HG999691.3-6	oNAG	0.1	0.1	0.1	0.2	0	0	0	0	0	0
XR_002441773.1	oNAG	0	0.2	0.1	0	0	0.1	0	0.1	0	0.2
XR_006930819.1	gNAG	0	0	0	0.1	0.1	0	0	0	0.2	0
HG999690.3-2	oNAG	0.1	0	0.5	0.1	0	0	0	0	0	0
XR_005852552.2	gNAG	0.1	0.1	0	0.1	0.1	0	0	0	0.1	0
XR_006935568.1	gNAG	0	0	0	0	0.1	0	0	0	0	0
XR_005852428.2	gNAG	0	0	0	0	0.2	0	0	0	0	0
HG999690.3-3	oNAG	0	0	0	0	0.1	0	0	0	0	0
XR_005852539.2	gNAG	0	0	0.1	0	0.1	0	0	0	0	0
XM_046923587.1	gNAG	1	0	0	0	0	0	0	0	0	0
XR_005852805.2	gNAG	0.1	0	0	0.6	0.2	0.4	0.2	0	0.1	0.1
XR_005852881.2	gNAG	0	0	0	0.1	0	0	0	0	0.1	0.1
HG999690.3-6	oNAG	0	0	0.1	0.1	0	0	0	0	0	0.1
XR_006938027.1	gNAG	0.1	0	0.2	0.2	0.3	0.2	0	0	0.4	0
XR_005852913.2	gNAG	0.3	0	0.9	0.6	1.9	1.7	0	0.1	0.9	0
XR_003076955.3	gNAG	0	0	0.4	0.1	0.1	0	0	0	0	0
XR_006935768.1	gNAG	0	0	0.3	0.1	0	0.1	0	0.2	0.1	0
XM_040662863.2	gNAG	0.7	0.8	1.6	0.9	0.2	0.7	0	0.8	0.5	1
Gal1174	novel	0.2	0	0.1	0.5	0	0	0	0	0	0
XR_006933313.1	gNAG	0	0	0	0.1	0	0	0	0	0.1	0.1
HG999691.3-8	oNAG	0.1	0	0	0.1	0.3	0	0	0.1	0.2	0.4
Gal1181	novel	0.4	0.1	0.1	1.2	0.2	0.2	0	0	0.2	0
LR606185.1-1	oNAG	3.2	0	0	0	0	1.4	0	0	0.2	0.1
XR_006933265.1	gNAG	0.1	0	0.1	0	0	0	0	0	0	0
XR_004308861.1	oNAG	0.9	0	0.3	0.2	0.2	0.1	0	0.3	0.4	0.7
XR_005844515.2	gNAG	0	0	0	0.1	0.8	0	0	0.1	0	0
XR_005844489.2	gNAG	0	0	0	0	0	0.4	0	0	0	0
AC163699.4	gNAG	0.5	0	0	0	1.2	0	0	0	0	0
Gal1195	novel	0.4	0	1.9	0.5	0.2	1.6	0	0.7	1.8	0.2
XM_046939983.1	gNAG	0.1	0	2.1	0.3	0	0	0	0.3	0.3	0.7
CR406304.1	gNAG	0.9	0	0.1	0	0.1	0.3	0	0	0.5	0.7
Gal1200	novel	0	0	0	0	0	0	0	0	0	0
XR_006933163.1-1	gNAG	0.6	0.2	1.3	0.6	0.3	0.4	1.7	0.6	0.2	2.1
XR_005845829.2	gNAG	0	0	0	0.1	0.4	0	0	0	0	0
Gal1210	novel	0	0	0.2	0.3	0	0.1	0	0	0	0
XR_004158635.1	oNAG	0.1	0	0.7	0.1	0.3	0.3	0	0	0.2	0.1
XR_005845667.2	gNAG	0.1	0	0.3	0.4	0	0	0	0.1	0.3	0.1
Gal1220	novel	0.3	0.1	0.8	0.9	0	0.2	0	0	0.2	0.2
Gal1221	novel	0.1	0	0.1	0.4	0.1	0.1	0.2	0.1	0.2	0.1
XR_005847764.2	gNAG	0	0	0	0.3	2.5	0	0	0.1	0.3	0
AC163699.4-1	gNAG	2.4	4	5.2	4.2	2.6	2.2	0.5	1.8	3.9	2.2
Gal1238	novel	0.1	0.2	0	0.7	0.1	0	0	0	0.1	0
XM_046909902.1	gNAG	0	0	0.7	0.1	0	0	0	0.2	0	0.1
Gal1247	novel	0	0	0	0	0.3	0	0	0	0.2	0.1
HG999693.3-1	oNAG	0	0.3	0	0	0	0	0	0	0	0
XR_006932885.1-1	gNAG	0	0	0	0	10.4	0	0	0	0	0
XM_021383770.1	oNAG	0.1	0	0.2	0	0.2	0	0	0	0.2	0.2
XM_040679836.2	gNAG	0.8	0.4	0.3	0.7	1.3	0.5	0	0.4	0.4	0.3
HG999691.3-9	oNAG	0	0	0.3	0.4	0	0	0	0	0.2	0
XR_005853289.2	gNAG	0	0.2	0.3	1.5	0	4.7	0	1	1.8	1.2
XM_046925428.1	gNAG	0	8.1	0	0	0	0	0	0	0	2.6
XR_003077163.3	gNAG	0.3	0	0	0	0.9	0.6	0	0.1	0.6	0
AC239642.3	gNAG	0.4	0.1	1.2	0.7	0.3	0	0	0.1	0.1	0
HG999693.3-4	oNAG	0.1	0.1	0.1	0.1	0	0	0	0	0	0
XM_040646334.2	gNAG	0.1	0	0.1	0	1.7	0	0	0	0.1	0.2
XR_006935931.1	gNAG	0	0	0	0	0	0.1	0	1.3	0	0
XR_006935963.1	gNAG	0.4	0.1	0.7	0.3	0.1	0.3	0.1	0.2	0.2	0.1
HG999692.3-5	oNAG	0	0	0	0	0	0	0	0	0	0.1
AC171179.2	gNAG	0	0	0.6	0	0.1	0	0	0	0	0
HG999692.3-6	oNAG	4.1	3.2	11.5	5.9	8.5	3.2	1.2	5.1	10.8	12.3
XM_040681334.2	gNAG	0	0	0.5	0.2	0	0	0	0	0.1	0.2
HG999692.3-7	oNAG	0	0	0	0	0	1.6	0	0	0	0
XR_006931224.1	gNAG	0	1	0.1	0.4	0.3	0	0.2	0.1	0.1	0.1
HG999695.3-9	oNAG	0.3	0.2	0	0	0	0.5	0.1	0.1	0.1	0.2
XM_046927828.1	gNAG	1.1	0.2	0.4	0.5	0.3	0.2	0	0.5	0.8	0.4
XR_005839956.2	gNAG	0.2	0	0.2	0.1	0.2	0	0	0	0	0
XR_003077717.3	gNAG	0.3	0	1.1	1.2	0.1	0.5	0	0.1	0.5	0.3
XM_025155113.3	gNAG	0.6	0.5	1.1	3.1	0.8	1.1	0.1	0.4	0.9	0.3
XR_005854061.2-1	gNAG	0	0	0	0	0.5	0	0	0	0	0
HG999698.3-4	oNAG	4.4	0	0	0	0	0	0	0	0	0
HG999698.3-5	oNAG	1	0.4	1.4	0.9	1.6	0.5	0.2	0.8	1.8	1.3
HG999698.3-6	oNAG	0.1	0	0	0.1	0	0	0	0	0	0
HG999698.3-7	oNAG	0.1	0.1	0.1	0.4	0.1	0	0	0.1	0	0.1
HG999698.3-8	oNAG	0.2	0	0.3	0.2	0.2	0.2	0.1	0.4	0.1	0.3
Gal1337	novel	0	0	0.3	0	0	0.1	0	0	0	0
HG999700.3-5	oNAG	0	0	0.5	0	0	0.1	0	0	0	0.1
XR_002120561.1	oNAG	0	0.3	0	0.2	0	0	0	0	0	0
XR_005854745.2-1	gNAG	0	0	1.4	0	0	0	0	0	0	0.1
XM_031601960.1	oNAG	0	0	0.1	0.6	0.3	0.2	0	0	0	0
HG999700.3-6	oNAG	0.2	0.1	0.1	0	0	0	0	0	0	0
XR_005839431.1	gNAG	0	0	0	0	0	0.1	0	0	0	0
HG999699.3-5	oNAG	0	0	0.2	0	0.3	0	0	0	0	0
HG999699.3-6	oNAG	0	0.1	0	0	0.1	0.2	0	0	0	0
XR_006936568.1	gNAG	0.4	0.4	0.3	0.8	0.5	1.2	0.2	0.1	0.8	0.3
AF508797.1	gNAG	0.1	0.1	1.5	0	0	0	0	0	0.1	0.2
XR_006936008.1	gNAG	0.6	0	0.6	0.7	1.4	0.7	0.1	0.7	1.4	1.8
HG999701.3-10	oNAG	0	0	0.2	0.1	0	0.1	0	0.2	0.3	0.1
HG999701.3-11	oNAG	0.9	0.1	0	0.2	0	0.1	0.1	0.1	0	0.1
HG999682.3-12	oNAG	0.1	0	0	0	0.1	0	0	0	0.1	0
HG999682.3-13	oNAG	0.1	0.1	0.3	0	0.2	0	0	0	0	0
XR_005857495.2	gNAG	0	0	0.1	0	0.3	0.1	0	0.1	0	0
HG999682.3-14	oNAG	0.1	0	0.3	0.3	0.1	0.7	0	0.1	0.1	0.4
XR_005846514.2	gNAG	0	0	0	0	0	0	0	0	0	0.1
HG999682.3-15	oNAG	0	0	0.1	0	0	0	0.1	0	0.2	0.1
XR_005857827.2	gNAG	0.3	0	0	0	0	0	0	0.1	0.1	0
HG999692.3	oNAG	0.2	0	0	0	0.6	0	1.3	1	0.1	0
HG999686.3-13	oNAG	0	0	0.2	0.1	0.1	0	0	0	0.1	0
XR_005846768.2	gNAG	0.1	0	0	0	30.9	0	0	0	0	0.1
XM_046919052.1	gNAG	0	0	0.2	0.1	0.2	0.1	0	0	0.2	0
XR_004306281.1	oNAG	0	0.1	0.2	0.2	0.1	0	0.2	0	0	0
HG999682.3-16	oNAG	0	0	0	0	0.2	0	0	0	0	0
HG999682.3-17	oNAG	0	0	0	0	0	0.1	0	0	0.2	0.2
HG999682.3-18	oNAG	0	0.8	0.1	0	1.2	0	0	0.2	0.1	0.3
XM_046910589.1	gNAG	0	0	0.2	0	0	0.1	0	0	0	0
HG999682.3-19	oNAG	0.1	0	0.2	0.1	0	0	0	0	0	0
AC161819.3	gNAG	0	0	0	0	0.1	0	0	0	0	0.2
HG999682.3-20	oNAG	0	0	0.1	0	0	0	0	0	0.1	0.1
XR_006933675.1	gNAG	0	0	0.1	0.1	0	0	0	0	0	0
AC096683.2	gNAG	0.1	0	0.1	0	0	0.1	0.3	0	0	0
HG999686.3-15	oNAG	0.1	0	0	0	0	0	0	0	0	0.1
XR_005853659.2	gNAG	0.2	0	0.1	0.2	0	0.1	0	0.1	0	0
XR_005846386.2	gNAG	0	1.4	0	0	0	0	0	0	0	0
XR_005857942.2	gNAG	1.8	0.1	2.5	5.1	0.3	0.2	0	0.2	0.1	0.1
XR_005841202.2	gNAG	0.1	0	0.7	0.2	0.4	0.1	0	0.1	0.4	0.5
CR389347.1	gNAG	0	0.7	0	0	0.9	0	0	0.1	0	0
HG999697.3-3	oNAG	0	0	0	0.1	0	0	0	0	0.2	0
HG999702.3-3	oNAG	0	0.7	0.1	0	0	0.1	0	0.1	0	0
HG999695.3	oNAG	0	0	0.1	0	0.3	0	0	0	0.1	0
XM_040651315.2	gNAG	0	0.1	0.3	0	3.3	0	0.1	0.1	0.2	0.1
XR_006181154.1	oNAG	0.1	0	0.2	0.1	0.1	0.3	0	0	0.1	0.1
HG999708.3-2	oNAG	0.7	0.2	0.1	0.6	0.2	0.7	0	0	0.1	1
XR_001558149.2	oNAG	0	0	0.2	0.4	0.2	0	0.1	0	0	0
AC172369.4	gNAG	0.3	0.2	1.6	0.8	0.6	0.1	0	0.4	0.8	0.8
XM_040682774.2	gNAG	0	0	1.5	0.2	0	0	0	0.1	0.3	0.3
XM_031606429.1-1	oNAG	0	0	0.1	0.1	0	0	0	0	0.2	0
XR_002110300.2	oNAG	0.2	0	0.4	0.2	0	0.1	0	0	0	0.1
XM_040652761.2	gNAG	0.1	0	0.8	1.1	0.1	0	0	0.1	0.1	0
HG999706.3-4	oNAG	0	0	0.2	0.1	0.3	0	0	0.2	0.1	0
HG999706.3-5	oNAG	0.1	0.1	0	0.1	0	0	0	0	0	0
HG999705.3-4	oNAG	6.1	2.8	9.3	9.6	7.7	7.7	0.7	3.2	7.6	9.6
XR_005856247.2	gNAG	3.1	0.4	18.1	5.5	4.7	15	0.2	1.9	4	3.1
XR_006937201.1	gNAG	0	0	0.7	0.2	0	0	0	0	0	0
HG999705.3-5	oNAG	0.1	0	0.2	0	0	0	0	0.2	0	0
XM_040692769.2	gNAG	1.4	0.6	1.2	0.4	0.8	0.6	1.1	0.7	0.3	0.6
Gal1513	novel	2.2	1.5	7.9	4.2	1.6	2	0.6	2.9	3.8	4.5
NM_001389647.2	gNAG	4.2	1.7	14.4	61.5	5.8	4.6	0.5	7.3	11.6	12
XM_040692551.2	gNAG	0.1	0	0.3	1.1	0.4	0	0.1	0	0.9	0.3
XM_046913515.1	gNAG	0.2	0	0	0.1	0	0	0	0.1	0.1	0.1
XR_006938985.1-1	gNAG	0.1	0.2	0.3	0.5	0.1	4.1	0.3	0	0.8	1.4
XM_046913674.1	gNAG	0.6	0	0.5	0.4	0.4	1.1	0.1	0.2	0.3	0.2
Gal1523	novel	0	0	0.1	0.6	0	0.1	0	0	0.6	0.3
XR_005848516.2	gNAG	0.1	0	0.2	0.1	0.2	0.1	0	0	0.2	0.1
Gal1529	novel	0.1	0.1	1.1	0.3	0.1	0	0	0.1	0	0.1
XR_005848409.2	gNAG	0.6	0	0	0.1	0.1	0	0	0	0	0
XR_006934112.1	gNAG	0	0.5	0	0	0	0	0	0	0	0
XR_005848722.2	gNAG	0	0	0	0.2	0	0	0	0	0	0
Gal1537	novel	0	0	0	0	0	0	3	0.3	0	0
XR_006936078.1	gNAG	0.1	0.1	0.4	0.1	16.2	0	0	0	0	0
Gal1540	novel	0.1	0.3	0	0	1	0	0	0	0.1	0
XR_006934232.1	gNAG	0	0	0.1	0.2	0.1	0.2	0	0.2	0	0
XR_005848593.2	gNAG	0	0	0	0.2	0.2	0	0	0	0	0.1
XM_046914980.1	gNAG	0.4	0	0.1	0.3	0.1	0.1	0	0.2	0	0
HG999695.3-2	oNAG	0	1.1	0	0	0	0	0	0	0	0
XM_042892745.1	oNAG	0.6	0.4	0.1	0.2	0.1	0.1	0	0.7	0.8	2.1
AC145916.3	gNAG	0.2	0	0.1	0.1	0	0.4	0.1	0	0.6	0.1
XR_005858394.2	gNAG	0	0	0	0	0.5	0	0	0	0.3	0
XR_005858395.1	gNAG	0.3	0	0	0	0.4	0	0	0	0	0.1
Gal1558	novel	0	0.2	1.5	0.8	0.3	0	0	0	0.3	0.2
HG999695.3-3	oNAG	0	0	0	0	0	0	0	0	0.2	0.1
XR_005847686.2	gNAG	0	0	0.1	0.1	0	0	0	0	0	0
Gal1564	novel	0.1	0.1	0	0	0.9	0	0	0	0.1	0
CR524258.1	gNAG	0.2	0.1	0	0	0	0.1	0.1	0.3	1.2	0.5
XM_042809189.1	oNAG	3.6	3.4	18.6	6.3	3.9	2.9	0	3.1	6.7	5.4
XM_040654489.2	gNAG	0.5	0.8	8.2	2.6	0.6	0.8	0.2	0.3	1.3	0.7
HG999710.3-2	oNAG	0.9	0	0	0.3	0	0.3	0	0	0.2	0
XR_003072640.2	gNAG	0.5	0	0.5	0	0.4	0.1	0	0.2	0.4	0.2
XM_031610579.1	oNAG	27	30.7	68.8	51	23.1	51.8	2.1	12.1	47.2	32.5
HG999694.3-4	oNAG	0.1	0	0	0.3	0	0	0	0	0	0
XR_005849175.2-2	gNAG	0	0	0.1	0.1	0.1	0.3	0	0	0	0
XR_005849067.2	gNAG	0	0.1	0	0	0	0	0	0	0.2	0
XM_015276448.3	gNAG	0.1	0.2	0	0	0	0	0	0	0	0
Gal16	novel	0.1	0	0.1	0	0	0	0	0	0.1	0
XR_006934445.1	gNAG	0	0.1	0.2	0	0.1	0	0	0	0	0.1
HG999684.3-11	oNAG	0	0	0	0	0	0	0	0	0.5	0.2
XR_005859951.2	gNAG	0	0	0.3	0.1	0	0	0	0.2	0.2	0
HG999684.3-12	oNAG	0.4	0	0.1	0.1	0	0	0	0	0	0.2
XR_005849726.1	gNAG	0	0	0	0.2	0.1	0	0.1	0.1	0.3	0
HG999696.3-1	oNAG	0	0	0.1	0	0.2	0	0	0	0	0.1
XR_005849175.2-3	gNAG	0	0	0.3	0	0.2	0	0	0.1	0.1	0.1
HG999694.3-5	oNAG	0.1	0	0.2	0.4	0.5	0	0	0.2	1.1	0.4
HG999684.3-13	oNAG	0.4	0	0	0	0	0.2	0.1	0.1	0.1	0
HG999684.3-14	oNAG	0	0	0.1	0	0.6	0	0	0	0.1	0
XR_005839947.1	gNAG	0	0.1	0.3	0	0.3	0	0	0.2	0.1	0
HG999684.3-15	oNAG	0	0.1	0.3	1	0.1	0.5	0.2	0.1	0.6	0.4
HG999684.3-16	oNAG	0.3	0.2	16.3	2.2	0.3	0	0.1	0.9	1.6	3.2
XR_005854061.2	gNAG	0	0	0.1	0	0	0	0	0	0	0.3
XR_006934868.1	gNAG	0	0	0	0	0.1	0	0	0	0	0
HG999685.3-17	oNAG	0	0	0	0	0	0	0	0	0	0
HG999685.3-18	oNAG	0.2	0.1	0	0.4	0.1	0	0	0	0	0.2
HG999685.3-19	oNAG	0	0.2	0	0.7	0.4	0.1	0.1	0.1	0	0.1
HG999685.3-20	oNAG	0	0	0	0	1.1	0.2	0	0.2	0.2	0
XR_001466898.4	gNAG	0	0	2.3	0.8	0.3	0	0	0.3	0.8	0.7
HG999685.3-21	oNAG	0.1	0	0.3	1.7	0.6	0.2	0	0	0.2	0.2
XR_005850378.1	gNAG	0	0	0.1	0	0.1	0	0	0	0	0.1
HG999685.3-22	oNAG	0.1	0	0	0.1	0.1	0	0	0	0.1	0
XR_004159786.1	oNAG	0	0	0.3	0	0	0	0	0	0	0
XM_046901204.1	gNAG	0.1	0	0.6	0.3	0	0	0	0	0.2	0
XR_006934948.1	gNAG	0	0.1	0.1	0.8	0	0	0	0	0.1	0
AC147971.2-1	gNAG	0.1	0	0.4	0	0.7	0.1	0	0.1	0	0.5
HG999685.3-23	oNAG	0.4	0.6	0.9	0.7	0.2	0.6	0.1	0.3	0.7	0.3
XR_006934851.1-1	gNAG	0	0.1	0.1	0.1	0.1	0.1	0.1	0	0	0.3
XR_005850503.2	gNAG	0	0	0.2	0.1	0.2	0.1	0.1	0.2	0.6	0.2
HG999685.3-24	oNAG	0	0.1	0.3	0.1	0	0	0	0	0	0.2
HG999685.3-25	oNAG	0	0	0	0	0	0	0.2	0.1	0	0
HG999698.3	oNAG	0	0.1	0	0	0	0	0	0	0.1	0
XR_005851433.2	gNAG	0	0	0	0	1.1	0	0	0	0	0
HG999688.3-12	oNAG	0.1	0	0	0	0	0.8	0	0	0.1	0
HG999698.3-1	oNAG	0.2	0.2	0	0.7	0	0.6	0	0.1	0.6	0.1
XM_040675184.2	gNAG	0	0.5	0	0.9	3.3	0	0	0	0	0.1
XR_006939681.1	gNAG	0	0	0	0	3	0	0	0	0	0
HG999689.3-6	oNAG	0	0	0.2	0.6	0.2	0.7	0	0.1	0.3	0.2
CR406388.1	gNAG	0.2	0.4	0	0.4	0.2	0	0	0	0	0.1
Gal17	novel	0.3	0	0	0.1	0	0.1	0.1	0	0.3	0
HG999689.3-7	oNAG	0.1	0	0	0.4	0	0	0	0.1	0	0
XR_005852188.2	gNAG	0	0	0	0.1	0	0	0	0	0.2	0.2
XR_005861931.2	gNAG	0	0	0	0	0	3.8	0	0	0.1	0
HG999689.3-8	oNAG	0.2	0	0	0	0	0	0	0.1	0	0.1
XR_004309024.1	oNAG	0.1	0.3	0.5	0.9	0.2	0.2	0	0.1	0.6	0.2
XR_005852741.2	gNAG	0.4	0	1.2	0.1	0.1	0	0	0	0.4	0.1
XM_031603495.1	oNAG	0.5	0.3	2.4	0.9	0.9	0.9	0.2	1	1.2	0.3
XM_040679787.2-1	gNAG	0	0	0	0.2	0.1	0.1	0.2	13.1	181.5	30.1
HG999690.3-7	oNAG	0	0	0.5	0.4	0	0.1	0	0	0.1	0
HG999690.3-8	oNAG	0	0	0	0	0.4	0	0	0	0	0
XR_006930904.1	gNAG	1.1	1.1	1.7	1.4	1.1	0.9	0.3	0.3	1.4	1.5
CR352829.1	gNAG	0	0	0	0	0	0.1	0	0	0.3	0.1
AC270322.1	gNAG	0	0	0.1	0.1	0	0.2	0	0	0	0.1
AC215792.3-1	gNAG	2.7	1.8	14.6	2	10	0.8	0.6	2.9	4	4.3
XR_006938292.1	gNAG	0	0	0.1	0.1	0.1	0	0	0.1	0.1	0
AC191866.3	gNAG	0	0	0	0.3	0.4	0.1	0	0	0.1	0.1
AC201859.3	gNAG	0	0	0	0	0.1	0.2	0	0.4	0	0
HG999683.3-1	oNAG	0.1	0	0.4	0	0.1	0	0	0.1	0	0
AC186853.2	gNAG	0	0.2	0	0.2	0	0	0	0	0.2	0.1
AC188819.3	gNAG	0	0	0	0.1	0.2	0	0	0	0.3	0
Gal1762	novel	0	0	0.1	0.1	0.2	0	0	0	0	0.1
XM_040656664.2	gNAG	3.1	1	4.5	3.6	2.8	3.4	0.6	1.1	4.6	3.5
XR_006936378.1	gNAG	1.8	0.8	7.1	2.8	3.8	1.8	0	0.5	3	1.9
XM_031614665.1	oNAG	283.1	78.5	144.3	126.1	132.6	334	15.9	99.1	198.5	221.4
Gal1778	novel	0.6	0.3	1	0.7	1.1	0.9	0	0.2	0.6	0.7
Gal1779	novel	0.3	0.6	1.9	0.9	1.1	1.2	0.1	0.5	1.5	0.8
Gal1781	novel	0	0	0.1	0.1	0	0	0	0	0.1	0.1
Gal1790	novel	0.5	0.1	0.3	0.3	0.1	0.1	0	0.1	0	0.2
XM_040581461.1	oNAG	0.2	0	0.6	0.9	0.6	0.1	0	0.2	0.6	0.4
HG999700.3	oNAG	0	0.1	0.3	0.1	0	0.1	0	0	0.2	0.1
HG999700.3-1	oNAG	0	0	0.3	0	0.1	0.1	0	0	0	0.1
XR_005854714.2	gNAG	0	0	0.1	0.3	0	0	0	0	0.2	0.2
HG999700.3-2	oNAG	0.1	0.1	0.2	0.4	0	0	0	0	0	0
Gal19	novel	0.4	0	0.1	0	0	0	0	0	0.1	0.1
XR_005854744.1	gNAG	0	0	0	0	0	0	0.1	0	0.1	0
XR_005854739.2	gNAG	0	1.9	0.1	0	0.4	0	0	0.1	0.4	1.2
XR_006936520.1	gNAG	0.7	1.9	2.4	3.5	5.4	1.1	0.9	5.5	13.2	15.8
HG999699.3	oNAG	0	0	0.1	0	0	0	0	0	0	0
XM_046902056.1	gNAG	0.2	0.5	1.2	1.2	0.4	0.2	0	0.1	0.3	0.1
Gal202	novel	3.4	0.1	1	0.7	0.5	0.7	0.1	0.2	0.6	0.2
XM_042833430.1	oNAG	0	0	0.3	0.2	0	0.2	0	0	0.5	0.1
HG999701.3	oNAG	1.1	0	1.6	0.8	0.6	0.9	0	0.5	0.5	1.2
XR_006936646.1	gNAG	0.1	0	0	0	0.3	0.5	0	0.1	0.8	0.4
HG999701.3-1	oNAG	0.1	0	0	0	0	0	0	0.1	0	0
XR_005855075.1	gNAG	0.1	0	0	0	0.4	0	0.1	0	0	0.1
XM_046929881.1	gNAG	0.4	0	0.5	0.3	0	0.2	0	0.1	0.3	0.3
HG999701.3-3	oNAG	0.1	0	0.2	0	0.1	0	0	0.4	0.2	0
XM_046930159.1	gNAG	1	0.3	2.4	6.4	0.3	0.3	0	0.1	0.2	0.1
HG999701.3-5	oNAG	0.2	0	0	0.2	0.1	0.2	0	0	0	0
XR_006933518.1	gNAG	0.4	0	0.1	0.1	0	0.3	0	0.1	0.2	0
Gal223	novel	0	0	0	0	0	0.1	0	0	0.1	0
XR_005847076.2	gNAG	0	0	0	0	0	0	0	0	0	0.1
AC140791.4	gNAG	0	0	0.3	0	0	0.1	0	1	0.3	0
HG999686.3-1	oNAG	0.5	0.2	0.4	0	0	0	0	0	0	0
XM_040664517.2	gNAG	0	0	0	0.3	2	0	0	0	0.6	0.6
Gal2320	pseudogene	0	0	0	0	0	0	0	0	0.6	0.2
HG999682.3	oNAG	0	0.1	0	0.1	0.2	0.1	0	0	0	0.1
HG999682.3-1	oNAG	0.1	0.2	0.6	0.2	0.1	0.1	0	0	0.2	0
Gal238	novel	0	0	0	0.1	0	0	0	0	0	0
XR_006933366.1	gNAG	0	0	0	0.3	0	0	0	0	0.1	0
Gal2409	pseudogene	0.1	0.1	0.3	0.1	0.1	0	0	0.2	0.3	0.1
HG999682.3-4	oNAG	0	0	0	0.1	0.1	0	0	0	0.1	0.3
XR_004159197.1	oNAG	0	0.7	0	0	0.1	0	0	0	0	0
HG999682.3-5	oNAG	0	0.8	0	0	0	0	0	0	0	0
XR_005854747.1	gNAG	0.4	0	0.3	0.3	0.1	0.2	0	0.2	0.1	0.2
XR_002436173.1	oNAG	0	0	0	0.2	0.1	0	0	0	0	0.2
XM_046911064.1	gNAG	0	0	0	0	0	0	0	0.1	0.4	0.3
HG999686.3-6	oNAG	0	0	0	0	0	0	0	0	0	0.3
Gal265	novel	0	0.1	0.3	0	0	0	0	0	0	0.1
XR_005846890.2	gNAG	0	0	0	0	0	0.6	0	0	0	0
XR_002436085.1	oNAG	0	0	0	0	0	0	0	0	0.1	0
HG999682.3-6	oNAG	0	0	0.4	0	0.3	0	0	0	0	0
XR_005846626.1	gNAG	0.1	0	0.1	0	0	0	0	0	0	0
XR_005847373.2	gNAG	0.6	0.8	2	0.6	1.4	0.2	0.2	0.6	2.3	2.1
XR_006933443.1	gNAG	1.6	0.5	0.7	4.8	0.1	0	0	0.1	0.1	0.7
AC206049.3-1	gNAG	0.2	0	0	0	0	0	0	0	0.2	0
XR_005846422.2	gNAG	0	0	0	0	0.1	0	0	0.3	0.6	0
HG999697.3	oNAG	0	0	0	0	0.1	0	0	0.1	0.2	0.3
XR_005841215.2	gNAG	0	0.2	1	0.3	0.1	0	0	0	0	0.2
XR_006936777.1	gNAG	0.4	0.2	0.3	0.4	0.8	4	0.1	0.2	0.7	1.3
XM_046930815.1	gNAG	0	0	0.1	0	0	0	0	0.2	0.1	0
XR_004168297.1	oNAG	0.2	0	0.3	0	0	0	0	0.1	0	0
XR_006933903.1	gNAG	0	0	0	0	0	1.1	0	0	0	0
XR_005855562.2	gNAG	0.1	0.5	0.3	0.2	0.1	0	0	0.2	0	0.1
HG999702.3-1	oNAG	0.2	0.1	0.2	0.1	0.1	0	0	0	0	0.1
LR606203.1	oNAG	0	0	0.4	0.1	0	0	0	0.1	0.4	0.2
HG999702.3-2	oNAG	0.1	0	0	0.2	0	0	0	0.2	0	0
XR_006936963.1	gNAG	0.4	0	0.7	0.5	0.4	0.1	0	0.2	0.2	0.4
XR_005855691.1	gNAG	0	0	0	0.2	0.2	0.3	1.6	0.5	0.1	0.1
HG999704.3	oNAG	0.1	0.2	0	0	0.2	0	0	0	0	0
HG999704.3-2	oNAG	0	0	0.1	0	0	0	0.1	0.1	0	0.1
XR_006937016.1	gNAG	2.2	0.8	0	0	1.1	4.8	1.4	5.9	7.2	6.1
XR_005841626.1	gNAG	0	0	0.7	0	0.3	0	0	0.6	0.2	0.3
Gal31	novel	0	0	0	0	0.3	0.1	0	0.1	0.1	0
HG999704.3-3	oNAG	0	0	0.2	0.1	0.1	0	0	0	0.1	0
XM_040690018.2	gNAG	1.1	0	0.3	0.4	0.1	0	0	0	0	0
LS423635.1	oNAG	0	0	0.1	0.1	0.1	0	0	0	0	0
XR_005855940.2	gNAG	0	0	0	0	0.6	0	0	0.4	0	0
HG999703.3	oNAG	0.9	0	0.1	0.2	0	0.2	0	0	0	0
XR_006937061.1	gNAG	0.1	0.2	0.1	0.1	0	0.4	0	0.1	0.4	0
AC161465.3	gNAG	0	0	0.2	0	0	0	0	0	0.2	0
XR_002432844.1	oNAG	0	0	0.1	0	0	0	0	0.1	0	0
AC161468.2	gNAG	0	0	0.1	0	0	0.7	0.3	0.1	0	0.1
XR_005856106.2	gNAG	0	0	0	0	0.1	0.1	0	0	0	0.1
HG999705.3	oNAG	0	0	0.1	0.3	0	0	0	0	0.2	0
XR_005856419.1	gNAG	0	0	0.2	0.1	0.1	0	0	0	0	0
XR_005845109.2	gNAG	0	0	0	0	0	0.1	0	0	0	0
XM_046933909.1	gNAG	0	0	0	0.2	0	0	0	0.5	0	0
HG999707.3	oNAG	0.5	0	0	0	0	0	0	0	0.1	0
XR_006934220.1	gNAG	0	0	0.2	0.2	0	0.2	0	0	0.2	0.1
Gal361	novel	0.1	0.3	0.2	0.2	0	0	0	0	0.3	0.2
Gal370	novel	0.2	0	0.3	0.6	0	0.1	0	0	0	0.1
XR_005856622.2	gNAG	0.1	0.5	0	0	3	0	0	0.2	0.4	0.5
XM_040693964.2	gNAG	1	0.1	0.8	0.3	0	0	0	0	0.4	2.2
Gal385	novel	9.7	0.5	2	0.3	1.1	0.2	0.1	0.3	1.2	1.2
HG999684.3	oNAG	0	0	0.4	0.3	0.1	0	0	0	0	0.1
XR_005843723.2	gNAG	0	0.1	0	0	0.3	0	0	0	0	0.4
LS423614.1	oNAG	0	0	0	0	0.5	0	0	0	0	0.3
Gal395	novel	0.7	0	0	0	0	0.3	0	0	0.1	0
XR_796854.3	oNAG	0	0	0.5	0.1	0	0.1	0	0	0.5	0.3
XR_005849170.1	gNAG	0	0	1.5	0.4	0.2	0.2	0.1	0.1	0.2	0
HG999694.3	oNAG	0	0	0.6	0	0	0.2	0	0.2	0	0.1
HG999684.3-4	oNAG	0	0.5	0	0	0	0	0	0	0	0
XR_005849041.2	gNAG	0.3	0	0	0.1	0	1.1	0	0	0	0.1
LR606181.1	oNAG	0	0	0	0	0	0.2	0	0.1	0.3	0
BX929711.1	gNAG	0	0.1	0.1	0.2	11.6	0	0	0.1	0.6	0.3
XR_005859139.2	gNAG	0.3	0	0	0.3	0.1	0.3	0	0.1	0.2	0
HG999684.3-6	oNAG	0.1	0	0	0.1	0	0	0	0.1	0	0
XR_005849480.2	gNAG	0.1	0	0.2	0	0.1	0	0	0	0	0.3
XR_005845733.1	gNAG	0.1	0	0	0	0.1	0	0	0	0	0
XR_006934435.1	gNAG	0.1	0.2	0	0	0.2	0	0	0	0	0
AC172371.3	gNAG	0.2	0	0	0.2	0	0	0	0	0	0
HG999685.3	oNAG	0	0	0.4	0	0	0	0	0	0	0
HG999685.3-2	oNAG	0.2	0	0.9	0.2	0.1	0.1	0	0.2	0	0.1
XR_004168620.1	oNAG	0	0	0	0.3	0	0	0	0	0.2	0.1
XR_005860515.2	gNAG	0	0	0	0.1	0.1	0	0	0	0	0
XM_046918373.1	gNAG	0	0	0.3	0.1	0.3	0.1	0.1	0	0	0.2
HG999685.3-5	oNAG	0	0	0	0	0.1	0	0	0.1	0	0
HG999685.3-6	oNAG	0.1	0	0	0	0.1	0.1	0	0.2	0	0
HG999685.3-7	oNAG	0.1	0.1	0.6	0	0	0	0	0.2	0.1	0.1
XR_005860227.2	gNAG	0	0	0	0	2.8	0	0	0	0	0
XR_006939522.1	gNAG	0.2	0.3	1	0.4	1	0.8	0	0.3	0.5	0.2
XR_005860406.2	gNAG	0.1	0	0.4	0.3	0	0	0	0	0	0
AP004717.1	gNAG	0	0	0	0.1	0	0	0	0	0	0
XR_006935087.1	gNAG	0	0.1	0.1	0	0.1	0	0	0.1	0	0
XR_005861116.2	gNAG	0.3	16.5	1	0.5	0.1	0	0.1	0.4	0.7	0.8
Gal46	novel	0	0	0	0.2	0	0.1	0	0.3	0.3	0.1
XR_005861011.2	gNAG	0.2	0	0.4	0.1	0	0.1	0	0	0	0.1
XM_040674902.2	gNAG	3	0	0	0	0	0.1	0	0	0	0
XR_004160559.1	oNAG	0	0.1	0.2	0.4	0.2	0	0	0.3	0	0.4
HG999688.3-1	oNAG	0.1	0	0	0.3	0	0	0	0	0.9	0.2
XR_006935029.1	gNAG	0	0	0.8	0.1	0.4	0	0.1	0.1	0.2	0.1
HG999688.3-4	oNAG	0	0	5.5	0	0	0	0	0	0	0
HG999688.3-7	oNAG	0.3	0.4	1.7	0.8	0.2	0.4	0	0.1	1.4	0.5
AC270395.1	gNAG	36.7	15.6	61.4	61.1	24.3	23	1.9	19.8	33.7	33
XM_046908850.1	gNAG	0	0	0.5	0	0.1	0	0	0.2	0	0
HG999689.3	oNAG	0	0	0	0	0	0	0.2	0.3	0	0
XM_046922245.1	gNAG	0	0	0.1	0.1	0	0.1	0.1	0.1	0.1	0.1
XR_005852098.1	gNAG	0	0	0.4	0	0	0	0	0	0	0
XR_006935483.1	gNAG	0	0	0.1	0	0	3.3	0	0.2	0.6	0.6
XR_005861893.2	gNAG	0.1	0.4	0	0.3	0	0	0	0	0	0
Gal517	novel	0	0	0.1	0	0.1	0	0	0	0	0
XM_046922420.1	gNAG	0	0	0	0	0	0.2	0	0.2	0	0.1
HG999689.3-3	oNAG	0	0	0	0	1	0	0	0	0	0.1
XR_004160811.1	oNAG	0	0.1	0	0	0.1	0	0	0	0	0
HG999689.3-4	oNAG	0.1	0	0	0.1	0.1	0.4	0	0	0	0
CR523666.1	gNAG	0.9	0.1	0.8	0.3	3.2	0.8	0	0.1	0.5	0.4
XR_005862315.2	gNAG	0	0.3	0	0.2	1	0.1	0	0	0.1	0.2
HG999690.3	oNAG	0	0	0.4	0	0.1	0	0	0	0	0
XR_005852841.2	gNAG	0.5	0	0	0.4	0.7	0.6	0	0.1	0.1	0.4
AC209562.3	gNAG	0.2	0.3	0	0	0	0	0.1	0	0	0
AC191647.3	gNAG	0.2	0.4	1	1.1	0.3	0.2	0.2	0	0	0.3
AC187510.3	gNAG	0	0	0	0	0.7	0	0	0.1	0.2	0.1
XR_006937839.1	gNAG	0	0	0	0	0.3	0	0	0	0	0.1
AC192556.2	gNAG	0	0	0	0.1	0	0.1	0	0.1	0.3	0.1
XR_006937737.1	gNAG	0	0	0.1	0.1	0	0	0.2	0	0.1	0.1
AC192387.4	gNAG	0	0	0.2	0	0	0	0	0.1	0.1	0.1
XR_006937675.1	gNAG	0	0.1	0.3	0.5	0.2	0	0	0	0.1	0.1
XR_006938261.1	gNAG	0.3	0.1	1.4	0.4	0.2	0	0	0.4	0.6	0.3
XM_025142988.3	gNAG	0.5	0	0.6	0.7	0.5	0	0	0.2	0.7	0.5
Gal587	pseudogene	0.4	0	0.3	0.2	0	0.9	0.1	0.2	0.4	0.6
XR_005845286.2	gNAG	0	0	0.5	0.2	0	0.3	0.5	0.1	0.5	0.2
XR_006933079.1	gNAG	0.1	0	0.1	0	0	0	0	0.1	0.1	0.1
XR_006932840.1	gNAG	0	0	0.3	0	0	0	0	0	0	0
XR_005842002.1	gNAG	0.1	0	0.3	0.5	0	0.2	0	0.2	0.5	0.3
XR_211254.5	gNAG	0.2	0.1	1.7	0.8	0.1	0.3	0	0.4	0.7	1.2
XR_006933166.1	gNAG	0	0	0	0	0	0.1	0	0.1	0.3	0.1
Gal621	novel	0	0	0.2	0.2	0.3	0.2	0.2	2.3	0.9	0.4
XR_005862100.1	gNAG	0	0.9	0.6	0	0	0	0	0.1	0	0
Gal629	novel	0	0	0	0.1	0.1	0	0	0	0	0.1
AC163701.4-1	gNAG	0	0	0	0.2	0.1	0	0	0.2	0	0
Gal656	novel	0.1	0	0.1	0.1	0	0.3	0	0.2	0.3	0.1
Gal666	novel	0	0	0.1	0.1	0	0	0	0.1	0	0
XR_006931358.1	gNAG	0	0	0.1	0	0	0	0	0	0	0.2
LR606185.1	oNAG	0	0.2	0	0.1	0	0	0	0	0	0
Gal670	pseudogene	0.1	0.1	0.1	0.4	0.2	0.1	0	0.2	0.1	0.1
XR_001465807.3	gNAG	0	0	0	0	1.2	0	0	0	0	0
XR_006931199.1	gNAG	0.3	0	0.1	0.6	0.1	0	0	0	0	0
XR_005853337.2	gNAG	0	0.1	0.1	0.2	0	0	0	0.1	0	0
XR_001468665.4	gNAG	0	0.1	0.3	0	0	0	0	0	0	0
XR_005844163.2	gNAG	0.1	0	0.1	0.1	0	0	0.1	0	0	0
XR_005853505.1	gNAG	0	0	0	0	0.1	0	0	0	0.1	0.1
AC174384.2	gNAG	0	0.9	0	0	0	0	0	0	0	0
XR_005853997.2	gNAG	0	0	0	0	0	0	0	0	0.1	0.1
HG999696.3-2	oNAG	0	0	0.7	0	0	0	0	0	0.1	0.1
Gal74	novel	0.1	0.1	0	1.1	0	0.4	0	0.1	0.2	0.1
XR_005854165.2	gNAG	0	0	0.4	0	0.2	0	0	0	0.5	0.9
XR_005840564.2	gNAG	0.1	0.3	0	0.1	0.1	0	0	0.1	0.2	0.9
HG999699.3-2	oNAG	0.1	0	0.4	0.4	0	0	0	0	0	0
HG999699.3-4	oNAG	0.4	0	0.9	0.6	0.1	0.1	0.1	0.2	0.3	0.3
ON022098.1	gNAG	0	0	0.1	0	0	0	0	0	0	0
XR_005845096.2	gNAG	0	0.2	0	0	0	0	0	0.1	0	0.1
HG999686.3-7	oNAG	0	0	0.1	0.2	0	0.1	0	0.1	0.1	0.2
HG999686.3-8	oNAG	0	0	0	0	0.2	0	0	0	0.6	0
XR_005857454.1	gNAG	0	0.1	0	0	0.1	0	0	0	0	0
XR_006932885.1	gNAG	0	0	0	0	4.8	0	0	0	0	0.1
XM_040650791.2	gNAG	0	0.1	0.1	0	0	0	0.1	0.1	0	0
XR_005855308.2	gNAG	0	0	0.7	0	0.1	0.2	0	0	0	0
XR_006931998.1	gNAG	0.4	0.1	0.1	0	0.1	0.3	0	0	0	0
XR_001470026.4	gNAG	2.4	0	0	0.1	0	0.4	0	0	0	0.1
Gal879	pseudogene	0.2	0	0.2	0.1	0.1	0.2	0	0.1	0.1	0
Gal880	novel	0.3	0.3	1	0.3	0.3	0.3	0	0.3	0.7	0.4
HG999705.3-2	oNAG	0.3	0.2	0.6	0.1	0.5	0	0	0.4	0.5	0.5
XR_002111465.1	oNAG	0	9.5	0.1	1.1	0	0	11	5.6	1.1	0.1
Gal894	novel	0	0.1	0	0.1	0.1	0	0	0	0.1	0
XR_002436716.1	oNAG	0	0	0.2	0.2	0	0	0	0	0	0.2
XR_005848725.2	gNAG	0.4	0	0	1.4	0	0.2	0	0	0.2	0.1
XR_005848708.2	gNAG	0	4.6	0	0	0	0	0	0.6	2.2	2.1
Gal906	novel	0	0	0.1	0	0	0.1	0	0	0.1	0
OV839391.1	oNAG	0	0	0.3	0.5	0	0	0	0	0.1	0
LK064646.1	oNAG	0	0	0.2	0	0.1	0	0	0.1	0	0.2
Gal913	novel	0.2	0	0.1	0.2	0.1	0	0	0.5	0.5	0.2
XR_005844090.2	gNAG	0	0	0	0	0.2	0	0	0.4	0.7	1.2
Gal921	novel	0.1	0.1	0	0.4	0	0.1	0	0.3	0.1	0.1
Gal934	novel	0	0	0	0	0	0	0	0	0	0
Gal936	novel	0	0.2	0	0	0.3	0	0	0	0	0
Gal938	novel	0	0	0.3	0.1	0	0	0	0	0.1	0
Gal940	pseudogene	0.1	0.2	0.2	0.1	0	0	0	0	0	0.1
LR606193.1	oNAG	0	0.2	0.2	0	0.3	0	0	0	0	0
LR606193.1-1	oNAG	5	0	0.2	0	0	0	0	0	0.1	0.2
LR606193.1-2	oNAG	0	0	0	0.1	0.2	0	0	0	0	0
XM_046913423.1	gNAG	1.8	0	0.1	0.2	0.1	0	0	0.1	0	0.2
XR_006938985.1	gNAG	0.4	0	0.2	0.5	0.3	22.3	0.5	0.3	4.5	4.7
Gal953	novel	0	0	0.2	0	0	0.2	0.2	0	0	0.2
XM_025145746.3	gNAG	3.9	2.7	55.8	18	4.6	3.8	0.2	10	18.6	20.1
XR_006934519.1	gNAG	0.6	0	0.3	0.2	0.1	0.2	0	0	0.3	0.1
AC171007.3	gNAG	0	0.1	1.1	1.1	0.4	0.5	0	0.2	0.6	0.2
HG999691.3-1	oNAG	0	0	0	0	0	0.2	0	0.2	0.2	0
XR_005860429.2	gNAG	0	0.2	0.1	0	0	0.1	0	0.5	0.7	1.9
XR_005850588.2	gNAG	0	0	0.2	0	0	0.1	0	0	0	0
HG999682.3-10	pseudogene	0.2	0.1	0.5	0.1	0	0	0	0	0.1	0
HG999682.3-2	pseudogene	0	0	0	2.3	0	0	0	1.1	2.3	1.7
HG999682.3-8	pseudogene	0	1.3	0	0	0	0	0	0	0	0
HG999685.3-10	pseudogene	0	0	0	0.1	0.1	0	0	0	0.1	0
HG999685.3-27	pseudogene	0.1	0.1	0.3	0.1	0	0	0	0.1	0.1	0
HG999685.3-3	pseudogene	0	0	0	0.2	0	0	0	0.1	0	0
HG999685.3-8	pseudogene	0.1	0.1	0.3	0.2	0.2	0.2	0	0	0	0.1
HG999686.3-10	pseudogene	0	0.8	0	0	0	0	0	0	0	0
HG999686.3-11	pseudogene	0	0	0	0.1	0.1	0	0	0	0	0
HG999686.3-4	pseudogene	0.3	0	0.3	0.2	0.1	0.2	0	0	0.1	0.1
HG999686.3-5	pseudogene	0.1	0	0.4	0	0	0	0	0	0	0
HG999688.3-3	pseudogene	0	0.1	0	0	0	0	0	0	0	0.2
HG999688.3-8	pseudogene	0	0.2	0	0	0	0	0	0	0	0
HG999689.3-9	pseudogene	0.6	0.1	0	0.1	0	0	0	0	0	0
HG999692.3-2	pseudogene	0	0	0.6	0.1	0.1	0	0	0	0.1	0
HG999692.3-4	pseudogene	0	0	0	0	0.2	0	0	0.3	0.4	0.1
HG999698.3-3	pseudogene	0.1	0	0.1	0.2	0	0.1	0	0	0	0
HG999698.3-9	pseudogene	0.7	0.1	2.2	0.9	0.5	0.5	0	0.1	1	0.4
HG999701.3-4	pseudogene	0	0	0	0	0	0.1	0	0.1	0.1	0.1
HG999701.3-9	pseudogene	1.1	0	0	0	0	0	0	0	0	0
HG999705.3-1	pseudogene	0.6	0.3	1.6	2	2.4	0.3	0	0.3	0.5	0.4
HG999706.3-3	pseudogene	0	0	0.3	0.3	0.1	0	0	0	0	0.1
HYAL4	pseudogene	0.9	0.4	1.6	1.2	0.7	0.6	0.1	1	1.5	1
XM_040661506.2	gNAG	0	0.5	0	0.1	0	0	0	0	0.1	0
XR_004170024.1	oNAG	0	0	1	0	0	0	0	0	0	0
Gal13	novel	1.5	0.8	0.9	1.3	2658.6	2.2	0.2	0.8	1.1	0.7
HG999695.3-8	oNAG	0.1	0.1	0.5	0.5	0.6	0.3	0	0.3	0.9	1.1
HG999688.3-13	oNAG	0	0	0	0	2.6	0.1	0	0	0	0
XR_005855518.2	gNAG	0	11.4	0.1	0.1	12.5	0.1	0.3	8.1	0.7	2.1
XR_006937486.1	gNAG	0.4	0	0.3	0.1	0	0.2	0	0	0	0.1
OU015530.1	oNAG	0	0	0	0	0.1	0	0	0	0	0.2
HG999686.3-14	oNAG	0	0	0.3	0.1	0	0	0	0.1	0	0.1
XR_005850408.2	gNAG	0.1	0.1	1.4	0.1	0.1	0	0	0	0.2	0.1
LOC100857660	pseudogene	0	0	0	0	0	0	0	0	0	0
LOC107049544	pseudogene	28.1	7	19.8	18.4	11.8	24.9	2.2	11.9	22.4	20.5
LOC107052457	pseudogene	0	0	0	0.1	0	0	0	0	0	0
LOC112530660	pseudogene	32	3.5	45.8	34.3	18.3	27.9	2.5	14.3	19.6	18.5
LOC112530678	pseudogene	0	0	0	0	0	0	0	0	0	0
LOC112530780	pseudogene	0	0	0	0	0	0	0	0	0	0
LOC112530797	pseudogene	0	0	0	0	0	0	0	0	0	0
LOC112531611	pseudogene	0	0	0	0	0	0	0	0	0	0
LOC112531998	pseudogene	0	0	0	0	0	0	0	0	0	0
LOC112533385	intact gene	3.7	0.9	3	0.8	0.4	2.4	0.3	1.4	2.8	1.7
LOC112533477	pseudogene	0.1	0	0.2	0.3	0.9	0	0	0	0.5	0.3
LOC121107022	pseudogene	3100.4	1017	1162.8	1018.1	1366.4	1842.2	1081	968.5	2202.2	1569.8
LOC121107393	pseudogene	1.7	1.4	7.6	3.1	2.1	8.3	7482.2	4049.2	4.2	3.3
LOC121107819	pseudogene	1.6	3.2	20.5	5.2	1.1	1.7	0.1	1.4	2.9	3.3
LOC121107887	pseudogene	5.9	5.2	50.2	13.9	3.1	3.8	0.2	4.1	7.2	7.6
LOC121108180	pseudogene	0.3	0.1	0.8	0.7	0.1	0.3	0	0.2	0.3	0.4
LOC121108325	pseudogene	1.1	0.8	2.2	1.7	2	1	0.3	1	1.8	1.5
LOC121108394	pseudogene	0.6	0.4	1.8	1.3	0.6	0.6	0.2	0.6	1.1	0.9
LOC121108396	pseudogene	0.7	0.5	2.3	1.5	0.5	1	0.2	0.7	1.5	1.3
LOC121108527	pseudogene	0	0	0	0	0	0	0	0	0	0
LOC121108679	pseudogene	1.2	4.1	16.7	2.1	4.6	3.1	0.4	2.3	5.1	4.3
LOC121109019	pseudogene	32.4	9	47.9	40.4	24.6	23	14.9	26	25.4	23.7
LOC121109020	pseudogene	0.7	0.3	0.3	0.4	0.5	0	0	0.3	0.3	0.2
LOC121109410	pseudogene	0.3	0.1	0.3	0.1	0.1	0.1	0	0.1	0.3	0.2
LOC121110145	pseudogene	0	0	0	0	0	0	0	0	0	0
LOC121110406	pseudogene	0.1	0	0	0	0	0	0	0	0	0
LOC121110799	pseudogene	0	0	0	0	0	0	0	0	0	0
LOC121111057	pseudogene	0	0	0	0	0	0	0	0	0	0
LOC121111278	pseudogene	7.6	5.8	6.9	8.7	3.3	6.1	0.9	7.2	8.9	9.5
LOC121111844	intact gene	0	0	0	0	0	0	0.1	0	0	0.1
LOC121111848	pseudogene	437.8	158.9	199.8	174.1	237.7	286.8	152	157.4	335.6	243.7
LOC121112157	pseudogene	0.4	0.1	6.3	1.3	0.3	0.6	0	0.7	1.9	1.7
LOC121112373	intact gene	0	0	0	0	0	0	0	0	0	0
LOC121112408	pseudogene	0.4	0.6	0.5	2.1	0.2	0.2	0.3	0	0.1	0
LOC121112417	pseudogene	4.1	0.5	0	0	0.3	0.2	1.4	0	3.7	0.2
LOC124417482	pseudogene	5.2	3.7	14.8	15	20.9	1.5	0.7	4.4	19.6	7.5
LOC124417593	pseudogene	0	0	0	0	0	0	0	0	0	0
LOC124417594	pseudogene	0.8	0.8	1.5	1.4	0.9	0.5	0.3	0.6	1.2	0.9
LOC124418268	pseudogene	0	0	0	0	0	0	0	0	0	0
LOC769987	pseudogene	0.1	0	0.2	0	0.1	0	0	0	0.2	0.1
MGAT4F	pseudogene	0	0	0	0	0	0	0	0	0	0
MHCY2B3P	intact gene	0.2	0.3	0.1	0	0	0	0	0	0	0
NM_205242.3-1	pseudogene	58.7	56.8	68.5	93.6	33.4	80.5	2.8	21.1	109.8	66.7
NM_001008460.3	gNAG	6.8	3.9	23.7	16.6	6.7	32.4	3.4	10.8	17.7	16
NM_001396622.1	gNAG	190.1	28	153.1	118.1	49.9	439.7	15.9	147	864.8	435.1
NM_205059.1	gNAG	26.6	20.6	47.9	52.7	35.7	29.7	4.9	26.7	48.2	49.6
NM_205242.3	gNAG	95.7	141.8	142.9	166	64.2	162.4	5.2	60.7	200.8	145.5
NM_205464.1	gNAG	107.4	17.4	105.8	367.6	23.6	11.6	1.2	4.8	10.3	8.4
AC270329.1	gNAG	28.8	7.5	41.2	51.6	35.6	13.7	6.2	18.6	37.8	29.9
AC140945.1	gNAG	0	0	0	0	0.6	0	0	0	0	0
XM_013175487.2	oNAG	0	0	0	0	0.1	0.1	0	0.5	0.4	0.1
XR_006936136.1	gNAG	1.1	3.1	2	1.7	3.8	3.4	0.6	1.5	2	4
XM_040686188.2-1	gNAG	0.3	0.4	1.1	0.6	1	0.1	0	0.3	0.4	0.8
AC197816.4	gNAG	0	0	0	0.2	0	0	0	6.4	2	0.1
PAFAH1BP	pseudogene	0	0	0	0	0	0	0	0	0	0
Gal14	novel	0	0	0.1	0	0	0	1.1	0.1	0	0.1
XM_046909142.1	gNAG	0.8	0.7	1.2	1.1	0.4	0.2	0	0.5	1	1
XR_006934419.1	gNAG	0	0	0	0.1	0	0	0	0	0	0
OV839372.1	oNAG	0.1	0.1	0	0	0	0	0	0.2	0	0
XR_006937921.1	gNAG	0	0	0	0.5	0	0.1	0	0	0	0
ON022105.1	gNAG	0.2	0	0	0	0	0.3	0	0	0.1	0
XR_005860124.1	gNAG	0	0	0	0	0.2	0	0	0	0	0.2
HG999685.3-16	oNAG	0.6	0.2	0	1.8	0	0.1	0	0	1.3	0.3
AC192960.3	gNAG	0	0	0	0	1.1	0	0	0	0	0
XR_005846893.2	gNAG	0	0	0.8	0.5	0	0	0	0	0	0
AC190266.4	gNAG	0	0	0	0	0.1	0	0	0	0.1	0
XM_015851196.2	oNAG	1.4	0.2	7.2	3.5	0.7	0.8	0.1	1.4	3.4	3.9
XM_040659593.2	gNAG	0	0	0.7	0.1	0	0	0	0	0	0.4
XM_046942855.1	gNAG	0.1	0.1	2.5	0.6	1	0.7	0.2	0.3	1.4	1.1
HG999696.3-4	oNAG	6.6	4.6	13.3	12.9	6.5	6.7	1.7	6.6	9	9.7
XR_005840900.1	gNAG	0	0	0	0.2	0	0	0	0	0	0
XR_005854901.2	gNAG	0.1	0	1.5	0.5	0.2	0	0	0	0	0.1
XR_005847528.2	gNAG	0.2	0	0	0	0.2	0	0	0	0.2	0
XR_006934962.1	gNAG	31.2	4.8	18.7	7.8	3.5	20.9	7.6	10.7	11.2	8.7
XM_040671889.2	gNAG	0	0	0.2	0.3	2	0	0	0.2	1.7	0.8
OU015542.1	oNAG	0.1	0.1	1.5	0.5	0.1	0.1	0	0.1	0.5	0
REP15	pseudogene	0.1	0	0	0.4	0.1	0.2	0	0	0.1	0.2
HG999688.3-11	oNAG	0	0	0	0.1	0	0	0	0	0.2	0
XR_005862176.2	gNAG	0.5	0	0	0.2	0.3	0	0	0	0.2	0
XM_042892134.1	oNAG	12.1	19.8	27.9	25.5	24.1	22.3	2.4	10.8	30.2	23.7
XM_031609238.1-1	pseudogene	5.7	3.2	20.2	9.8	7.4	7.5	0.6	4.9	10.6	10.2
XM_042892191.1-1	pseudogene	13.1	18.9	66.7	37.7	28.8	23	4.2	19.6	38.8	43.5
XM_021383051.1	oNAG	18.6	8.3	37.2	37.7	18.1	24.1	3.2	13.6	22.6	21.5
XM_046913875.1	gNAG	0.5	0	1.1	0.6	0.4	0.3	0.4	0.4	0.7	0.5
XR_006933750.1	gNAG	4.9	1.7	11	12.5	5	3.8	0.5	1.8	4.1	6
HG999709.3-1	oNAG	0	0.1	0.2	0.2	0	0.1	0	0	0.2	0
XR_005848398.2	gNAG	0	0	1.3	0	0	0	0	0.3	0.1	0
XR_006933029.1	gNAG	0.1	0.1	1.8	0.2	0.1	0.1	0	0.1	0.3	0.6
XM_010727389.2	oNAG	208.7	73.1	149.2	114.5	144.3	130.4	9.7	85.4	148.2	152.7
CR405902.1-1	gNAG	0.1	0	0	0	0	0.1	0	0	0	0.2
AC189680.3	gNAG	0	0	0.3	0.2	0	0	0	0	0	0.2
XM_046917176.1	gNAG	22.8	14.8	81.5	35.1	18.7	25.6	4.9	22	34.4	32.6
XM_040703125.2	gNAG	0.3	0	9.5	0.3	2.4	0	0.2	0.2	0.8	0.7
XM_040687237.2	gNAG	2.4	1.6	16.4	6.9	3.2	1.7	0.1	8.9	16.2	18
XM_040689643.2	gNAG	0.4	0.6	2.7	4.6	1.6	0.7	0.3	1.2	1.6	1.8
XM_015874828.2	oNAG	0	0	0	0	0.3	0	0	0	0	0
XR_006178454.1	oNAG	0.1	0	0.5	0	0	0.2	0	0.1	0.6	0.3
XR_005852952.2	gNAG	2.9	0.8	7.7	4.2	2.4	5.4	0.6	2.7	5.8	4.4
XM_040706933.2	gNAG	0.1	0.1	1.7	0.3	0.1	0.7	0	0.5	0.3	0.2
XM_040690665.1	gNAG	0.6	1.4	5.7	1.2	0.3	1.8	0.4	1.3	1.6	2.3
XR_005846789.2	gNAG	0	0.2	0.1	0	0.2	0	0	0	0	0
AJ720512.1	gNAG	79.3	65.1	106	81.1	65.2	81	16.7	65.1	86.9	100.2
XM_021382673.1	oNAG	8	4.5	9.8	8.5	11.1	5.1	0.8	4	8.1	7.3
XM_040695287.2	gNAG	0	0.1	0.1	0	0	0	0	0	0	0
XM_021383584.1	oNAG	82	60.4	115.6	102.3	70.2	120.9	10.5	65.9	108.8	120
XM_021394434.1	oNAG	0	0	0	0.1	0.3	0.5	0	0.6	0.6	0
XM_021407791.1	oNAG	3.1	0.7	2.9	3.3	2.3	2.6	0.4	1	3.1	2.3
XM_025148201.3	gNAG	10.2	0.7	1.5	3.7	1.1	3.6	0.2	1.3	2.3	2.1
XM_040581585.1	oNAG	133.7	99.6	159.5	118	192.7	142.5	20.4	74.1	155.4	150.8
XM_046933980.1	gNAG	12.1	5.5	24.7	33.9	9.5	16.4	1.2	5.7	16	12.4
XM_040543449.1	oNAG	36.6	22.3	62.8	45.1	48.7	56.6	8.5	37	56.5	62.7
XM_032441664.1	oNAG	7.4	79.3	8.4	1	87.2	2.8	0.2	3.1	2.2	1.7
CR353439.1	gNAG	47.5	26.1	74.5	81	53.9	85.2	6.2	32.3	68	74.2
Gal15	novel	0	0	0	0.1	0	0.4	0	0	0	0
XM_033511567.1	oNAG	45.2	25.6	68	82.4	57.4	70.8	7.3	26.8	53.3	52
Gal4	novel	1.7	0.3	3.4	1.1	1.1	1.2	0	0.2	0.7	0.5
XR_005846002.2	gNAG	0	0.6	0	0	0	0	0	0	0.4	0
XM_046911616.1	gNAG	1	1	19.5	8.5	1.5	4.9	0.3	4.2	7.9	5.4
XM_010710014.2-1	oNAG	96.8	3.6	24.7	24.9	12.4	2.7	1.1	7.3	20.7	17.3
XM_025155811.1	gNAG	12.3	0.1	0.8	2.5	0.6	10.7	0.1	0.4	14.7	7.1
Gal12	novel	1.3	0	0.8	8.1	0.9	2	0	0	1.6	0.7
XM_031588001.1	oNAG	0	0	0	0.1	1	0	0	0	0.9	0
XR_005853537.2-1	gNAG	0.8	0.5	11	2.2	0.9	0.7	0	1.3	3.2	2.7
AC233986.5-1	gNAG	0.2	0	0	1.9	0	0	0	0	0	0
XM_031611914.1	oNAG	9	31.9	4.7	11.4	4.6	1.9	0.8	1	4.2	1.7
XM_030474292.1	oNAG	3.7	2	9.6	7.1	28.1	18.2	1.6	6	12.2	11.3
XR_005849932.1	gNAG	0.1	0.1	0.2	0.2	0	0.2	0	0	0	0
XM_030474283.1	oNAG	1.6	0.5	5.2	4.3	1.8	1	0	0.9	3.1	2.8
XM_035344942.1	oNAG	0.5	0	0.2	0.1	0.1	0	1	0.7	0.1	0.1
CR391159.1	gNAG	0.7	1.1	4.3	2.6	0.8	0.7	0.1	1.3	2	2.1
XR_006933787.1	gNAG	0	0	0.2	0	2.2	0.3	0	0	0.1	0
XM_040651572.2	gNAG	7.7	5.2	21	18	7	7.4	1.3	12.9	21.3	31
XM_027702846.1	oNAG	175	92	214.2	186.8	139.6	226.1	14.6	89.6	164.4	174.2
XM_014951816.1	oNAG	74.3	20.9	133.7	147.3	106.1	81.5	23	71.1	120.1	106.1
XM_030970071.1	oNAG	60.1	34.5	136.2	113.7	59.3	62.2	6.5	44.5	85.3	85.4
XM_014262261.1	oNAG	26.9	6.8	13.9	91.1	11.4	13.1	0.8	4.4	13.8	9.7
XM_032207092.1	oNAG	64.5	56.2	169.2	134.1	96.7	80.9	11.6	74.1	115	121.1
XM_037406737.1	oNAG	8.4	4.2	9.4	11.4	15	5	1	5.5	9.2	8.6
XR_005841785.2-1	gNAG	0.1	0.1	0.2	0.1	0.2	0.6	0	0	0.5	0
XM_040650759.2	gNAG	0	0	0.3	0.2	0.1	0.3	0	0	0.1	0.1
XM_040653769.2	gNAG	0.3	0.4	1.3	1	0.2	0.5	0	0.1	0.3	0.5
XM_040694553.2	gNAG	0.4	0.1	0.6	0.3	0.4	0	0	0.1	0.2	0.4
XM_040694867.2	gNAG	7.1	3.2	16.9	18.5	6	6.7	0.6	7.1	10	9.3
XM_046937793.1	gNAG	645.6	521.9	1003.8	1121.1	684.7	2036.7	77.9	469.4	917.2	1038.8
XM_046937669.1	gNAG	5.7	0.3	2.9	11.6	1.2	8.5	0.1	0.7	5.5	3.1
AC092081.3	gNAG	73.2	94.2	144.3	146.9	107.6	56.4	19.1	56.4	125.1	102.4
XM_040663741.2	gNAG	19.4	6.2	44.5	38.2	15.4	21.1	4	15.3	32.3	29.1
XM_046909126.1	gNAG	0	0.1	0.8	0	0.1	0.1	0	0	0	0
XR_006934926.1	gNAG	0	0.4	0	0	0.2	0.1	0	0.1	0	0
XM_025151347.3	gNAG	0	0	0	0.1	0.1	0	0	0.1	0.1	0
XM_040678458.2	gNAG	1.3	0	0.7	0.9	0.2	4	0.2	0.5	0.9	1.3
XM_040689281.2	gNAG	0	2.4	0	0	0.2	0	0	0.1	0.2	0.2
MK349013.1	gNAG	5.6	4.4	80.9	16.6	6.5	3.4	0.2	5	14.7	11
XM_040692070.2	gNAG	0	0	0	0.4	0	0	0	0	0	0
XM_040695061.2	gNAG	64.1	1.3	4.2	17.3	1.8	31.3	0.7	2.5	36.6	22.8
XM_040695203.2	gNAG	4.7	13812.1	6.7	11.8	311.5	3.4	4.5	393.7	8.7	3.9
CR388809.1	gNAG	2.1	0.1	0.1	0.1	0	0	0	0.1	0	0
XM_040669890.2	gNAG	0.3	0.1	0.8	0.1	0.1	0.1	2	0.7	0.5	0.2
XM_040679787.2-2	gNAG	0	0	0	0	0	0.1	0.2	29.4	139.9	65.9
XM_015855580.1	oNAG	0	0	0	0.1	0.5	3.1	0.1	0.1	0.1	0.3
XR_006935397.1	gNAG	0	0	0	0	0	0	0	0	0.2	0.3
XM_031612202.1	oNAG	35.3	48.6	228	137.7	98.4	37.2	15.2	114.2	232.5	231.7
XM_030006932.2	oNAG	25.9	19.3	77.1	67.5	54.3	29.6	5.1	30.6	61.7	64.6
XM_042809189.1-1	oNAG	27.8	38.2	203.8	75.1	44.4	26.7	2.1	29.3	60	53.3
XR_005841723.1	gNAG	0.2	0.2	0.2	0.1	0.7	0.4	0	0.7	0.3	0.2
XR_005858753.1	gNAG	0.1	0	0	0.1	0.2	0.1	0	0	0	0.1
AC197853.3	gNAG	0	0.1	0.1	0.1	0	0.1	0	0	0	0
XM_004945434.5	gNAG	35	19.1	49.5	91	46.9	28.4	4.4	27.2	67.7	79.9
XM_046930521.1	gNAG	35	34.6	208.9	158.7	51.6	56.4	5.7	112.8	143.9	115.6
XM_046909374.1-1	gNAG	0.2	0	0	0.3	0	0	0	0.1	0.2	0
XM_046912184.1	gNAG	0.2	0	0	0.1	0	0.2	0	0	0.1	0.1
XR_006937991.1	gNAG	0.4	0.1	0	0.1	0	0.2	0	0	0.1	0
XM_046919157.1	gNAG	0	0	0	0.4	0	0	0	0	0	0
XM_046922580.1-1	gNAG	22.3	12.5	66.4	47.3	14.5	59.9	1.2	16.1	38.1	32.6
XM_046937999.1	gNAG	2.9	0.6	2.9	2.7	1.3	5.8	0.2	1.2	2.6	1.8
XM_419678.8	gNAG	0	0.1	0.3	2.6	0.2	0.4	0	0.2	1.4	0.6
XR_005849175.2-1	pseudogene	0	0	0.2	0.1	0.1	0.1	0	0.2	0	0
YLEC1P	pseudogene	0.3	0	0.3	0.2	0.2	0	0.1	0.3	0.1	0.5
gene-44G24.1	intact gene	0.1	0	0.4	0.4	0.1	0	0	0.1	0.1	0.1
gene-A1CF	intact gene	0	78.9	0	0.1	85.2	0	3.2	18.9	10.3	8.2
gene-A2ML1	intact gene	0.4	0.1	1.7	1	0.6	0.3	0	0.4	1.2	1
gene-A2ML2	intact gene	0.1	173.4	0	0.9	0	0.1	0	0	0.1	0.1
gene-A2ML3	intact gene	0.1	419.1	0.5	0.6	1.1	0.1	0.7	0.9	0.1	0.2
gene-A2ML4	intact gene	0.5	674.6	0.7	0.7	0.3	0.4	0	0.2	0.5	0.5
gene-A4GALT	intact gene	15.8	0.5	5.8	42.4	2.1	11.4	1	3.7	11.7	8
gene-A4GNT	intact gene	0.3	0	0.1	5.7	0	0	0	0.1	0	0
gene-AAAS	intact gene	29.4	29.7	82.1	42.3	51.4	49.6	7.5	40.5	60.3	69.1
gene-AACS	intact gene	12.2	40.9	26.7	25.6	14.5	10	2	17.7	25.5	32.7
gene-AADAC	intact gene	2.2	208	3.2	4.3	101.4	2.2	0.2	9.3	14.1	32.2
gene-AADACL3A	intact gene	0	0	0	0.2	0.1	0	0	0	0	0.1
gene-AADACL3B	intact gene	0	0	0	0	0	0	0	0	0.1	0
gene-AADACL3C	intact gene	0.6	0	0.4	0.3	0.5	0.6	0	0.5	1	1.1
gene-AADACL4A	intact gene	0.1	0	0.1	0.4	0.5	0	0	0	0.3	0.2
gene-AADACL4B	intact gene	0	0	0	0	0	0	0	0	0	0
gene-AADAT	intact gene	13.1	14.9	3.5	7.5	40.7	12.1	1.7	4.4	9.6	6.1
gene-AAED1	intact gene	19.2	2.3	10.4	13.8	9.3	20.8	1.3	6.5	12.2	11.9
gene-AAGAB	intact gene	16.2	7.5	27.7	28.2	32.5	11.5	3.1	12.3	25	22.4
gene-AAK1	intact gene	19.5	5.3	19.5	37.7	20.3	16.4	1.6	7.2	16.5	11.8
gene-AAMDC	intact gene	11.6	5	8.2	8.2	27.3	7	0.8	6.9	9.6	9.8
gene-AAMP	intact gene	46.3	49.7	99.2	95.3	88.6	63.9	7.8	45.2	68.5	77.2
gene-AANAT	intact gene	0.5	0.1	0.3	0.5	0.3	0.1	0	0.1	0	0.2
gene-AAR2	intact gene	21.6	14.7	48.6	53.7	40.2	30.1	5.2	21.3	43	34.6
gene-AARS	intact gene	43.3	105.2	61.4	58.8	70.3	82.6	14.4	52.5	64.7	62.5
gene-AARS2	intact gene	9.4	5.9	17.2	15.1	10.5	7.7	1	6.2	12.1	10
gene-AARSD1	intact gene	34.1	31.1	67.4	48.6	39.9	41.7	9.2	33.1	47.4	44.3
gene-AASDH	intact gene	3.5	1.2	6.6	6.6	4.1	3.5	0.6	2.4	5.9	3.7
gene-AASDHPPT	intact gene	4.6	3.2	4.5	4.6	5.3	5.9	0.7	3.1	4.9	4.6
gene-AASS	intact gene	49	10.3	9.3	103.9	6.9	18.6	3.9	2.7	9.1	5.4
gene-AATF	intact gene	7	5	16.2	12.2	10.9	9.9	1.5	8.2	10.5	8.7
gene-AATK	intact gene	9	3.1	27.1	36.9	3.9	7.6	0.6	3	16.8	7.5
gene-ABAT	intact gene	1.2	28.7	5.1	4.2	299.6	3.7	2.2	11.1	10.1	19.5
gene-ABCA1	intact gene	7.1	10.4	28.1	17.7	4.9	5.4	0.6	2.8	20.6	12.2
gene-ABCA12	intact gene	0	0.7	0	0.1	0	0	0	0	0.1	0
gene-ABCA13	intact gene	0.2	0	0.1	0	1	0.1	0	0.1	0.9	0.3
gene-ABCA2	intact gene	16	6	23.9	17.3	7.5	15.6	1.4	5.1	18.7	13.6
gene-ABCA4	intact gene	0	0	0.3	0.3	0.1	0	0	0.1	0.1	0.1
gene-ABCA5	intact gene	3.8	1.8	12.4	8.4	6.5	1.2	0.5	3.4	10.2	6.7
gene-ABCA7	intact gene	1.1	0.7	5.9	5.2	1.7	0.9	0.5	1.3	3.2	4.5
gene-ABCA8	intact gene	11.6	20.4	12.1	7.3	1	8	0.3	1.4	7.6	3.7
gene-ABCA9	intact gene	11.3	8.5	22.1	23.4	3.7	5.9	0.4	5.5	15.7	11
gene-ABCB1	intact gene	41.1	49.4	17.3	14.7	22.8	11.7	1.7	67.6	57	21.2
gene-ABCB10	intact gene	13.9	10.8	15.4	14.5	10.2	15.9	1.4	13.2	18.6	19.8
gene-ABCB11	intact gene	1.3	28	1.8	0.5	28.8	0.4	0.5	0.9	0.4	0.6
gene-ABCB1LA	intact gene	2.9	16	1.2	1	1.5	0.9	0.1	3.8	3.6	1.5
gene-ABCB5	intact gene	0.1	0.2	1.1	1.3	63.6	0.2	0.3	4.6	15.3	9.7
gene-ABCB6	intact gene	17.6	3.9	5.3	18	11	7.2	0.6	10.6	13.5	21.3
gene-ABCB7	intact gene	7.2	6.1	16	11	11.9	6.7	1.2	5.8	10.6	9.2
gene-ABCB8	intact gene	54.9	45	78.7	48.3	130	46.9	10.8	51	79	82.6
gene-ABCB9	intact gene	5.7	5.5	3.4	4.9	6.3	1.3	0.5	3.9	9.1	7.8
gene-ABCC1	intact gene	19.6	2.6	59.3	34	7.7	19	1.8	11.1	31.1	38.7
gene-ABCC10	intact gene	3.6	3.8	19.9	10	8.3	5.1	1.4	11.9	12.5	10.6
gene-ABCC13	intact gene	1.2	7.1	6.6	5.3	2.6	1.6	0.8	2.7	6.4	6.2
gene-ABCC2	intact gene	0.1	49.4	0.4	0.4	26.9	0.1	0.1	9.6	0.3	0.4
gene-ABCC3	intact gene	4.9	3	11.1	17.3	10.9	2.4	1.4	9.2	27.2	38.3
gene-ABCC4	intact gene	6.6	1.6	9.9	20.6	5.3	4.8	0.5	3.4	9.4	7
gene-ABCC5	intact gene	18.2	15.3	55.5	23.7	17.9	11.4	1.9	13.6	33.4	31.3
gene-ABCC6	intact gene	1.4	10.5	3.4	2.3	16.7	2.3	0.8	3.4	3.3	2.5
gene-ABCC8	intact gene	19.2	1.2	26.1	2.7	0.2	2.8	0.3	0.8	1.3	0.6
gene-ABCC9	intact gene	13.5	1.1	20.2	5.4	4.6	1.8	0.2	3.3	9.3	5.8
gene-ABCD2	intact gene	36	46.6	56.7	32.2	18.8	20.6	1.7	9.1	22.4	16.9
gene-ABCD3	intact gene	11.4	62.5	16	18	64.7	9.5	4.2	21	31.5	42.6
gene-ABCD4	intact gene	13.8	22.3	13.9	11.3	32.1	10.6	1.3	8.1	9.6	19.5
gene-ABCE1	intact gene	38	30.6	56.6	50.8	42.5	61.9	9.8	39.7	54.9	54.8
gene-ABCF2	intact gene	31.7	21.3	59.6	46.5	32.9	25.3	4.2	24.2	36.4	38.5
gene-ABCF3	intact gene	66.9	50.3	82.2	95.9	83.2	65	10.5	45.5	68.5	67.8
gene-ABCG1	intact gene	5.6	1	18.5	6.1	1.5	0.6	0.1	1.5	6	5.3
gene-ABCG2	intact gene	46.8	36.3	12	74.6	9.3	18.3	1.9	19.6	46.6	33.8
gene-ABCG4	intact gene	0.1	0.3	5.7	2.5	0.6	0.2	0	0.4	2.3	2.8
gene-ABCG5	intact gene	0	11.9	0.1	0.1	0.1	0	0	16.9	1.2	0.1
gene-ABCG8	intact gene	0	7.1	0	0	0	0	0	4.3	0.3	0.1
gene-ABHD1	intact gene	33.8	69.2	76.7	79.4	84.7	29.8	10.7	45.4	74.4	88.5
gene-ABHD10	intact gene	2.8	2.7	7	4	4.9	3	0.5	2.9	6.2	3.6
gene-ABHD11	intact gene	11.6	9.9	9.5	13.9	12.5	4.7	0.9	8	10.1	12.4
gene-ABHD12	intact gene	20.4	15.5	60.9	44.7	42.7	17.3	2.1	18.9	55	50.4
gene-ABHD12B	intact gene	52.9	26.2	26.6	29.3	70.8	58.5	1.6	15.4	49.7	42.9
gene-ABHD13	intact gene	11	10.3	32.8	28.5	14.8	10.9	2.9	14.1	27.3	25.1
gene-ABHD14A	intact gene	11.4	11.2	27	22.4	24.8	11.8	2.3	21	34.5	36.5
gene-ABHD17A	intact gene	50.9	21.8	58	71.3	69.4	47.5	11.9	35.1	46	62.9
gene-ABHD17B	intact gene	5.1	4.7	8.9	9.3	6	3.6	0.5	5.1	7.1	5.7
gene-ABHD17C	intact gene	10.6	10.3	14.7	34.4	30.8	6.2	6.5	31.2	57.1	70.9
gene-ABHD18	intact gene	12.8	7.8	15.7	6.7	11.7	11	1.2	8.4	14.7	12.1
gene-ABHD2	intact gene	40.2	52.8	21.5	20.3	28.1	10.9	0.8	8.1	24.5	15.3
gene-ABHD3	intact gene	8.9	3.8	0.2	0.8	12.7	0.4	0.1	6.6	3.1	2.8
gene-ABHD5	intact gene	42.2	133	17.5	46.7	20.3	14.6	2.3	11.8	26.9	20.5
gene-ABHD6	intact gene	6.3	50.1	27.2	13.8	19.5	12.5	0.7	33.1	28.2	47.3
gene-ABHD8	intact gene	0.7	0.3	2	1.8	0.5	1.8	0.2	1.1	2.8	2
gene-ABI1	intact gene	27.1	37.9	99.6	104.4	48.6	34.9	4.4	28.5	75	66.1
gene-ABI2	intact gene	18.7	4.6	25.8	19.4	14.6	32.9	1.1	6.9	18.4	15.5
gene-ABI3	intact gene	25	26.1	199.8	40.4	14.2	11	1.2	24.4	35.8	37
gene-ABI3BP	intact gene	3.1	0.2	10.2	24.1	1	26.9	0.2	5.3	54.3	29.7
gene-ABL1	intact gene	31.6	6.9	25.5	57.4	22.5	68.7	2.9	16.1	53.6	40.8
gene-ABL2	intact gene	8.6	3.6	4.6	13.5	7.3	6.8	1	3.3	7.2	5.7
gene-ABLIM1	intact gene	71.2	6.1	3.1	22.9	29.4	8.5	0.9	4.4	14.1	5.3
gene-ABLIM2	intact gene	5.1	0.3	1.5	6.2	4.8	0.7	1.4	1.8	5.1	2.3
gene-ABLIM3	intact gene	20.8	1.6	13.8	5.7	4.4	15	0.4	3.7	10.7	7.9
gene-ABR	intact gene	26.7	7	48.6	56.3	15.5	21.3	1.9	17.9	47	44.1
gene-ABRA	intact gene	149.5	0	0.3	0.7	0	0.2	0	0	0.2	0
gene-ABRACL	intact gene	27.3	42.4	145.5	107	35.8	27.4	5.8	68.2	123.1	120.1
gene-ABTB1	intact gene	23	10.5	46.3	43.3	26.3	20	2.1	11.2	27.1	24.4
gene-ABTB2	intact gene	1.4	1.8	7.3	1.8	5.2	34.4	0.2	1.6	5	2.4
gene-ACAA1	intact gene	35.2	168.6	38.5	35.9	239.6	31.3	3.9	44	65.3	67.3
gene-ACAA2	intact gene	220.9	141	42.3	42.9	249.3	68.8	7.7	60.5	64	65.9
gene-ACACA	intact gene	15.6	141.4	16.7	18.4	17.2	9.1	1.5	5.9	15.4	12.4
gene-ACACB	intact gene	14.1	0.5	1.7	1.2	4.3	10.8	0.1	0.7	2.4	2.9
gene-ACAD11	intact gene	10	88	3.7	7.1	141.2	5.7	1.6	17.4	11.7	26
gene-ACAD8	intact gene	52.9	16.7	18.4	19.4	154.2	21	2.8	9.9	17.8	15.8
gene-ACAD9	intact gene	259.6	223	60.9	62.7	150.1	153.1	11.8	72.3	99.8	106.3
gene-ACADL	intact gene	345	333.6	92.6	84.5	320.3	167	11.3	116.1	134.2	108.5
gene-ACADS	intact gene	91.4	48.4	33.2	27.9	326.1	27.9	3.5	29.1	42	49.9
gene-ACADSB	intact gene	30.1	25.7	7.6	9.6	59.3	17.8	2.9	7.9	12.6	17
gene-ACAN	intact gene	0	0	0.1	0	0	3.4	0	0	0	0
gene-ACAP2	intact gene	25.8	5.4	33.4	42.4	13.6	21.4	1.8	15.7	32.6	30.9
gene-ACAP3	intact gene	5.2	1.4	13.2	21.7	3.8	18.7	0.3	3.3	11.7	8
gene-ACAT1	intact gene	365.1	519.9	64.5	63.6	152.9	217	22.7	44.5	82	66.7
gene-ACAT2	intact gene	10.8	234.2	33.9	25.6	150.7	8.5	2.6	34.3	40.7	51
gene-ACBD3	intact gene	27.7	18.4	53.9	68.1	30.1	35.5	5	21.9	50.6	49.5
gene-ACBD4	intact gene	43.8	63.8	92.4	97.1	118.1	311.4	14.1	47.7	80.8	92.6
gene-ACBD5	intact gene	27.8	59.6	19.2	31.1	75.1	44.3	4.7	24.8	45	55
gene-ACBD6	intact gene	26	15.7	39	42.7	37.7	21.7	4.5	20.6	28.7	19.1
gene-ACBD7	intact gene	4.6	7.4	9.3	15.1	1.8	4.1	0.3	1.6	10.1	3.9
gene-ACCS	intact gene	3	3.9	6.9	5	3.1	2.7	70.3	35.3	5.6	4.4
gene-ACCSL	intact gene	6.7	0	0.1	0.2	0.1	0.1	0	0.3	0.6	0.6
gene-ACD	intact gene	7.1	13.1	25.2	17.8	9.7	10.8	1.2	10	16.8	15.8
gene-ACE	intact gene	48.7	0.4	2.3	146.4	36.2	6.1	49.2	159.7	3.9	2.6
gene-ACE2	intact gene	0.1	2.9	0	0	18.4	0.1	1.3	34.8	91.3	2
gene-ACER1	intact gene	0	0.5	0	0.2	0.6	0	0	4.7	8.2	22.2
gene-ACER2	intact gene	3.2	0.8	1.5	49.3	3.2	1	0.3	0.8	3.2	2.8
gene-ACER3	intact gene	6.8	4.6	7.6	7.7	4.3	11.4	0.3	4.1	6.5	5.5
gene-ACHE	partial	1.4	0.2	2.2	2.9	2.2	0.8	0.2	17.3	24.7	25.9
gene-ACHRB	partial	0.9	2.6	9.1	1.5	4.9	0.7	0.2	0.6	2.2	2.1
gene-ACKR1	intact gene	10.2	2.8	13.2	28.5	5.8	3.8	0.6	3.8	7.7	6.1
gene-ACKR2	intact gene	1.4	1.4	2	4.7	0.4	1.3	0.1	1	1.5	1.7
gene-ACKR3	intact gene	50.8	3.4	33.2	295.5	22	41.2	2.4	16.7	50.6	39.2
gene-ACKR4	intact gene	14.3	7.1	7.2	13.1	2	10.3	1	1.6	18.2	7.1
gene-ACLY	intact gene	12	279.6	34.3	47.2	34.6	12	11.4	19.5	32.2	31.5
gene-ACMSD	intact gene	0.9	13.2	0.1	0.2	66	0	0.1	1.5	0.7	0.2
gene-ACO1	intact gene	14.4	144.5	41.7	36.4	134.3	14.5	7.1	36.8	28.6	48.1
gene-ACO2	intact gene	463	86.3	93.4	94.2	232.8	186.9	8.1	94.3	135.4	127.2
gene-ACOD1	intact gene	0.9	4.3	4.4	7	0.4	0.9	0	1	2.4	1.6
gene-ACOD1L	intact gene	0	0	0	0	0	0	0	27.7	3.2	1.1
gene-ACOT11	intact gene	45.4	18.6	6.2	9.4	64.8	22.7	0.3	37	29.4	37.3
gene-ACOT12	intact gene	0	0.7	0	0	13.5	0	0	3	0.1	0
gene-ACOT13	intact gene	174.5	86.1	12.5	22.2	26.7	91.5	2.5	27.1	39	32.6
gene-ACOT1L	intact gene	3.7	6	1	1.1	14.3	0.9	0.3	0.8	1.9	1.6
gene-ACOT2L	intact gene	115.4	9.5	12.6	9.9	753.5	134.1	3.6	29.6	21.3	16.3
gene-ACOT4	intact gene	0.8	0.4	0.6	0.1	1.3	0.3	0	0.2	0.2	0.5
gene-ACOT7	intact gene	51.5	5.7	78.8	79.9	36.3	13.3	1.6	45.8	77.6	91.9
gene-ACOT8	intact gene	76.7	70.1	84.5	55.3	399.8	72.5	5.7	79.9	107.2	128.5
gene-ACOT9	intact gene	10.1	5.4	27.5	37.6	14	45.7	2.3	25.4	47.2	36.1
gene-ACOX1	intact gene	22	97.9	40.3	45.6	173.5	15.4	5	58.8	54.9	92.5
gene-ACOX2	intact gene	3.9	77.1	1	2.6	77.4	5.5	2	12.7	11.7	12.8
gene-ACOX3	intact gene	2.7	5.5	2.7	2.1	12.4	2.1	0.8	2.9	4.3	4.1
gene-ACP1	intact gene	59.4	65.4	66.7	46.1	78.2	55.8	7.6	57.9	96.3	100.9
gene-ACP2	intact gene	14.2	39.8	63.7	43.2	46.4	12.1	4.9	21.2	42.7	36.8
gene-ACP6	intact gene	7.7	17.7	20.1	18.7	37.3	11.9	3.1	55.6	40.5	64.9
gene-ACPP	intact gene	0.1	0	1.3	0.7	0.1	0	0	1	2.3	4.9
gene-ACR	intact gene	0.8	0.3	1.3	3.2	0.3	0.2	0	0.3	0.5	0.4
gene-ACRBP	intact gene	0.1	0	1.9	0.2	0.1	0	0	0.2	0.2	0.5
gene-ACRL	intact gene	0	0	0	0	0	0	0	0	0	0
gene-ACSBG1	intact gene	0.9	0.4	0.3	1.6	1.2	0.3	0.1	0.5	1	0.7
gene-ACSBG2	intact gene	12.9	130.9	40.4	23.9	69.9	7.1	5.4	13.6	25.8	20.4
gene-ACSF2	intact gene	9.7	74.5	76.3	29.3	152.9	18.7	6.5	29.3	53.8	125
gene-ACSF3	intact gene	10.5	9.4	6.9	5.6	23	8	0.7	8.4	6.8	8.3
gene-ACSL1	intact gene	45.3	69.5	4	11.5	106.9	40	1.5	6.8	15.1	10.6
gene-ACSL3	intact gene	3.9	8.4	9.2	5	7.5	4.5	1.1	8.3	9.8	9.7
gene-ACSL4	intact gene	20.8	7	43.9	41.7	21.4	24.2	4	16.6	28	20.4
gene-ACSL5	intact gene	2.8	120.4	19.2	12.6	3.6	1.7	0.3	46	23	21.4
gene-ACSL6	intact gene	0.7	1.1	0.8	0.9	0.2	0.4	0	0.2	0.7	0.3
gene-ACSM3	intact gene	0.1	22.4	0.2	0.1	450.7	0.1	0.1	0.3	0.1	0.1
gene-ACSM4	intact gene	0.2	0.5	0.1	0.1	351	0.1	0	0	0.1	0
gene-ACSM5	intact gene	0.1	93.7	0.1	0.1	141.1	0.1	0	0.1	0	0
gene-ACSS1A	intact gene	18.8	1.6	30.1	51.1	5	8.7	0.7	10.3	15.1	48.6
gene-ACSS1B	intact gene	27.2	23.8	0.1	0.2	8	0	3.6	1.3	0	0
gene-ACSS2	intact gene	46.4	32.8	42.2	27.4	32.7	39.8	5.1	19.7	46.3	32.2
gene-ACSS3	intact gene	6.8	41.8	4.2	3	37.4	2	3.1	4.7	8.6	3.4
gene-ACT85CL	intact gene	0	0	0	0	0	0	0	0	0	0
gene-ACTA1	intact gene	911.2	6.1	93.8	115.7	14.1	7.2	4.9	13.7	213.7	257.8
gene-ACTA2	intact gene	65.4	42.1	192.3	348.3	73.5	37.7	9.2	178.9	516.9	422.7
gene-ACTB	intact gene	1045.8	1812.7	7432.9	4994.7	1664	15227.6	157.4	1979.6	4605.6	4607.1
gene-ACTBL2	intact gene	1102.2	0.2	0.4	0.2	0.2	0.1	0.1	0.2	0.6	0
gene-ACTC1	intact gene	7878.4	0.5	2.4	1.3	1	0.7	1.5	1	15	10.5
gene-ACTG1	intact gene	47.1	32.9	42.3	97	114.9	100.6	6.3	32.7	77.4	72.8
gene-ACTG2	intact gene	18.1	8.7	56.2	217.6	22.9	37869.8	6.3	681.7	3036.6	4280.9
gene-ACTL6A	intact gene	9.4	7.4	24.7	17.4	13.3	16.5	2.4	12.7	21.4	18.8
gene-ACTL6B	intact gene	0	0.1	0.3	0.7	0.1	0.1	0.1	0.3	1	0.3
gene-ACTL9	intact gene	0	0	0	0	0	0	0	0	0	0
gene-ACTN1	intact gene	45.9	26.1	210.3	154.7	41.2	1444.6	14.8	88	260.6	212.3
gene-ACTN2	intact gene	639.2	0.2	0.3	1.8	0.3	0.4	0.1	0.1	0.3	0.6
gene-ACTN4	intact gene	99.7	68.2	157.9	450.3	160.9	72.7	12.8	94.1	270.2	261.9
gene-ACTR10	intact gene	44.6	19.7	54.3	47.6	39.1	50.5	3.6	27.1	53.6	49.2
gene-ACTR10L	intact gene	3.6	2	3.5	3.1	3	3.7	0.1	1.6	4	3.5
gene-ACTR1A	intact gene	63.6	21.1	58.2	109.1	41.7	63.7	5.6	34.3	75.6	60
gene-ACTR2	intact gene	48.4	41.4	265.7	179	58.7	57.7	7.1	72	147.2	154.3
gene-ACTR3	intact gene	39.8	48.5	244.1	133.9	74.7	84.3	10.8	88.5	170.7	156.6
gene-ACTR3B	intact gene	41.8	6.2	23.4	10.1	9.4	32.7	1.7	7.7	17.8	25.8
gene-ACTR5	intact gene	3.7	2.1	6.4	6.2	3.3	5	0.9	3.2	5.3	4
gene-ACTR6	intact gene	19.6	12	40.1	29.6	30.9	42.3	4	23.6	38.4	38.5
gene-ACTR8	intact gene	9.7	8.6	18.3	14.5	9.7	8	1.6	7.6	14.4	12.2
gene-ACTRT2	intact gene	0	0	0	0	0	0	0	0	0	0
gene-ACVR1	intact gene	38	17	41.4	86	61	46.2	4.6	27.9	61.4	53.7
gene-ACVR1B	intact gene	13.6	14.3	41.9	36.4	32.3	24	1.3	15	28.7	33.8
gene-ACVR1C	intact gene	1.8	0.4	1.4	2.1	1.5	2.4	0.1	0.5	1.8	1.9
gene-ACVR2A	intact gene	10.7	12.2	15.9	26.8	35.2	12.7	2.9	15	26	26.5
gene-ACVR2B	intact gene	0.2	0.2	0.1	2.4	0.3	0.4	0.3	0.1	0.6	0.2
gene-ACVRL1	intact gene	69.3	23.9	210.8	769.5	29.9	29.4	4	39.9	68.1	60.9
gene-ACY1	intact gene	25	109.9	34.5	29.7	768.7	37.4	2.9	110.5	73.1	122.7
gene-ACYP1	intact gene	56.6	16.3	43	69.5	34.8	26.1	4.7	15.5	35	41.8
gene-ACYP2	intact gene	87.9	18.5	11.1	19.8	30.8	13.4	4.2	12.3	17.1	20.4
gene-ADA	intact gene	48.5	8.5	62.4	150.7	52.9	9.8	4.8	253.9	47.2	40.7
gene-ADAL	intact gene	8.2	3.5	5.4	7.5	5.2	5.4	0.6	4.3	7.4	6
gene-ADAM10	intact gene	36.6	21.8	96.7	133.3	41.9	27.9	3.6	33.6	71.4	62.6
gene-ADAM11	intact gene	0.2	0	0.9	0.4	0.1	0.3	0	0.1	0.9	0.9
gene-ADAM12	intact gene	0.5	1.5	3.3	3.2	3.2	1.8	0.3	0.2	4	1.5
gene-ADAM15	intact gene	0.1	0.1	0.8	0.2	0.1	0.1	0	0.2	0.2	0.4
gene-ADAM17	intact gene	25.8	13.2	45.4	59.2	34.1	19.9	2.8	15.1	40.2	31
gene-ADAM19	intact gene	1.9	0.4	2.2	2.1	0.5	1	0	1.3	3.4	1.7
gene-ADAM20	intact gene	0.1	0.1	0.3	0.6	0.4	0.1	0	0.2	0.3	0.4
gene-ADAM20L	intact gene	0	0.1	0.1	0.4	0.2	0.1	0	0.1	0.1	0.1
gene-ADAM22	intact gene	3.5	0.1	0.1	2.3	0.4	0.5	0.2	1.4	4.9	3
gene-ADAM23	intact gene	2.5	1	10.2	3.2	0.8	1.3	0.1	0.4	2.2	1.3
gene-ADAM28	intact gene	0.2	2.8	2.3	70.1	27.2	0.2	0.5	15	21.1	18.7
gene-ADAM32L1	intact gene	2.6	0.2	0.8	0.5	0.1	0.6	0	0.4	0.4	0.2
gene-ADAM32L2	intact gene	7.1	0.4	5.4	3.8	0.7	1.6	0.2	0.9	1.6	1.5
gene-ADAM33	intact gene	16.3	3.3	140.5	39.3	8.6	44.5	0.7	15.1	44.5	44.3
gene-ADAM5P	pseudogene	0.2	0	1.4	0.7	2.3	0.1	0.4	6	6.7	2.9
gene-ADAM8	intact gene	0.8	1	1.7	5.2	0.3	1.2	0	2.2	3.2	2.8
gene-ADAM9	intact gene	18.3	6.6	16.2	29.5	21.5	21.2	1.4	8.3	22.5	17.3
gene-ADAMTS1	intact gene	122.3	4.6	75.7	175.4	32.9	38.8	2.6	10.4	43.2	44
gene-ADAMTS10	intact gene	4.5	1	10.7	65.8	6.9	4.6	0.4	7.2	12.9	10.7
gene-ADAMTS12	intact gene	2.9	0.6	1.5	9.4	2.9	7.2	0.2	1.7	6.1	3
gene-ADAMTS13	intact gene	2.5	16.8	12.8	10.9	18.2	2.6	0.5	10	16.3	11.3
gene-ADAMTS14	intact gene	1.4	0.3	8	26.5	4.1	0.7	0.1	1.4	4.2	3.5
gene-ADAMTS15	intact gene	37.1	1.5	5.1	45.9	0.1	5.2	0.4	3.2	16.4	5.3
gene-ADAMTS17	intact gene	1.7	1	0.6	3.7	0.3	6.6	0	0.3	0.7	0.2
gene-ADAMTS18	intact gene	0	0.1	0.4	0.3	1.3	0.1	0	0.3	0.8	0.1
gene-ADAMTS19	intact gene	3	0.2	0.3	2.4	0.4	12.7	0	3.3	11.9	6.2
gene-ADAMTS2	intact gene	9.8	1.6	1.6	12.1	1.1	4.2	0.5	4.9	20	9.5
gene-ADAMTS20	intact gene	0.3	0	0.1	0.1	0.1	0.2	0	0.2	2.4	1.1
gene-ADAMTS3	intact gene	5.3	2.5	63.8	9.3	7.3	2.2	0.6	2.9	4.5	2
gene-ADAMTS4	intact gene	33.1	4.9	61.4	124.6	11.5	6.1	1.1	9	11.5	11.6
gene-ADAMTS5	intact gene	3.7	2.9	2.1	2.6	8.3	3.4	0.2	1.1	5.9	4
gene-ADAMTS6	intact gene	1.4	0.1	0.1	0.5	0.5	0.4	0	0.3	1.6	1
gene-ADAMTS7	intact gene	3.8	1.4	10.4	7.5	3.5	2.8	0.3	3.2	4.9	4.2
gene-ADAMTS8	intact gene	32.6	2.2	4	48.4	5.1	2.9	0.3	5.1	18.2	7.6
gene-ADAMTS9	intact gene	29.1	3.9	26	15.6	16.6	38.1	1.3	7	18.9	14.4
gene-ADAMTSL1	intact gene	2.8	0	0.1	3	0.3	1.5	0	0.3	3.1	1
gene-ADAMTSL2	intact gene	64.2	6.3	23.3	30.4	8.4	14.3	2.9	16	24.9	31.4
gene-ADAMTSL2L	intact gene	0.9	0.5	6.8	2.7	1.6	0.9	0.1	1.5	3.2	2.8
gene-ADAMTSL3	intact gene	4.1	0.1	0.5	18.1	0.9	3.6	0.1	0.3	4.5	2.1
gene-ADAMTSL5	intact gene	23	1	2.6	6.6	1.2	16.7	0.2	3.1	4.3	2.6
gene-ADAP1	intact gene	5	23.6	34.1	14.9	13	70.1	1.2	20.1	41.6	48.1
gene-ADAP2	intact gene	2.5	6.2	17.3	7.6	7.4	2.4	2.9	3	4.1	3.8
gene-ADAR	intact gene	24.2	17.2	61.6	74.5	27.1	18.7	2.3	20.2	40.2	38.8
gene-ADARB1	intact gene	8.3	3.2	16.5	9.8	6.5	17.8	1	5.8	14.7	14.1
gene-ADARB2	intact gene	0	0	0.1	0	0	0	0	0	0.1	0
gene-ADAT1	intact gene	29.1	6.3	23.8	58.4	11.1	15.6	2.2	8	17.8	14.7
gene-ADAT2	intact gene	25.6	14	31.3	20	34.9	44.6	3.8	17.3	36	38.3
gene-ADCK1	intact gene	2.8	2.7	5.7	3.3	6.7	3.9	0.6	3.2	4.5	4.3
gene-ADCK2	intact gene	2.8	3.7	6.2	5.1	5.5	2.8	0.7	3	5.7	6.8
gene-ADCY1	intact gene	0.3	0.1	1.9	0.8	0	0	0	0.1	0.3	0.1
gene-ADCY10L1	intact gene	0	0	0	0	0	0	0	0	0	0
gene-ADCY2	intact gene	0.6	0.1	0.6	7.7	1.2	0.9	0.2	1.3	3.9	2.7
gene-ADCY3	intact gene	5.5	0.8	2.3	10.1	8.7	2.9	0.6	1.5	5.8	3.2
gene-ADCY5	intact gene	23.3	2.3	7.6	14.3	5.4	16.2	1	3.9	12.6	8
gene-ADCY7	intact gene	2.5	2.5	51	22.5	6.1	24.2	0.4	7.2	14.6	13.2
gene-ADCY8	intact gene	0.3	0.1	1	13.8	0	0	0	0.3	0.4	0.2
gene-ADCY9	intact gene	35.7	9.7	29.9	60.8	25	52.7	6.3	11.4	30.5	23.2
gene-ADCYAP1	intact gene	48.7	0.1	0.2	0	1.1	0.1	0	0.2	1.6	0.5
gene-ADCYAP1R1	intact gene	3	0.1	0.3	1.5	0	6.5	0.1	1	3.2	2.9
gene-ADD1	intact gene	44	7.7	57.1	82.8	40.1	43.9	2.9	18.9	55.1	40
gene-ADD2	intact gene	23.4	3.2	18.5	95.6	4.7	1.7	0.2	0.6	3	1.1
gene-ADD3	intact gene	59.3	8.9	80.6	93.2	52.6	20.6	2.5	29.5	85.6	69
gene-ADGB	intact gene	0.1	0.1	0.5	1.8	0	0.2	0	0.1	0.2	0.2
gene-ADGRA1	intact gene	4.7	0.7	7.5	11.5	1.4	2.4	0.4	1.2	4.8	2.2
gene-ADGRA2	intact gene	16.7	2.4	14.1	52.6	9.9	20.2	0.6	6.2	25.2	19.8
gene-ADGRA3	intact gene	2.7	1.1	7.1	5.9	3.4	10.9	0.7	3.5	8.8	7.7
gene-ADGRB1	intact gene	1	0	1.8	0.4	0.1	1	0	0.1	1	0.7
gene-ADGRB2	intact gene	0.6	0.4	2.5	1.9	0.4	0.5	0	0.2	0.9	0.9
gene-ADGRB3	intact gene	0.1	0	0.2	0.1	0	0.1	0.1	0.1	0.5	0.2
gene-ADGRD1	intact gene	7.4	0.1	0.2	3	0.5	8.4	0.1	0.3	5.7	5.4
gene-ADGRD2	intact gene	0.4	0.1	4.3	0.9	0.2	0.5	0	0.1	1.3	0.6
gene-ADGRF4	intact gene	0.3	0.1	0.2	0.6	0.1	0.3	0	0.2	0.3	0.4
gene-ADGRF5	intact gene	29.3	2	5.7	73.7	5.6	9.1	1	1.8	5.2	4.5
gene-ADGRG1	intact gene	71.6	6.1	18.1	228.9	104.1	21.7	2.7	7.7	20.9	22.1
gene-ADGRG2	pseudogene	0.9	0.4	3.9	2.4	4.3	0.5	0.1	0.6	3.3	0.7
gene-ADGRG3	intact gene	2.1	0.7	8.7	8.4	0.6	1.4	0.1	1.1	3.1	2
gene-ADGRG4	intact gene	0	0	0.1	0	44.6	0	0	8.6	22.6	19
gene-ADGRG5	intact gene	3	6.1	65.9	11	5.2	3.1	0.3	7.8	15.8	13.5
gene-ADGRG6	intact gene	2.6	1.8	7.3	6.2	0.8	1.4	0.2	4.1	8.5	3.4
gene-ADGRG7	intact gene	0	0	0	0	0.2	0	0	16.4	3	6.3
gene-ADGRL2	intact gene	24.7	5.3	5.3	50.3	11.6	15.4	3.4	8.7	20.7	18.3
gene-ADGRL3	intact gene	1.6	0.3	1.2	0.7	11.6	0.7	0.2	1.3	3.1	2.2
gene-ADGRL4	intact gene	34.9	6.3	11.1	171.9	7.8	12.7	1.8	5.7	24.5	15.3
gene-ADGRV1	intact gene	2.3	0	0.1	0.8	0.2	0	0	0	0.1	0
gene-ADH1C	intact gene	0.8	1484.2	1.7	1.4	969.2	1	1.2	25	11.9	335.7
gene-ADH1L	intact gene	0.2	183.7	0.2	0.3	138.8	0.1	0.2	17.6	0.6	1.3
gene-ADH4	intact gene	69.7	233.4	102.3	63.3	256.3	71.4	14.3	160.2	122.9	214.5
gene-ADH6	intact gene	0.4	565.3	0.2	0.3	391.3	0.2	0.2	22.7	1.1	3.5
gene-ADHFE1	intact gene	45	66.9	4.2	9.4	180.9	12	2.7	16.1	17.5	16.4
gene-ADI1	intact gene	51.8	50	27.8	24	91.2	36.4	10.1	34.6	41.7	42.1
gene-ADIPOQ	intact gene	308.6	1.3	24.1	66.2	3.9	963.3	5.9	47.4	185.4	147.8
gene-ADIPOR1	intact gene	50.5	19.8	59.3	78.6	43.4	45.9	5.3	22.7	50.7	48.2
gene-ADIPOR2	intact gene	48.5	43.7	70.4	81.9	53.8	44.8	3	26.2	74	67.4
gene-ADIRF	intact gene	0	0	0	0	0.1	0	0	0	0	0
gene-ADK	intact gene	11.9	360	29.5	20.5	136	17.4	34.9	26.9	37.8	40.7
gene-ADM	intact gene	144.9	38.9	49.7	200.9	28.5	62.6	5.1	23	73.9	67.7
gene-ADM2	intact gene	0.4	0.7	29.7	18.5	16.6	0.4	16.3	12.2	13.4	23.6
gene-ADMP	intact gene	0.5	0.1	0.8	1.1	0.1	0.9	0.1	0.2	0.7	0.6
gene-ADNP	intact gene	29.3	12.7	60.5	65.5	30	38.9	5.8	22.6	49.7	40.3
gene-ADNP2	intact gene	7	5.2	20.2	13.5	9.5	8	1.5	8.5	16.5	13.8
gene-ADO	intact gene	37.7	44.4	47	47.9	89	61.7	11.3	38.3	62.6	75.3
gene-ADORA1	intact gene	10.1	0	1.2	9.5	1.2	1.2	0	0.3	0.4	1.3
gene-ADORA2A	intact gene	8.7	3.3	56	17.7	8.4	2.7	0.5	3.3	8.3	6.4
gene-ADORA2B	intact gene	19.2	3.1	17.9	7.4	4.6	3.6	1.3	2.8	6.3	3.6
gene-ADORA3	intact gene	0.3	1.4	5.2	0.8	0.3	0.1	0	0.6	1.1	1.3
gene-ADPGK	intact gene	13.8	4.4	26.8	64.8	14.7	9.8	1.5	9.1	22.5	14.3
gene-ADPRH	intact gene	36.6	7.1	48.9	42.5	16.6	27.7	2.5	14.8	34.4	29.2
gene-ADPRHL	partial	72.9	18.6	10.9	6.1	48.5	1.8	0.9	1.4	4.6	4.4
gene-ADPRHL1	intact gene	84.1	0.2	0.8	5.1	2.7	0	0	0	0.2	0
gene-ADPRHL2	intact gene	17.1	9.8	26.1	35.5	22.5	24	1.8	14.4	29.4	25.3
gene-ADPRM	intact gene	12.1	6.5	23.4	17.6	17.3	9.9	1.9	8	16.6	18
gene-ADRA1A	intact gene	0	0	0	0	0	0.1	0	0.1	0	0.1
gene-ADRA1B	intact gene	0.5	68.9	19.3	0.4	22.3	3.1	0.1	1.6	6.6	4.2
gene-ADRA1D	intact gene	11.2	0.3	1.3	0.5	0.7	1.8	0	0.1	0.8	0.4
gene-ADRA2A	intact gene	0.4	0.9	2.4	43.8	25.2	2.1	1.1	7.3	12.7	5.9
gene-ADRA2B	intact gene	21.9	0.9	7.4	10	1.3	9.3	0.6	2.6	10	8.7
gene-ADRA2BL2	intact gene	0.5	0.3	2.8	5.5	53.1	0.2	0	0.7	1.3	0.9
gene-ADRA2C	intact gene	0.7	1.2	8.7	4.9	10.5	1	1.2	1.8	3.7	0.9
gene-ADRB1	intact gene	20.9	5.7	11.3	80.7	3.7	5.1	0.3	0.4	5.4	3.6
gene-ADRB2	intact gene	7.9	13.7	103.8	50.3	9.4	6.6	1	4.3	16	14.2
gene-ADRB3	intact gene	0.5	0	0	209	0	0	0.1	0	0.1	0
gene-ADRM1	intact gene	82.4	65.5	93.8	102.3	81.7	106.4	10	47.9	86	88.4
gene-ADSL	intact gene	51.1	394.6	92.9	41.6	55.3	31	8	36.7	48.7	52.5
gene-ADSS1	intact gene	58.6	6.2	42.8	44.4	82.2	39.3	1.3	6.7	28.8	29.9
gene-ADSS2	intact gene	13	9	71.9	35.4	22.2	18.9	2	42.1	54.6	60.2
gene-ADTRP	intact gene	0.9	0.2	4.5	0.2	0.2	0.2	0	0	0.4	0.3
gene-AEBP1	intact gene	75	8.8	47.8	132.8	25.1	86.8	4.5	26.1	187.6	96.5
gene-AEBP2	intact gene	9	7.5	28	16.8	11.7	10.7	1.3	9	18.9	14.9
gene-AEN	intact gene	5.8	9.8	18.3	12.7	20.8	17.4	1.8	14.6	16.8	18.6
gene-AES	intact gene	317.4	118.8	260.2	309.1	231.1	262.1	26.7	121.1	278.8	258
gene-AFAP1	intact gene	6.3	1	12.9	23.2	5.2	4.1	0.8	3.8	15.6	8.5
gene-AFAP1L1	intact gene	42.6	4.5	24.1	85.1	4.1	7.8	1	7.1	14.8	12.9
gene-AFAP1L2	intact gene	19.6	4.2	36.1	39	8.8	6.9	0.6	15	27	22.9
gene-AFDN	intact gene	25.2	6.3	12.2	59.3	23.5	8.3	3.7	11.9	21.1	18.1
gene-AFF1	intact gene	12.7	15.3	10.1	42	21.7	17.7	13.5	10.4	17.7	13.1
gene-AFF2	intact gene	5.4	2.4	18.5	10.8	5.9	2.6	0.8	3	11	8.5
gene-AFF3	intact gene	1.4	0	0.1	0.4	0.3	0.3	0	0.2	0.8	1.2
gene-AFF4	intact gene	26	7.7	32.7	88.1	23.7	16.4	2.5	9.5	27	23
gene-AFG1L	intact gene	15.6	3.2	4.9	4	6.2	3.8	0.6	2	4.6	4.3
gene-AFG3L2	intact gene	41.5	17.7	32.3	41.6	56.2	36.1	3.8	20.6	32.7	37
gene-AFMID	intact gene	8.9	106	25.8	11.8	17.4	7.4	1.8	16	28.6	26.9
gene-AFP	intact gene	0	0	0	0	0.2	0	0	0	0	0
gene-AFTPH	intact gene	10.2	10.5	29.4	23.2	25.1	11.1	8.5	12.8	23.1	24.8
gene-AGA	intact gene	17.8	20.5	23.2	22.8	31.6	14.8	4.1	17.1	29.8	23.3
gene-AGAP1	intact gene	9.2	4.1	10.6	15.3	16.9	9	1.8	4.2	13.7	10
gene-AGAP3	intact gene	18.2	23	15.6	23.3	29.2	33	1.2	5.3	18.6	14.4
gene-AGBL1	intact gene	3	0	0.5	0.1	1.6	0.2	0	0.1	0.1	0.1
gene-AGBL2	pseudogene	0.6	0.2	1.9	7.6	1	0.1	0	0.4	1.1	0.6
gene-AGBL3	intact gene	0.1	0	0.1	0.1	0.1	0.1	0	0	0.1	0
gene-AGBL4	intact gene	9.2	9.9	10.9	10.5	7.5	93	0.9	8	18.4	16.8
gene-AGBL5	intact gene	21.3	6.5	22.2	23.5	21.3	5.2	1.4	8.6	13.8	15.2
gene-AGFG1	intact gene	34.1	30.5	70	69.6	45.2	34	5.5	25.9	52.5	45.6
gene-AGGF1	intact gene	5.2	2.4	11.6	7.8	4.9	6.1	0.8	4	9.8	7.6
gene-AGK	intact gene	29.8	9.4	15.6	13.7	19.4	11.4	2.6	9.4	16	11.5
gene-AGL	intact gene	19.9	18	13.5	14.1	6.9	17.2	2	8.3	13.7	10.5
gene-AGMAT	intact gene	1	117.6	2.1	1.9	69.9	0.9	0.1	31.5	8.5	14.2
gene-AGMO	intact gene	0.2	92.9	0	0.2	2.5	0.1	6.5	11.1	2.2	0.2
gene-AGO1	intact gene	8.2	4.1	16.5	15.7	7.2	21.9	1.1	4.7	12.8	11
gene-AGO2	intact gene	6.4	3.2	10.4	18.4	2.5	4	1.2	2	6	3.5
gene-AGO3	intact gene	7.7	5.6	24	14.7	8.3	9.1	0.7	5	11.9	10.5
gene-AGO4	intact gene	25	12.6	65.8	41.9	26.1	28.7	3.3	19.3	41.1	38.8
gene-AGPAT1	intact gene	0	0	0.1	0	0	0	0	0	0.1	0
gene-AGPAT2	intact gene	10.6	122.6	27	30.9	55.5	7.5	3.7	37.3	177	166.9
gene-AGPAT3	intact gene	15.1	65.3	14.6	13.2	40.5	25.3	4.1	16.7	11.1	7.8
gene-AGPAT4	intact gene	2	5.4	13.7	11	4.9	19.9	0.2	2	4.7	3.4
gene-AGPAT5	intact gene	16.2	8.6	21.1	22.8	28.8	19.5	3.6	20	33.9	43
gene-AGPAT9L	intact gene	1.6	0.8	6.7	7.7	1.2	1.7	0.3	1.6	2.4	2.2
gene-AGPS	intact gene	12.4	9.3	27.7	28.8	16.3	13.1	2.4	13.4	35.8	38.5
gene-AGR2	intact gene	0	0.3	0.6	19.1	65.8	0.2	1	565.6	708.1	348.9
gene-AGR3	intact gene	0.2	0	0.3	0.5	0	0	0	0.6	1	1.2
gene-AGRN	intact gene	32.5	20.7	42.9	89	43.9	19.1	3.4	12.3	37.7	29
gene-AGRP	intact gene	0.4	0.1	2.6	0.9	0.1	0.5	0	0.2	0.4	0.7
gene-AGT	intact gene	0.1	515.1	0.1	0.2	0.5	0	0.1	0.1	0	0.1
gene-AGTPBP1	intact gene	7	0.3	2	1.7	1.6	14.3	0.6	1.2	3.2	2
gene-AGTR1	intact gene	4.2	0.3	1.5	1.4	1.2	8.2	0.7	1	5.7	2.4
gene-AGTR2	intact gene	5.4	0.4	0.5	35.1	0.6	8.7	0.3	3.3	9.6	4.6
gene-AGTRAP	intact gene	32.1	19.3	36.9	46.7	57.4	11.9	3.6	11.8	36.2	22.5
gene-AGXT	intact gene	0.1	134.9	0.1	0.2	369.6	0.2	0	0.2	0.1	0
gene-AGXT2	intact gene	0.1	6.9	0.2	0.1	64.7	0	0.4	0.2	0.3	0.1
gene-AHCTF1	intact gene	6.8	4.8	16.5	14.2	9	8.5	1.3	5.7	11.5	10
gene-AHCY	intact gene	18.3	421.6	47.2	23.6	324.1	18.9	20.2	60.5	52.9	56
gene-AHCYL1	intact gene	23.1	46.8	55.7	57.7	67.4	21.1	10.7	44.8	47.1	59.8
gene-AHCYL2	intact gene	13.7	7.6	22.9	24.1	44.7	10.7	7.1	21.9	25.8	21.1
gene-AHI1	intact gene	2.9	0.7	4.2	3.7	2.5	6.4	0.4	1.5	4.1	4.4
gene-AHNAK2	partial	51.8	1.3	11.1	310.2	8.3	75.7	3.3	7.8	179.5	79
gene-AHR	intact gene	6.7	20.9	12.8	13.8	19.9	3.9	0.6	9.6	27	24
gene-AHR1B	intact gene	0	1.8	0	0	1.6	0	0	0	0.1	0
gene-AHR2	intact gene	0.1	4.8	0	0.4	0.1	0	0	0.8	2.6	2.8
gene-AHRR	intact gene	0	0	0.2	0.3	0.3	0.1	0	1.1	4.9	1.3
gene-AHSA1	intact gene	101.2	66.6	115.8	115.5	88.9	121	8.5	58.6	105.6	106.1
gene-AHSA2	intact gene	24.4	13.9	71.4	32.6	22.3	25.9	2.8	27	51.7	41.3
gene-AHSG	intact gene	0.3	966.4	0.3	0.3	0.1	0.2	3.4	4.4	0.1	0.2
gene-AICDA	intact gene	0	0	4.2	0	0.1	0.1	0	0.6	4.2	7.3
gene-AIDA	intact gene	15.9	4.8	13.9	44.6	12.4	20.4	3.2	11.7	23.6	14.9
gene-AIFM1	intact gene	82.5	34.6	46.1	32.9	76.3	43.7	5.3	37.7	46.6	51.1
gene-AIFM2	intact gene	3.9	9.2	7.4	8.5	4.9	5.6	0.5	12.4	13.9	40.7
gene-AIFM3	intact gene	0.2	0.1	0.1	6.4	0.2	0.1	0.1	1.5	4	2.1
gene-AIG1	intact gene	3.2	32.7	9.5	8.8	31.3	5.6	3.9	16.7	18	33.6
gene-AIM1	intact gene	0.1	0	1.1	3.2	1.9	0	0	3.2	10.8	4.9
gene-AIM1L	intact gene	0	0	0	0.2	0	0	0	0	0	0
gene-AIMP1	intact gene	71.6	25.8	60.5	48.9	37.9	117.9	8.7	40	69.8	69.8
gene-AIMP2	intact gene	48.1	28.3	38.2	25.2	27.1	37.6	6.3	29.5	35.3	40
gene-AIP	intact gene	49.4	17.7	94	79.3	39.4	49.9	3.4	26	61.8	52.1
gene-AIPL1	intact gene	0.8	0.3	2	2	0.8	0.8	0	0.6	0.9	0.6
gene-AIRE	partial	1	0.4	3.2	1.1	0.9	1	0	0.3	1.4	0.8
gene-AJAP1	intact gene	0.3	0	0.7	0.9	0.2	0.3	0	0.2	0.8	0.4
gene-AK1	intact gene	251.2	3.9	18.1	43.1	8.1	81.2	0.7	14.2	39.6	48.5
gene-AK2	intact gene	236.1	93	144.6	368.3	130.7	51.3	13.9	124.4	152	172.2
gene-AK3	intact gene	84.9	211.8	23.2	43.1	104.8	11.7	14	47.4	46.9	71.7
gene-AK4	intact gene	9.5	212.6	14.5	18.3	682.9	8.9	4	5.5	12.8	11
gene-AK5	intact gene	0	0	0	0	0	0.6	0	0	0.3	0.1
gene-AK6	intact gene	8.7	3.3	7.9	9.2	8.1	9.5	1.4	3.9	7.8	6.2
gene-AK7	intact gene	0.1	0	0	2.2	0.1	0	0	0.1	0.2	0.1
gene-AK8	intact gene	0.2	0	0.2	1.8	1.2	0.1	0	0	0.2	0.1
gene-AK9	intact gene	0	0	0.1	0.4	0.1	0	0	0	0	0
gene-AKAIN1	intact gene	0.5	0.2	0	0.2	0.3	0	0	0	0.9	0.1
gene-AKAP1	intact gene	51.9	18.7	44.1	39.4	46.1	66.7	4	25.1	45	47.9
gene-AKAP10	intact gene	21.4	6.9	31.8	24	25	13.2	2	12	23.9	22.2
gene-AKAP11	intact gene	5.7	1.6	8.7	14.8	4.9	23	0.6	2.6	8.3	5.8
gene-AKAP12	intact gene	44.1	0.5	11.6	94.9	6.1	48.1	0.8	4.1	26.7	13.7
gene-AKAP13	intact gene	22.8	6	87.6	52.7	24.2	10.3	2.6	11.3	37.8	30
gene-AKAP14	intact gene	0.1	0	0	0.5	0	0	0	0	0	0
gene-AKAP17A	pseudogene	13.7	8.6	45.6	33.5	12.1	14.1	2.9	12.6	22.8	20.5
gene-AKAP17B	intact gene	5.4	5	14.1	10.2	8	6.6	1	7.4	14.5	11
gene-AKAP2	intact gene	52.4	6	43.2	74.7	21.5	51.2	1.6	12.2	35.5	27
gene-AKAP5	intact gene	0.1	0.9	1.9	0.4	0.3	0.3	0	0.5	0.4	0.3
gene-AKAP6	intact gene	6	0.1	0.2	0.3	0	0.1	0	0.1	0.6	0.3
gene-AKAP7	intact gene	4	2.5	5.9	4.8	4.5	3	0.5	4.5	5.6	5.5
gene-AKAP8	intact gene	24.7	12.5	83.7	81.1	28	31.9	2.5	20.5	40.2	38.8
gene-AKAP8L	intact gene	19.3	12	26.1	29.8	19.9	15.4	1.9	14.1	25.5	24.7
gene-AKAP9	intact gene	6.2	6.1	19.7	12.1	7.6	6.2	2	10.2	22.5	18.1
gene-AKIP1	intact gene	2.2	3.9	12.1	7	11.2	3.6	0.4	9.9	15.3	16.2
gene-AKIRIN2	intact gene	47	30.5	105.5	100.2	67.6	47.4	6.8	37.5	64.9	71.4
gene-AKNA	intact gene	7.8	3.4	64	23.3	6	16.1	0.5	8.5	21.7	18.5
gene-AKNAD1	intact gene	0.2	0.1	0.4	0.4	0.2	0.8	0	0.3	0.6	0.3
gene-AKR1A1	intact gene	25.9	66.9	62.4	44	467.4	28.6	9.5	79.1	96.1	109.2
gene-AKR1B10	intact gene	6.4	1.6	18.5	42.1	5.6	10.1	0.6	18	20.6	22.2
gene-AKR1B10L1	intact gene	223.8	30	181.2	163.2	167.3	232.4	26.5	52.4	188	140.3
gene-AKR1B10L4	intact gene	14.6	35.1	21.5	32	55.7	15.7	3	49	115.4	178.9
gene-AKR1B1L	intact gene	10.7	20.7	11.3	22.8	34.8	12.3	2.5	64.6	85.5	110.8
gene-AKR1D1	intact gene	34.8	154	4.2	2.9	0.8	9	1.1	40.4	5.3	11
gene-AKR1E2	partial	13.5	22.5	22.6	26.9	45.5	14.8	2.9	44.9	98.8	122.9
gene-AKR7A2	intact gene	75.4	438	82.9	75.4	1677.1	36.6	20.1	259.5	231.1	289.8
gene-AKT1	intact gene	18.6	21.4	55.6	37.5	20.8	32.5	2.3	14.5	33.9	32
gene-AKT3	intact gene	12.1	1	4.3	11	3.1	16.6	0.5	2.6	9.5	6.8
gene-AKTIP	intact gene	26.5	12.9	27.8	36.9	27	24.7	5	12.1	27.1	25.7
gene-ALAD	intact gene	31.3	55.2	14.9	28.9	82.5	18.8	2.2	15.8	22.4	70.7
gene-ALAS1	intact gene	72.4	48.2	34.3	45	94.7	149.4	4.5	26.1	46.4	86.9
gene-ALB	intact gene	11	49867.8	11.6	15.5	3.8	11.5	3.4	9.1	9	12
gene-ALC	intact gene	0	0	0	0.1	0.4	0	2.6	1.4	0.1	0.1
gene-ALCAM	intact gene	11.8	2.2	9.5	25.4	6.6	6.6	1.2	9.6	18.2	15.2
gene-ALDH18A1	intact gene	5.9	20.9	26	22	11.2	6.8	15.8	15.6	20.8	21.3
gene-ALDH1A1	intact gene	2.8	222.4	0.7	9.2	362.3	1.4	2.8	132.4	77.4	217.1
gene-ALDH1A2	intact gene	9.7	0.9	0.5	3.5	0.8	0.7	0.1	0.3	2.2	0.5
gene-ALDH1A3	intact gene	4.1	1.2	2.3	18.7	5.2	5.6	0.7	47.5	25.1	17.1
gene-ALDH1L2	intact gene	51.1	0.1	0.3	0.9	0.1	12.7	3.2	1.8	2.2	1.9
gene-ALDH2	intact gene	283.3	831.9	93.2	214	967.2	288.3	29.7	195.5	177.1	500.8
gene-ALDH3A2	intact gene	53	311.8	93.4	116.8	124.7	52.4	7.1	95.3	115.3	125.1
gene-ALDH3B1	intact gene	1.4	0.9	3.4	4.4	2.9	2.7	0.3	1.3	2.8	2.7
gene-ALDH3B1L2	intact gene	4.2	1.9	16.9	29.3	3.8	3.6	0.2	4.8	10.2	10
gene-ALDH4A1	intact gene	176.7	132.9	47.4	43.5	1162.9	61.1	3.3	33.8	52.1	42.8
gene-ALDH5A1	intact gene	26.1	45.6	20	12.7	103.1	15.2	1.9	26.9	27	23.9
gene-ALDH6A1	intact gene	220.9	100.4	14.8	32.1	335.5	121.9	11.8	20.2	29.8	23.7
gene-ALDH7A1	intact gene	77.5	195.4	55	40.3	269	53.8	31.2	51.6	52.1	49.6
gene-ALDH8A1	intact gene	0.1	87.1	0.2	0.4	53.4	0.1	0.1	9.5	1.5	3.3
gene-ALDH9A1	intact gene	99.1	491	54.6	76.3	510.5	81.1	10.6	71.9	131	135.3
gene-ALDOA	partial	142.4	26.6	46.6	53.3	47	59.2	4.2	22.9	51.4	49.9
gene-ALDOB	intact gene	5.5	4632.8	2.1	4.5	3689.6	7	15.4	566.9	111.9	122.8
gene-ALDOC	intact gene	839.9	39.7	359.5	328.5	197.7	131.3	13.7	255.4	726.1	942.4
gene-ALG1	intact gene	5.7	9	16.3	15.2	13	6.3	3.1	12.7	17.8	18.5
gene-ALG10	intact gene	4.6	6.3	13.4	12.3	8.4	8.6	1.8	7.3	12.5	10.2
gene-ALG11	intact gene	3.2	5.6	8.5	8	10.4	4.9	2.4	5.5	9.7	8.4
gene-ALG12	intact gene	11	32.8	32.7	23.9	13	14.4	5	17.6	27.6	18.2
gene-ALG13	intact gene	1.2	1.3	3.3	2.3	2.5	1.7	0.4	1.7	3.7	3.1
gene-ALG14	intact gene	13.3	10.5	6.6	8.5	18.6	6.2	3.3	11.5	11.2	11.8
gene-ALG2	intact gene	16.7	24.8	29.1	39	19.4	14.3	9.3	23.8	31.4	36.8
gene-ALG3	intact gene	13.1	13.9	28.2	24.4	25.5	12	4.1	13	20.5	23.1
gene-ALG5	intact gene	7	16.8	19.3	18.4	19.3	8.2	4.6	14.1	23.5	19.3
gene-ALG6	intact gene	4.3	4.6	18.9	9.8	7.5	4.8	1.4	7.4	14.3	9.8
gene-ALG8	intact gene	4.2	3.5	14.5	8.7	5.8	4.6	1.2	5.6	11.8	9.4
gene-ALG9	intact gene	7.5	13.7	18.8	19.4	30.8	8.9	4	14	23.1	20.7
gene-ALK	intact gene	0.1	0	0.4	0.1	1.2	0.3	0	0.2	0.7	1.2
gene-ALKBH1	intact gene	11.8	7.8	24.9	20.8	16.4	11.7	1.6	9	16.6	13
gene-ALKBH2	intact gene	6.1	3.3	12.9	7.6	6	6.9	1.2	5	8.4	9.3
gene-ALKBH3	intact gene	3.7	2.6	8.5	6.6	7.4	5	0.5	5.3	8.8	5.8
gene-ALKBH4	intact gene	5	3.4	10.9	8.7	4.4	17.4	1.5	5.2	9.3	8.8
gene-ALKBH5	intact gene	65.1	24.2	51.3	69.6	70.2	49	4.5	16.4	48.6	40.9
gene-ALKBH8	intact gene	1.4	1.7	2.6	2.1	97.4	2.3	0.6	1.4	2.9	2.5
gene-ALMS1	intact gene	5.2	3.4	12.1	10.7	10.4	6.9	0.7	4	9.5	8
gene-ALOX15B	intact gene	0	0.1	0.2	0.2	0	0	0	0	0.1	0
gene-ALOX5	intact gene	11.1	2.3	10.8	15.9	3.2	6.1	0.3	6.9	12.3	6.6
gene-ALOX5AP	intact gene	13.4	7.2	65.5	47.8	12	11.7	0.8	18.3	31.2	20.5
gene-ALPI	intact gene	0.1	23.4	0.5	0.2	0.4	0.1	0.1	124.4	2.8	4.5
gene-ALPK1	intact gene	1	0.7	6.2	4.6	1.9	1.2	0.2	2.6	4.6	3.7
gene-ALPK2	intact gene	5.3	0	0.3	2.9	0.2	0.1	0	0.1	0.1	0.1
gene-ALPK3	intact gene	106.3	0.3	0.6	1.4	1.1	0.5	0.3	0.5	0.7	0.6
gene-ALPL	intact gene	21.7	27.7	7.5	32.3	214.9	5	1.2	15.4	25.3	20
gene-ALPPL	intact gene	0.4	1.6	0.9	0.6	0.7	0.2	0	0.6	0.8	0.6
gene-ALS2	intact gene	4.5	4	11.5	10.2	5.7	5.2	1.1	4	8.1	5.8
gene-ALS2L	intact gene	5.1	3.6	7.6	36.3	13.3	3.2	0.7	2.8	7.1	5.9
gene-ALX1	intact gene	0	0	0	0.1	2.5	0	0	0	0.1	0
gene-ALX4	intact gene	0.1	0	0	0.1	0.2	0	0	0	0.4	0
gene-ALYREF	intact gene	51.2	50.8	141.7	102.8	63	62	7.8	84.5	132.4	136.9
gene-AMACR	intact gene	9.1	38.4	8	5.5	26.7	6.7	1.2	7.3	11.3	11.2
gene-AMBP	intact gene	0.7	2449.2	0.7	0.7	48.1	0.6	0.3	0.6	0.4	0.4
gene-AMBRA1	intact gene	9.4	8	31.5	37.3	21.1	10.2	2.2	9.1	19.8	17.3
gene-AMD1	intact gene	138.6	16.8	48.7	152.1	28.7	41.7	4.8	19.5	46.9	49.2
gene-AMDHD1	intact gene	0.5	95.9	2.6	1	18.1	0.3	0.1	0.6	0.6	1.2
gene-AMDHD2	intact gene	9.4	7.1	16.5	31.1	11	11.8	0.7	16.5	14.9	15.2
gene-AMER1	intact gene	4.5	2.8	6.6	7.1	7	7.2	0.9	2.4	6.9	5
gene-AMER2	intact gene	0.6	0.3	0.6	4.3	2	0.3	0	0.2	0.9	0.6
gene-AMER3	intact gene	1.1	0	0.1	0.2	0	2.9	0	0	0.9	0.5
gene-AMFR	intact gene	52.9	85.9	82.1	134.7	173.6	39.7	10.9	40.9	78.2	90.9
gene-AMH	intact gene	1.2	0.4	2.9	3.8	0.7	0.3	0	0.4	0.8	0.6
gene-AMIGO2	intact gene	2.1	1.4	19.2	7.8	9.7	3.1	0.1	9.5	11	6.5
gene-AMIGO3	intact gene	1	0.4	1.8	1.5	6.1	1.1	0.2	3.6	1.9	1.7
gene-AMMECR1	intact gene	3.5	1.4	7	8.2	4.2	5.1	0.4	2.9	6	4.3
gene-AMMECR1L	intact gene	12	5.9	25.4	26.3	11.3	9	1.5	5.5	14.1	11.9
gene-AMN	intact gene	0.3	9.4	0.7	0.8	214.7	0.2	0.1	21.6	0.8	0.3
gene-AMN1	intact gene	2.5	3.3	8.9	6.8	3.1	4.4	1	3.9	7.6	5.5
gene-AMOT	intact gene	21.4	4.7	21.5	51.3	15.2	11.1	2.2	12.5	28.8	28.5
gene-AMOTL1	intact gene	17.8	1.5	15.9	26.7	7.5	37.7	0.5	3.4	12	9.3
gene-AMOTL2	intact gene	54.5	17.4	28.6	84.8	38.8	23.2	2.4	8.6	35.8	26.5
gene-AMPD1	intact gene	0.1	0	0.5	0.9	0.1	0.2	0.1	0.2	0.4	0.2
gene-AMPD2	intact gene	12.4	10.3	66.3	31.4	28.9	7.6	1.7	19.1	36.1	38.4
gene-AMPD3	intact gene	8.5	0.7	4	10.9	3.9	1.3	0.3	1.8	6.9	2.9
gene-AMPH	intact gene	0	2.6	0	0	2.2	0.1	0	0.1	0.4	0.1
gene-AMT	intact gene	39.2	252.8	92.4	90.9	68.5	49.2	4.7	71.7	80	130.8
gene-AMY1A	intact gene	39	104.2	56.2	56.5	19.1	15.4	1266.2	640.9	21.9	18.1
gene-AMY1AP	pseudogene	3.7	6.2	24.6	6.2	1.8	1.7	1130.8	490.5	2.7	1.7
gene-AMY2A	intact gene	34.5	25.3	104.8	38.7	41.4	92.2	163446	56736.5	67.4	45.2
gene-AMZ2	intact gene	0	0.2	0.3	0.4	0.2	0	0	0.1	0.1	0
gene-ANAPC1	intact gene	5.3	3.9	21.2	13.4	7.7	7.3	1.2	6.3	12.4	11
gene-ANAPC10	intact gene	5.1	5.8	9.1	7.3	4.9	9.9	1.8	8	10.4	11.9
gene-ANAPC11	intact gene	36.3	36.1	48.7	32.5	43	48.7	4.7	32.3	51.2	64.6
gene-ANAPC13	intact gene	37.1	22	33.9	26.7	28	35.1	8	23.6	46	46.1
gene-ANAPC15	intact gene	35.5	35.4	69.6	60.8	62.1	39.2	6.7	35.4	55.4	55.9
gene-ANAPC16	intact gene	39.8	30.3	86.6	78.3	59.4	39.7	8.1	42.9	60.6	63.3
gene-ANAPC2	intact gene	11.9	13.6	31	22.4	40.6	40.8	2.4	12	19.2	20.2
gene-ANAPC4	intact gene	4.2	3.3	12.4	5.6	4.3	4.5	0.8	5.4	7.6	6.8
gene-ANAPC5	intact gene	3.2	10.3	11.3	8.1	11.2	4.6	1	10	11.6	13.7
gene-ANAPC7	intact gene	10.4	6.6	28.2	16.2	11.6	9.6	1.5	8.8	20.3	17
gene-ANGEL1	intact gene	17	16.3	30.1	34.9	37.1	22.3	6.2	15.1	28.5	24.9
gene-ANGEL2	intact gene	12.7	7	22.6	18.4	12.4	14.9	2.7	13.2	21.1	21.1
gene-ANGPT1	intact gene	4.7	1.7	12.4	8.1	0.8	1.6	0	1.7	12.4	7.1
gene-ANGPT1L	intact gene	0.2	0.2	0.9	35.3	0.2	0.7	0.8	1699.8	583.9	477
gene-ANGPT2	intact gene	23.7	4.3	7.7	24	15.7	7.1	1.8	25.5	39.5	21.9
gene-ANGPT4	intact gene	78.4	11.9	54.1	87.5	38	12.8	2.6	14.7	67.1	30.2
gene-ANGPTL1	intact gene	3.5	0	0.8	20.3	0.8	27.5	0	2.7	10.7	4.4
gene-ANGPTL2	intact gene	78.1	8.1	37.1	48.5	7.3	113	7.2	18.5	83.6	43.7
gene-ANGPTL3	intact gene	0	126	0.2	3.3	0.2	0.1	2.6	2.1	0.1	0
gene-ANGPTL4	intact gene	2.8	21.9	1.3	2.1	6.5	0.4	0.4	5.1	4.4	4.8
gene-ANGPTL5	intact gene	1.5	0	0.3	1.4	0.3	50.9	0.2	1.1	21.4	9.1
gene-ANGPTL6	intact gene	0.2	0.6	0.3	19.6	0.4	0.3	0.1	1028.1	349.6	260.9
gene-ANGPTL7	intact gene	0.1	0	0	1.9	0	0.6	0	0	0.2	0
gene-ANGPTRL2	intact gene	0.2	0.6	0.4	0.5	0.1	0.4	0.3	1061.6	281	249.6
gene-ANK1	intact gene	15.6	1.9	9.1	49.4	2.6	0.7	0.1	0.1	0.9	0.3
gene-ANK2	intact gene	18.7	0.1	9.4	12.9	1.4	2.9	0.2	0.8	7.6	2.8
gene-ANK3	intact gene	18.9	4.4	0.3	1.6	15.7	0.9	1.3	2	5	4.6
gene-ANKDD1A	intact gene	0.6	1	5.7	2.1	0.5	0.7	0	1.4	4	2.7
gene-ANKDD1B	intact gene	0.2	0.3	2.7	1.1	0.3	0.2	0.1	0.2	2.7	1.7
gene-ANKEF1	intact gene	1.8	0	0.3	0.5	0	0	0	0	0	0
gene-ANKFN1	intact gene	0	0	0	0	0	0	0	0.1	0	0
gene-ANKFN1L	intact gene	1.6	0.6	10.7	3	1.3	2	0.1	0.9	3.7	2.1
gene-ANKFY1	intact gene	11.8	9.5	26.3	29.3	18.6	16.7	1.3	7.8	23.5	18
gene-ANKH	intact gene	50.6	60.2	22.5	18.2	4.4	42.5	2.2	21.2	29.7	25.4
gene-ANKHD1	intact gene	8.9	3.8	19.9	19.1	9.8	10.4	1.6	4.6	12.1	8.4
gene-ANKIB1	intact gene	14.1	3.9	17.8	18	25.5	10.3	1.1	5.5	14.8	13.2
gene-ANKK1	intact gene	0	0	0	0	0	0	0	0	0	0
gene-ANKLE1	intact gene	4.2	2	14.1	10.6	2.8	8.4	1.1	5.1	10.3	9.8
gene-ANKLE2	intact gene	14.6	7	24.7	23.9	17.2	18.8	4.4	9.2	19.6	14.6
gene-ANKMY1	intact gene	2.1	1.5	9.6	5.9	2.9	4.3	0.6	2	4.4	4
gene-ANKMY2	intact gene	20.1	12	28.4	27.2	21.5	22.9	1.8	15.3	25.5	22.1
gene-ANKRA2	intact gene	7.7	6.7	15	14.7	11	8.7	2.3	7.4	11.5	10
gene-ANKRD1	intact gene	279.1	0.9	1	1.4	1.1	0.2	0.1	0.6	0.9	0.7
gene-ANKRD10	intact gene	33.4	7.9	94.9	138.3	25.5	46.3	2.5	22.3	59.2	63
gene-ANKRD11	intact gene	31.7	12.4	62.7	77.3	27.9	33.1	2.9	21.3	50.4	47.4
gene-ANKRD12	intact gene	10.1	2.9	13.8	28.8	4.4	7.4	1.4	4.4	11.4	7.1
gene-ANKRD13A	intact gene	17.7	15.6	67.2	56.4	26.2	16.5	2.1	19.4	40.7	34.7
gene-ANKRD13B	intact gene	7.3	1.9	25.7	15.8	4.4	10.2	0.4	4.5	12.8	12.4
gene-ANKRD13C	intact gene	16.2	5.9	29.7	33.1	22.1	18.9	2.3	12.7	26.4	23.7
gene-ANKRD13D	intact gene	25.8	8.7	56.2	37.8	41	36.1	8.3	16	42.7	39.6
gene-ANKRD16	intact gene	1.5	3.4	4.8	5	3.1	1.5	0.4	1.2	2.6	2.4
gene-ANKRD17	intact gene	16.9	8.2	45	58.4	17	16.9	3.1	15	30.2	26.1
gene-ANKRD2	intact gene	1.5	1	8.1	4	3	0.4	0.2	0.2	1.5	1.9
gene-ANKRD22	intact gene	0.1	0.3	0.9	1.2	4.2	0.2	8	13.2	15.1	29.5
gene-ANKRD24	intact gene	0	0	0	0.2	0.8	0	0	0	0.1	0
gene-ANKRD26	intact gene	2.3	1	3.9	3.7	2.3	2	0.3	1.2	3.4	2.1
gene-ANKRD27	intact gene	6.3	2.6	12.8	11.7	25.3	5.7	1.7	4.2	8.5	7.4
gene-ANKRD28	intact gene	6.6	5.5	7.3	9.8	10	12.4	1.1	5.1	10.6	9.6
gene-ANKRD29	intact gene	0.4	0	0.6	1.8	0.2	2	0.1	1	6.1	2.7
gene-ANKRD31	intact gene	1.2	0.5	1	1.2	0.5	0.4	0	0.2	1.1	0.5
gene-ANKRD33	intact gene	0	0.5	3.8	0.7	0.1	0	0	0.2	0.7	0.1
gene-ANKRD33B	intact gene	0.6	2.1	10.1	0.9	15.6	0.1	0	0.5	2.6	3.7
gene-ANKRD34B	intact gene	0	0.2	0.3	0.3	0	0.1	0.5	0.6	0.2	0.1
gene-ANKRD34C	intact gene	0	0.1	1.2	0.1	0.1	0.1	0	0.5	0.4	0.1
gene-ANKRD39	intact gene	61.9	92.7	142.2	77.3	123.2	92.3	12.4	78.6	117.5	155.2
gene-ANKRD40	intact gene	14.3	8.8	19.1	18.8	16.8	20.5	2.3	11.4	18.6	17.8
gene-ANKRD40L	intact gene	18.8	11.1	29.4	36.5	41.7	19.7	6.3	12.7	23.9	18.2
gene-ANKRD42	intact gene	0.1	0.3	0.2	0.9	21.4	0.2	0.2	0.3	0.5	0.2
gene-ANKRD44	intact gene	6.2	4.8	85.4	23	6.8	9.7	0.8	8.7	26.8	26.1
gene-ANKRD46	intact gene	14.8	8.8	22.2	26.8	28.9	17.6	2.5	16.3	26.1	19.4
gene-ANKRD49	intact gene	10.4	6.8	12.9	13.1	12.3	13.9	2	7.3	14.1	15.8
gene-ANKRD50	intact gene	16.9	1.9	10.5	24.8	5.9	58.1	0.8	5.3	19	15.1
gene-ANKRD52	intact gene	8.9	4.8	24.4	20.9	10.5	7.7	1.2	3.8	14.3	11.3
gene-ANKRD54	intact gene	29.4	15	59.1	65.7	43.5	47.9	4.1	26.6	48.9	53.1
gene-ANKRD55	intact gene	0	0	0.1	0.1	0	0	0	0.1	0.1	0.2
gene-ANKRD6	intact gene	2.3	1.3	11.1	5.6	3.2	3.5	1.8	3.7	5.4	4.5
gene-ANKRD60	intact gene	0.3	0.3	1.2	0.8	0.5	1.2	0.1	0.3	0.6	1.2
gene-ANKRD61	intact gene	0.1	0.2	1	1.1	0.2	0.2	0.1	0.3	0.6	0.6
gene-ANKRD66	intact gene	3	1.2	14.8	9.6	3.3	1.7	1.4	4.4	7.8	8.8
gene-ANKRD9	intact gene	88.4	115.6	16.1	28.1	11.1	43.8	1.3	9.1	27.4	48.4
gene-ANKRD9L	intact gene	0	0	0	0.1	0.2	0	0	0	0.2	0
gene-ANKS1A	intact gene	11.4	4.5	19.5	27.2	7.9	12.6	0.5	6	16.9	12.7
gene-ANKS1B	intact gene	0.9	0.1	0.3	0.6	0.4	0.3	0.1	0.2	1	0.5
gene-ANKS3	intact gene	5.1	3	16.8	14.7	12.7	6.1	1.2	4.7	10.5	7.9
gene-ANKS4B	intact gene	0.1	0.5	0.9	0.3	92.9	0.1	0.1	23.5	39.2	52.8
gene-ANKS6	intact gene	3.7	1.1	2.8	4.4	13.3	3.1	0.4	2.1	5.6	3.6
gene-ANKZF1	intact gene	9.8	6.8	20.7	15.7	13.1	13	1.3	9.9	15.3	15
gene-ANLN	intact gene	0.7	0.5	4.2	1.8	0.5	1.1	0	2.5	4.9	4.5
gene-ANO1	intact gene	6	75.9	11.5	1.4	4.6	6.6	0.2	2.8	6.8	4.4
gene-ANO10	intact gene	7.5	2	6.7	13.6	11.3	21.6	0.7	8.3	20.8	16.3
gene-ANO2	intact gene	0.4	0.1	0.1	0.7	0	0.1	0.1	0	0.2	0.1
gene-ANO3	intact gene	0.6	0.1	3.6	2	0.2	0.2	0.2	0.8	1.7	0.8
gene-ANO4	intact gene	0.1	0.1	1	0.1	0.1	0.1	0	0.1	0.5	0.1
gene-ANO5	intact gene	34.2	2.3	34.1	96.1	5.4	42.2	2.1	17.3	23	17
gene-ANO6	intact gene	29.9	0.1	2.5	20.8	1.9	6.6	0.5	1.2	5.6	2.3
gene-ANO8	intact gene	25.1	11.4	26.8	26.2	11.5	6	0.5	5	15.1	15
gene-ANO9	intact gene	0.3	0.5	0.7	0.4	1.6	0	0.1	11.3	8.4	15.7
gene-ANOS1	intact gene	3.9	0	0.1	0.9	0.3	1.3	0.1	0.6	3	2.6
gene-ANP32A	intact gene	54.8	65.7	103.9	88.4	54.4	54.9	7.7	47.6	89.7	96.6
gene-ANP32B	intact gene	55.6	43.2	239.1	178.3	77.1	45.6	8.3	88.3	152.4	146.7
gene-ANP32E	intact gene	60.4	40.3	148	137.6	81.9	77.4	7.1	57.5	109.8	92.6
gene-ANPEP	intact gene	89.1	240.1	35.2	165	331.1	23.2	3.5	516.7	358.6	592.5
gene-ANTXR1	intact gene	9.4	0.6	4.3	5.8	1.6	16	0.3	2.3	19.2	9.3
gene-ANTXR2	intact gene	53	20.6	106.4	64.3	36.7	195.8	1.6	29.1	93.2	66.8
gene-ANTXRL	intact gene	12.1	3.1	54.3	34.3	6.6	19.1	1	6.1	32.9	17
gene-ANXA1	intact gene	40.3	4	38.1	131.8	17.3	68.5	2.7	14.6	160.1	78.8
gene-ANXA10	intact gene	0.7	0	0	1	0.4	0	0.9	0.7	0.3	0.1
gene-ANXA11	intact gene	73.6	23.7	115.8	128.8	71	90.9	4.6	64.1	167.8	152.5
gene-ANXA13	intact gene	0.1	1.3	0.1	0.4	0.4	0.5	0.3	121	76	80
gene-ANXA2	intact gene	68	11.5	53.2	213.9	15.7	114.5	5.2	88	381.6	357.8
gene-ANXA4	intact gene	25.5	26.4	38.9	71.2	70.7	52.4	6.4	75.7	160.3	163.3
gene-ANXA5	intact gene	112.3	418.7	208.8	399.7	47.2	180.4	18	174.2	304.3	213.6
gene-ANXA6	intact gene	232.1	114.7	443.5	1287.1	51	421.6	17	75.8	257	243.3
gene-ANXA7	intact gene	33.9	19.5	21.3	91.7	312.8	32.5	6.3	27.4	97.6	86.6
gene-ANXA8L1	intact gene	1.9	0.5	1.3	12.6	0.3	0.4	0.3	0.1	5.6	1.3
gene-AOAH	intact gene	1.2	7.2	37.1	6.3	1.8	0.9	0.1	1.4	3.1	3.1
gene-AOC1	intact gene	0.1	161.6	0.1	0.1	0	0.1	0	14.6	42.5	13.7
gene-AOC3	intact gene	17.2	2.5	18.4	16	8	30.5	0.6	2.8	8	7.4
gene-AOPEP	intact gene	4.6	2.8	2.8	5.6	2.4	6.7	0.4	1.3	4	3.8
gene-AOX1	intact gene	14.1	1.5	1.9	6.8	86.1	6.6	0.3	0.8	11.4	4.8
gene-AOX2	intact gene	4.6	0.2	0.5	3	13.8	2.6	0.1	0.1	4.7	2.3
gene-AP1AR	intact gene	3.2	6.8	13.1	11	19.3	2.1	2.3	12.9	18.4	17.6
gene-AP1B1	intact gene	22.1	18.6	48.6	37.6	38.9	27.5	3	15.5	32.1	30.4
gene-AP1G1	intact gene	21.4	14.8	54.4	39.7	33.8	25.2	3.7	20.7	42.9	37.6
gene-AP1M1	intact gene	16.5	11.3	27.1	18.6	16.8	15.2	2.5	10.6	22.2	17.2
gene-AP1S2	intact gene	11.1	18.5	42.5	46.5	9.6	11	1.4	16.3	34.4	22.9
gene-AP1S3	intact gene	0.7	23.9	0.5	1.9	12	0	1.3	21.7	37.8	55.3
gene-AP2A2	intact gene	26.7	20.1	57.4	59.7	45.8	27.3	3.2	21.5	51.8	44.2
gene-AP2B1	intact gene	22.4	10.7	54.5	59	36.4	16.1	2	14.9	38.8	35.2
gene-AP2M1	intact gene	156.1	90.4	209.3	223.6	258.5	160.5	14.6	103.8	222	197.5
gene-AP2S1	intact gene	71.6	152.6	285	240	227.3	105.2	23.3	161.6	294	306.3
gene-AP3B1	intact gene	8.8	5.7	18.3	16.9	13.5	12.3	2.4	9.7	18.8	15.2
gene-AP3B2	intact gene	8.3	2	8.7	4.7	2.8	1.1	0.3	3.2	7	4.1
gene-AP3D1	intact gene	27.1	13.9	45.8	51.2	37.5	23.9	4.1	20.8	36.6	32
gene-AP3M1	intact gene	34.1	35.9	60.7	42	81.1	28	10.7	32.8	57.5	50.9
gene-AP3M2	intact gene	13.4	14.1	39.3	55.1	19.2	8.6	2	10.1	20.9	21.2
gene-AP3S1	intact gene	13	67.5	26.3	34.5	24.8	12.5	8.3	23.2	34.4	29
gene-AP3S2	intact gene	48.9	29.8	74.5	72	35.2	33.5	6.1	55.3	86.2	96.3
gene-AP4B1	intact gene	11.1	7.2	33.4	23.3	17.7	14.7	2.6	11.2	19.7	19.8
gene-AP4E1	intact gene	4.9	3.2	10.3	10.2	4.4	5.5	0.7	4.7	9.5	6.7
gene-AP4M1	intact gene	45.7	37.8	112	62.9	64.8	56.6	9.7	36.7	67.1	66.7
gene-AP4S1	intact gene	2	1.5	2.1	2.1	2.5	1.8	0.4	0.8	2	1.9
gene-AP5M1	intact gene	7.9	6.9	24.6	12.3	22.3	6.9	0.8	11.4	18.5	16.3
gene-AP5S1	intact gene	30.5	25.9	36.9	29.5	120.7	29.3	5.6	18.5	39.8	57.5
gene-AP5Z1	intact gene	9.7	15.3	25	20.6	18.2	12.6	1.8	9.1	15.7	13.1
gene-APAF1	intact gene	3.6	2.7	16.4	11	3.6	4	0.5	4.1	10.4	9.2
gene-APBA1	intact gene	2.5	0.3	3	4.6	1.6	1.6	0.3	1	2.9	2
gene-APBA2	intact gene	19.5	0.1	0.7	0.9	0.2	0.7	0	0.8	1.6	0.7
gene-APBA3	intact gene	9.9	5.4	34.3	20.4	9.3	8.3	1.3	6.9	15.9	16.4
gene-APBB1	intact gene	42.5	6.9	87.8	58.6	54.7	59.3	8.3	28.8	50.3	51.8
gene-APBB1IP	intact gene	6.3	7.4	73.1	25.1	4.3	5.1	0.4	9.2	18.8	19.2
gene-APBB2	intact gene	24.5	2.1	8.5	51.8	9.8	24.6	1	4.1	13.8	8.1
gene-APBB3	intact gene	0.1	0.1	0.4	0.1	0.1	0.1	0.3	0.6	1.3	0.7
gene-APC	intact gene	5.3	2.5	7	7.2	4.4	6.8	0.8	3.7	7.8	7.4
gene-APC2	intact gene	0.1	0	0.3	0.2	0	0.1	0	0.2	0.6	0.3
gene-APCDD1	intact gene	3	0.8	2	42.4	2.2	0.8	0.2	19.5	32.4	8.3
gene-APCDD1L	intact gene	3.9	0.2	1.4	21.9	27.5	44.1	0.2	1	9.2	4.2
gene-APEH	intact gene	26.5	41.8	45.2	33	98.1	26.3	5.9	27.3	35.4	42.6
gene-APELA	intact gene	0.1	24.5	6.7	8.7	6.8	0	2.3	3.6	1.9	4.1
gene-APH1A	intact gene	16.4	19.3	34.8	36.5	26.9	18.6	5.2	17.1	27.3	28.6
gene-APH1AL	intact gene	11.6	13.3	24.5	32.7	27.5	11.4	1.9	16.2	29.3	46
gene-API5	intact gene	43.7	29.9	104.8	102.2	60.1	63.2	9.1	39.5	82.6	71.1
gene-APIP	intact gene	14.3	22.6	22.6	17.8	27.2	14.7	4.7	18.5	27.2	22.3
gene-APLF	intact gene	4.4	4.5	15.1	10.6	8.9	4.4	1.2	5.8	11.4	12.4
gene-APLN	intact gene	19	1.5	7.4	1.9	4	4.8	0.2	4.5	5.8	5.8
gene-APLNR	intact gene	11.8	23	0.8	26.5	6.6	8	0.6	6.7	12.4	7
gene-APLP2	intact gene	119.9	75.2	165.8	558.6	620.2	230.9	8.8	82.8	230.4	249.8
gene-APMAP	intact gene	25.2	78.4	57.8	58.7	47.8	42.4	4.4	30.2	78	72.7
gene-APOA1	intact gene	3207.6	24469.7	1858.9	1682.1	7481	2511.7	424.2	1483	6421.1	3322.4
gene-APOA1BP	intact gene	138.5	88.6	84.5	100.8	176.7	137.2	18.1	73.4	114.3	128.4
gene-APOA2	intact gene	2.8	11308.8	4.3	7.9	2.9	3.2	0.6	2.2	0.9	2.4
gene-APOA4	intact gene	1.1	3092.7	1.3	2.1	413.9	1	25.9	449.2	2.6	1.6
gene-APOA5	intact gene	7.5	339.3	6.7	7.2	20.7	3	1	6.8	5.9	6
gene-APOB	intact gene	0.3	684.6	0.2	0.2	155.4	0.1	0.2	23.7	0.6	0.2
gene-APOBEC2	intact gene	195.9	0.9	2.9	5.7	3.4	21.8	0.2	1.2	4.4	3
gene-APOBEC4	intact gene	0	0	0	0.1	0	0	0	0	0	0
gene-APOC3	intact gene	3.4	11250.5	4.5	9.7	272.3	2.9	0.9	4.1	2.3	5.7
gene-APOD	intact gene	3	0.1	2.2	3.1	5.4	1	0.4	1.1	1.4	0.9
gene-APOF	intact gene	7.6	1189.2	5	28.5	4.6	2.4	0.9	2.7	6.4	5.9
gene-APOH	intact gene	0.7	2940.9	1	5.7	44.2	1.2	2.3	1.5	2.9	2.2
gene-APOLD1	intact gene	41.1	3.4	34	511.1	12.5	15.9	3.3	4.9	22.5	12
gene-APOO	intact gene	43	24.4	27.6	20.7	43.8	28.8	3.6	29.3	36.2	35.3
gene-APOOL	intact gene	23.8	9.1	22.2	15.5	24.6	19.9	2.6	13.1	26.8	20.5
gene-APOPT1	intact gene	48.4	24.7	45	70.6	37	47.1	4.4	23.6	40.5	40.3
gene-APOV1	intact gene	17.2	45772.7	15.8	9.1	4.9	9	1.3	9.7	1.4	11.6
gene-APP	intact gene	204.4	106.3	181.5	291	475.3	175	20.4	93.8	268.1	211.6
gene-APPBP2	intact gene	12.6	13.6	22.6	19.4	19.3	11.7	2	10.7	18.6	17.9
gene-APPL1	intact gene	7.3	2.9	18.8	11.5	7.8	11.8	1.7	4.2	12.9	8.8
gene-APPL2	intact gene	7.4	8.2	22	26	12.9	7.8	2.8	9.7	23.9	28.5
gene-APRT	intact gene	10.3	4.9	48.1	24.8	12.9	17	2.2	22.4	26.5	31.1
gene-APTX	intact gene	10	4.9	12.2	12.6	13	10.3	1.2	8	11.3	14.3
gene-AQP1	intact gene	79.9	33.5	109.6	532	5.6	101.4	12.2	41	215.9	153.4
gene-AQP10	intact gene	1.6	0.1	0.3	1.2	0.4	0	3.9	8.6	0.2	0.1
gene-AQP11	intact gene	0.8	8.2	0.1	3.1	47.3	3	0.8	15.3	17.4	35.1
gene-AQP12A	intact gene	0.1	0.1	1.7	1.6	0.4	0.4	103.4	100.9	0.4	0.5
gene-AQP2	intact gene	0.1	0	0	0	144.2	0.2	0.1	0.1	0.1	0
gene-AQP3	intact gene	46.4	12.1	29.7	58.6	23.9	140.5	0.7	1.7	18.4	10.3
gene-AQP4	intact gene	0.5	0	0.2	0.2	2.2	0.3	0.2	0.6	3	0.8
gene-AQP5	intact gene	0.2	0	0	1.7	0.1	0	33.8	57.9	14.1	3.9
gene-AQP7	intact gene	0	0.1	0.1	0	30.3	0.2	0	1	0.1	0
gene-AQP8	intact gene	0	0	0.1	0.1	0.2	0.1	0	0.3	0.3	1072.1
gene-AQP9	intact gene	16.3	72.5	0	0.3	1.8	0.4	0	0	0.3	0.1
gene-AQR	intact gene	4.8	4.2	13.8	9.4	6.4	7.3	1.2	6	11.5	9.6
gene-AR	intact gene	40.3	28.9	3.5	80	31.9	17.6	0.5	1.6	18.7	4.5
gene-ARAP2	intact gene	1.4	1.1	22.4	5.2	1.2	1.2	0.2	6.6	14.8	10.6
gene-ARAP3	intact gene	41.7	6.7	20.3	132.9	10.1	16.2	1.3	6.7	19.4	14.1
gene-ARC	intact gene	0.3	0.1	0	0.1	0.6	0.1	0	0	0.4	0.1
gene-ARCN1	intact gene	55.4	47.5	103.8	128.5	80.2	62.7	18.4	59.6	106.4	91.5
gene-AREG	intact gene	0	9.8	0.1	4.1	5.3	0	0	0.9	4.3	0.7
gene-AREL1	intact gene	7.6	4.6	17.4	13.1	10.5	4.6	1.4	6.5	11.8	9.1
gene-ARF1	intact gene	145	108.4	260.1	305.7	187	158.8	33.9	170	311.1	316.5
gene-ARF3	intact gene	44.8	44.8	151.6	89.7	98.1	40.3	7.9	50.6	110.3	122
gene-ARF4	intact gene	66.7	106.8	93.6	120.5	97.8	77.2	23.7	85.8	133	111.3
gene-ARF5	intact gene	4.1	5.3	14.9	6.4	7.8	4.8	0.4	4.5	10.7	13.3
gene-ARF6	intact gene	57.1	81.9	206.4	148.3	121.8	48.9	10.9	94.3	161.4	201.7
gene-ARFGAP1	intact gene	20.3	18.3	32.2	31.2	29.8	16.2	5.6	15.6	26.5	20.9
gene-ARFGAP2	intact gene	26.2	18.6	48	42.3	31.1	33.8	4.9	18.4	36.2	29.5
gene-ARFGAP3	intact gene	13.3	27.2	41.6	29.2	41	15.2	43.7	39.5	35.6	31.1
gene-ARFGEF1	intact gene	9.7	6.3	23.5	20.4	14.7	12.6	2.4	10	23.3	21.6
gene-ARFGEF2	intact gene	6.2	14.6	14.8	13.8	10.8	7.9	1.9	6.3	13.5	10.9
gene-ARFGEF3	intact gene	7.6	0.1	1.9	2.3	3.3	0.2	1.5	2.7	5.1	2.2
gene-ARFIP1	intact gene	20	16.2	47.6	48.4	36.2	35.8	8.3	34.3	52	51.8
gene-ARFIP2	intact gene	20.1	14.9	33.1	49.5	61.1	20.1	11.6	29.7	41.7	40.3
gene-ARFRP1	intact gene	9.2	10.1	19.5	18.6	14.8	9.7	3.2	12.6	19	20.7
gene-ARG2	intact gene	0.4	0.3	0.8	1	289.8	0.3	0.2	0.4	1	0.8
gene-ARGLU1	intact gene	126.9	71.2	383.1	247.7	150.5	140	25.8	114.2	228	226.5
gene-ARHGAP1	intact gene	23.2	7.4	34.7	38.2	52.7	15.5	2.4	12.6	44.8	31.2
gene-ARHGAP10	intact gene	9.3	3.3	17.8	44.5	18.5	38	0.9	8.2	20.5	12.2
gene-ARHGAP11B	intact gene	1.1	9.6	9.6	4.6	3.6	1.7	0.8	6.2	9.5	8.2
gene-ARHGAP12	intact gene	8	4	13.9	11.5	10	3.3	1.1	5	13	9.4
gene-ARHGAP15	intact gene	5.8	6.4	111.2	25.9	8	5.8	0.7	12.9	31.3	35.9
gene-ARHGAP17	intact gene	33.4	12.8	78.4	62.2	28.4	22.7	3.7	21.4	66.4	60.8
gene-ARHGAP18	intact gene	9.1	2.4	29.8	24.7	23.6	3.7	0.7	23.1	42.6	30.7
gene-ARHGAP19	intact gene	0.7	0.6	6.9	2.2	0.8	0.5	0	2.1	5.4	4.6
gene-ARHGAP20	intact gene	1	0.7	9.1	5.6	2	1.8	0.2	3.1	7.7	3.9
gene-ARHGAP21	intact gene	14.9	8.4	16.9	38.5	18.2	12.1	2.9	8.5	20.5	16.4
gene-ARHGAP22	intact gene	1.3	0.3	8.4	3.6	3.7	0.4	0	0.7	1.3	0.9
gene-ARHGAP23	partial	13.7	2.5	14	15.7	5.7	5.2	0.4	2.2	8.8	7.3
gene-ARHGAP24	intact gene	30.8	5	68.8	49.6	83	6.5	1.7	4.8	11.5	14.4
gene-ARHGAP25	intact gene	6.9	4.4	53.9	16	3.6	3.7	0.3	5.9	13.4	13.5
gene-ARHGAP26	intact gene	18.9	6.6	56.7	81.3	13	14.1	1.6	22	41	33.3
gene-ARHGAP27	intact gene	8.3	6.2	77.6	62	6.2	5.7	0.7	26.8	46.9	57.4
gene-ARHGAP28	partial	2.5	1.6	4.9	12.3	4.4	0.5	0.4	2.8	8.1	4.3
gene-ARHGAP29	intact gene	13.2	6.8	22.6	33.4	9.2	11.1	2.7	6.3	13.1	9.9
gene-ARHGAP30	partial	16.2	17.9	312.2	76	17.4	14.2	1.4	41.8	79.4	81.1
gene-ARHGAP31	intact gene	31.7	4.3	26.6	79.6	4.9	26	1.1	3.3	16.8	10.2
gene-ARHGAP32	intact gene	0.8	1.5	2.4	3.6	6.8	0.4	0.4	3.4	8.4	5
gene-ARHGAP35	intact gene	22.2	21.3	24	39.5	49.6	39.7	4	14.9	36.6	31
gene-ARHGAP36	intact gene	4.8	0.5	10.5	13.6	4.8	1.2	0.3	4.1	8.2	2.8
gene-ARHGAP39	intact gene	0.9	0	1.2	3.6	1	0.6	0	0.3	1.9	0.8
gene-ARHGAP39L	intact gene	18.8	3.2	14.4	38	16.8	17.4	2.6	9.8	25.1	23.8
gene-ARHGAP40	intact gene	5	1.5	2.9	1.5	4.2	1.5	0.1	0.9	3.4	1.7
gene-ARHGAP42	intact gene	6.8	2.8	9.6	21.4	14.7	6.5	0.6	3.3	8	9.1
gene-ARHGAP44	intact gene	1.3	1.5	4.3	4.9	30.5	3	0.3	3	5.2	5.9
gene-ARHGAP45	intact gene	16.5	13.3	301	82.8	16	12.1	1.3	27	65.2	76.6
gene-ARHGAP5	intact gene	12.2	3.4	18.2	14.4	11.7	10.1	1.6	7.9	17.9	14.3
gene-ARHGAP6	intact gene	7.4	1.2	11.3	14.7	12.9	12.7	0.4	3.5	16.1	11.1
gene-ARHGAP8	intact gene	7.7	2	3.4	9.4	5.4	1.4	0.6	5.9	8.9	10.3
gene-ARHGDIA	intact gene	132.5	130.7	416.9	412.6	252.9	143.4	15.8	142.5	337.6	328.7
gene-ARHGDIB	intact gene	68.1	38.2	482.5	164.9	53.3	40.9	4.1	71.4	162.7	179.1
gene-ARHGDIG	intact gene	20.2	1.8	23.7	40.9	21.5	31	4.8	9.5	29.4	28
gene-ARHGEF1	intact gene	1	1.8	0.8	1.4	0.3	0.9	0.1	0.5	1.5	0.7
gene-ARHGEF10	intact gene	6.4	0.4	5.3	10.8	2.4	4.6	0.7	1.5	7	3.7
gene-ARHGEF10L	pseudogene	11.9	13.2	12.6	16.9	26.6	11.6	2.4	5.7	16.6	29.5
gene-ARHGEF11	intact gene	33.8	19.3	38.8	94.2	28	45.9	2.4	18.5	43.1	40.9
gene-ARHGEF12	intact gene	36.9	14.6	74	121.3	43.4	33.6	2.3	26.1	69.7	56.7
gene-ARHGEF16	intact gene	6.3	17.8	10.4	13	10.6	3.8	5.8	28.2	47.9	46
gene-ARHGEF17	intact gene	14.8	1.8	15.5	39.5	9	18.6	0.8	6.2	27.2	18.5
gene-ARHGEF18	intact gene	10.2	8.5	43.3	17.3	10.1	39.9	0.8	7.3	18.7	16.6
gene-ARHGEF26	intact gene	16.3	13.4	11.3	21.7	9.2	32.4	1.7	9.7	24.1	21.3
gene-ARHGEF28	intact gene	3.4	0.7	9.9	7.8	15.3	3.3	0.5	1.1	3.9	3
gene-ARHGEF3	intact gene	9.8	6.3	67.3	46.7	15.4	17.6	2.2	12.2	26.5	21.2
gene-ARHGEF33	intact gene	0	0	0.1	0	0	0	0	0	0	0
gene-ARHGEF37	intact gene	15.7	2.9	1.1	13	14	5	1.4	8	12.1	21.2
gene-ARHGEF38	intact gene	0.1	0.1	0.1	1.2	1	0	0.1	8.1	13.2	5.1
gene-ARHGEF39	intact gene	0.2	0.5	2.4	2.3	1	0.2	0.1	1.8	3.8	2.1
gene-ARHGEF4	intact gene	17.4	0.2	0.7	7.1	3.5	2.2	0.1	0.7	5.3	1.9
gene-ARHGEF5	intact gene	0	0.1	0	1.7	4.9	0	0.7	3.6	5.2	6.7
gene-ARHGEF6	intact gene	33.6	8.9	104.3	53.1	15.2	39.3	1.6	16	43.5	38.9
gene-ARHGEF7	intact gene	17.5	3.7	8.3	13	4.7	4.9	1.9	3.6	10.6	6.8
gene-ARHGEF7L	intact gene	1.3	3.3	104.3	9.2	2.7	1.4	0.1	5.9	9.4	14
gene-ARHGEF9	intact gene	22.7	1.9	6.9	69.5	5.8	11.5	1.2	4.3	10.3	8.7
gene-ARID1A	intact gene	14.8	8.1	52.1	43.6	19.9	14.8	2.4	11.9	26.1	22.2
gene-ARID1B	intact gene	12.5	5.5	29.2	21.1	13.5	14.6	1.8	7.6	18.5	15.6
gene-ARID2	intact gene	4.3	2.1	11.4	9.8	3.9	4	0.7	3.6	8.1	5.6
gene-ARID3A	intact gene	7.9	11.8	76.3	33.6	27.8	6.6	4.8	23	45	38.6
gene-ARID3B	intact gene	7.8	7.3	22.4	23.6	14.6	5.9	1.8	5.2	11.6	10.2
gene-ARID3C	intact gene	0.1	6.7	1.3	0.4	11.3	0.1	3.6	2.2	0.4	0.2
gene-ARID4A	pseudogene	9.7	5.3	48.6	24.8	10.5	13	1.9	7.7	19.7	18.7
gene-ARID4B	intact gene	10.1	5.2	29.8	22.9	11.5	11.3	1.4	7.5	15.6	14.1
gene-ARID5A	pseudogene	27.7	16.1	45.4	50.4	19.1	32.5	4.5	16.5	33.4	27
gene-ARID5B	intact gene	3.7	6.1	16.6	18.9	17.1	4.5	0.8	6	11.6	7.4
gene-ARIH1	intact gene	47	20.8	48.3	69.5	45.6	77.3	4.6	22.7	47.2	53.5
gene-ARIH2	intact gene	15.5	13.7	21.2	25.9	17.9	16.6	2.1	11.3	19	18.8
gene-ARL1	intact gene	63.7	73.3	63	84.7	91.5	58.1	18	51.5	99.8	84
gene-ARL10	intact gene	0.9	9.3	7.1	5.6	23.9	1.3	3	3	4.2	4.5
gene-ARL11	intact gene	0.6	1.3	1.1	3.4	0.7	0.3	0.1	1.1	2.2	3.6
gene-ARL13A	intact gene	0	0.1	0.3	0.1	0.1	0	0	0	0.7	0.8
gene-ARL13B	intact gene	5.6	3	8.7	10.5	6.8	10.1	1	4	9.3	5.4
gene-ARL14	intact gene	0.7	0.5	2.7	1.3	1.1	0.5	0.1	1.5	8.6	24.9
gene-ARL14EP	intact gene	13.7	5.2	20	19.5	11.7	13.9	1	7.4	14.6	10.1
gene-ARL14EPL	intact gene	0	0	0	0.1	0	0	0	0	0	0
gene-ARL15	intact gene	7.2	2	9.3	22.3	22.1	7.6	1.3	6.9	13.7	10
gene-ARL16	intact gene	1.1	1.6	5.9	4.6	4.2	3.4	0.9	2.2	4.6	3.6
gene-ARL2	intact gene	0.1	2.3	0.2	0	56.3	0	0	0	0.1	0.1
gene-ARL3	intact gene	8.5	3.7	10.9	12.2	12.4	7.4	0.5	4.2	10.8	9
gene-ARL4A	intact gene	80.9	29.7	79.2	214.6	9.2	49.4	7.8	33.8	82.9	65.6
gene-ARL4C	intact gene	27.9	5.3	58	47.5	31.3	9.1	2.4	10.8	27.9	26.3
gene-ARL5A	intact gene	26.8	13.2	55.6	40.9	23.4	34.5	12.5	23.8	36.3	45.6
gene-ARL5B	intact gene	24.5	18	16.3	57.3	18.1	12.9	1.7	8.7	18.6	13.8
gene-ARL6	intact gene	2.1	3.6	5.9	4.3	19.5	2.1	1.2	3.6	7.9	7.6
gene-ARL6IP1	intact gene	73.6	65.8	174.5	166.7	93.5	73	10.3	47.6	121.3	102.9
gene-ARL6IP4	intact gene	28.2	18.3	64.4	55.1	32	43.3	4.1	25	51.8	48.2
gene-ARL6IP5	intact gene	96.6	31	110.7	130.6	80.1	83	15.7	52.5	111.6	95.5
gene-ARL8A	intact gene	49.5	25	85.1	94.2	39.7	38.2	3.8	22.8	62.5	52.4
gene-ARL8B	intact gene	60.7	20.7	51.7	60.1	54.5	44.8	5.4	18.8	56.3	47.8
gene-ARL8BL	intact gene	40.4	1.2	19.6	29.1	22.2	66.5	7.1	10.5	37.4	27.7
gene-ARL9	intact gene	5.7	6.4	28.4	10.3	8.2	4.4	1.5	8.5	15.1	15.5
gene-ARMC1	intact gene	15.6	9.9	15.9	17.8	11.1	23.3	3.1	8.3	15.3	13.3
gene-ARMC10	intact gene	2.3	1.1	3.2	3.2	2.3	1.8	0.2	1.2	3.6	3
gene-ARMC2	intact gene	0.4	0.2	1.6	0.7	1.4	0.3	0.1	0.3	0.7	0.7
gene-ARMC3	intact gene	0	0.1	0.1	0.7	0.4	0	0	0	0.3	0.2
gene-ARMC4	intact gene	0	0	0	1.5	0	0	0	0	0.1	0.1
gene-ARMC5	partial	8.2	3.3	12.4	10.9	7.7	6.8	0.9	2.7	7.4	5.4
gene-ARMC6	intact gene	15.3	12	34.1	43.8	20.7	18.1	3.4	13.6	27.8	25.4
gene-ARMC7	intact gene	9.2	12.2	17.2	20.6	32.1	9.4	2.1	8.8	16.7	14.5
gene-ARMC8	intact gene	15.2	5.8	20.8	21.3	11.2	22	2.2	8	17.3	14.2
gene-ARMC9	intact gene	1.8	0.5	4.2	9.3	17.8	4	0.5	2.3	4	2.7
gene-ARMH3	intact gene	12.1	6.7	23.7	28.3	22.6	13.8	2.4	9.6	16.8	15.8
gene-ARNT	intact gene	67.9	34.5	133.1	161.6	60.8	74.3	8.1	48.4	97.4	94.4
gene-ARNT2	intact gene	1.6	1	5.6	3.8	21.6	1.9	0.2	0.8	5.8	2.4
gene-ARNTL	intact gene	7.3	4.4	19.3	13.3	8.6	14.2	1.5	9.9	15.5	12.4
gene-ARNTL2	intact gene	7.9	3.4	6.7	9.1	5.9	8.3	0.8	6.3	13.4	11
gene-ARPC1A	intact gene	66.2	60.2	92	183.5	110.2	124.4	15.8	83.4	163	171.9
gene-ARPC1B	intact gene	106.6	73.6	868.8	385.6	79.2	78	6.9	116.6	236.7	247.3
gene-ARPC2	intact gene	110.2	133.6	539.6	351.9	182.3	154.2	24	175.6	326.4	345.5
gene-ARPC3	intact gene	52.8	84.9	291.3	177.4	81.6	91.5	11.9	137.5	218.6	237.1
gene-ARPC4	intact gene	103.9	99	473	292.3	145.3	132.3	11.7	169.4	337.6	353.7
gene-ARPC4-TTLL3	intact gene	37.7	64.5	60.5	76.8	89.2	57.7	13.5	61.4	72.8	94.5
gene-ARPC5	intact gene	105.5	131.6	578.3	366.9	227.3	141.7	17.4	200	404.4	441.4
gene-ARPC5L	intact gene	19.1	16.4	33.4	17.7	20	24.4	3.7	16.6	31.9	28.3
gene-ARPP19	intact gene	64.7	31.9	76.8	87.3	93.5	101.9	3.9	50.7	97.4	98.3
gene-ARPP21	intact gene	1.7	0.2	0.6	3.7	0.3	1.3	0.1	2	2.7	2.2
gene-ARR3	intact gene	0	0.1	0.7	0.1	0.1	0	0	0	0	0.1
gene-ARRDC1	intact gene	8.5	3.7	17.4	21.5	18.1	9.8	3.7	10.3	23	24.8
gene-ARRDC2	intact gene	40.8	45.6	67.4	208.3	36.7	8.8	1.4	11.4	43.6	33.8
gene-ARRDC3	intact gene	16.8	11.6	46.1	96.4	22.8	23.7	2.5	8.3	38.2	21.2
gene-ARRDC4	intact gene	13.6	4.9	12.4	14	8.5	18.5	3.9	7	15.7	15.8
gene-ARRDC5	pseudogene	0.1	0	0	0	0	0.1	0	0	0	0
gene-ARSA	intact gene	6.1	4.5	18.7	23.3	13.7	6.2	0.8	5	12.7	11.7
gene-ARSB	intact gene	9.5	15.3	24.3	27.8	24.4	8.7	2.1	13.7	28.6	33.4
gene-ARSD	partial	4.4	18.5	1.3	2.4	15.2	0.5	0.8	1.2	4.4	3.3
gene-ARSE	intact gene	0.6	5.7	0.2	0.3	57.8	0.1	0.1	0.1	0.2	0.1
gene-ARSG	intact gene	3.8	2.9	16.7	7.9	6.1	2.6	0.6	3.1	5.8	6.7
gene-ARSH	intact gene	9.5	0.9	15.8	19.6	2.6	4.4	0.9	4.8	8.8	9.1
gene-ARSI	intact gene	1.2	0.3	0.3	0.4	0.1	2.2	0.4	2	6.3	3
gene-ARSJ	intact gene	17.1	0.6	2.6	11.1	1.6	8.4	0.5	3	8.3	6
gene-ARSK	intact gene	2.7	3.9	8.6	9	6.8	2.9	0.6	3	6.8	4.5
gene-ART1L1	intact gene	6.5	4.7	22.7	100.9	2.5	2.2	0.2	3.1	10.8	5.2
gene-ART1L3	intact gene	0	0.2	0.1	0.5	0	0	0	0	0.1	0
gene-ART4	intact gene	0.2	0	0	1.2	0	0.1	0	0.1	0.7	0.2
gene-ART7B	intact gene	29.6	5.5	15	1.4	0.4	0.3	0	1	3	1.6
gene-ART7C	intact gene	0.5	80.7	62.7	9.6	0.4	0.2	0.1	1	2.4	1.7
gene-ARTN	intact gene	3	1.3	12.2	1.3	0.1	0.5	0.1	1.5	2.6	2.1
gene-ARV1	intact gene	1.8	2.2	4.5	3.7	2.7	1.6	0.7	2.2	5.9	5.5
gene-ARVCF	intact gene	14	7.6	12	22.5	17.3	9.3	0.6	3	8.7	6.8
gene-ARX	intact gene	0.1	0	0.4	0.2	0	0.1	0.1	1.5	0.7	0.4
gene-AS3MT	intact gene	26	65.7	40.7	34.7	88.8	56.5	10.3	23.8	36.1	39.1
gene-ASAH1	intact gene	52.1	45.5	126.4	249.7	101.5	63.3	12.4	62.7	140.8	119.1
gene-ASAH2	intact gene	0.4	0.2	0.1	0.8	0.2	0.1	0.1	11.1	0	0.1
gene-ASAP1	intact gene	4.8	2	21.9	14	4	4.9	0.8	3.2	11.5	10.9
gene-ASAP2	partial	4	1.6	9.9	14.1	13.8	2.3	1	5.9	9.6	6.4
gene-ASAP3	intact gene	18.3	14.6	18.6	28.4	33.8	14.3	2.6	13.6	46.1	48
gene-ASB1	intact gene	28	7.5	20.7	21.4	32.9	24.8	2.2	8	29.6	23.1
gene-ASB10	intact gene	18.8	0	0	0.1	0	0	0	0	0	0
gene-ASB11	intact gene	0	0	0.2	0.2	0	0	0	0	0.1	0
gene-ASB12	intact gene	26.4	0.9	4.3	2.8	4	0.6	0.2	1.4	2.6	1.5
gene-ASB13	intact gene	3.8	12.6	6.4	4	31.6	5.1	0.3	4.2	6.3	7.2
gene-ASB14	intact gene	0.6	0	1	1	0.4	0	0	0.6	0.9	1
gene-ASB15	intact gene	11.2	0	0	0.1	0	0	0	0	0.1	0
gene-ASB16	intact gene	27.4	0.3	2.8	1.7	4.6	1.2	0.3	1.7	2.6	3.1
gene-ASB18	intact gene	121.6	0	0	0.1	0	0	0	0	0	0
gene-ASB2	intact gene	47.2	1.5	12.3	3.7	2.7	20.5	0.2	5.1	12.8	11.5
gene-ASB3	intact gene	3.4	2.1	5.9	6.7	3.4	4.7	0.3	3.2	6.9	6.7
gene-ASB4	intact gene	0.1	0	0	0	0	0.3	0	0	0	0
gene-ASB5	intact gene	45.7	10.3	3.9	5	2.6	2.3	1.2	2.5	4.4	3
gene-ASB6	intact gene	11.3	7.1	27.2	31.1	12.7	10.4	1.6	9	16.6	14.7
gene-ASB7	intact gene	2.4	2.2	5.5	5.7	5.4	4.4	0.5	2.6	5.6	4.1
gene-ASB8	intact gene	30.4	17.3	41.8	52.8	27.7	35.1	2.8	16.2	28.8	30.4
gene-ASB9	intact gene	0.9	19.2	6	2.9	26.7	0.9	0.1	0.5	3.6	2.8
gene-ASCC1	intact gene	16	9.2	51	45.4	20.8	23.5	3.8	13.7	27.9	27
gene-ASCC2	intact gene	6.6	6.9	19.3	15.8	10.7	5.9	2.1	7.8	13.1	12.1
gene-ASCC3	intact gene	3.7	3.6	8.7	7.1	8.1	4.8	1.1	4.2	8.3	6.6
gene-ASCL1	intact gene	0	3	0	0.5	3.3	0.1	0	2.4	6.5	1.1
gene-ASCL2	intact gene	1.2	0.3	5	4.6	2.9	0.1	0	5.1	25.4	9.3
gene-ASCL3	intact gene	0.9	0.4	4.6	3.5	1	1.4	0.3	0.8	2.8	1.9
gene-ASCL4	intact gene	0	0	1.1	0.6	0	0	0	0.1	0.5	0.7
gene-ASF1A	intact gene	10.7	8.4	26.1	19.2	11.3	17.7	2.7	12.9	21.6	19
gene-ASH1L	intact gene	22.7	7.5	36.4	46.8	21.1	30	2.6	10.6	29.1	20.8
gene-ASH2L	intact gene	20.4	12.6	48.1	47.8	22.2	27.1	3.2	16.3	35.9	31.8
gene-ASIC1	intact gene	1.3	0	1.2	1	0.1	1.1	0	0.7	3.3	2.1
gene-ASIC2	intact gene	0.1	0.1	0.5	0.3	0.4	0.1	0	0.4	0.9	0.4
gene-ASIC4	intact gene	0.2	0.1	1.3	0.4	25.4	0.2	1.5	1.2	1.1	0.9
gene-ASIC5	intact gene	0.1	0	0.1	0.1	0	0.1	0	0.1	0.5	0.1
gene-ASIP	intact gene	0	0	0	0.1	0	2	0	0	1.3	0.8
gene-ASL1	intact gene	0.4	0.1	0.6	1.4	5.8	0.2	0	0.2	1.5	1.4
gene-ASL2	intact gene	15.5	4.2	21.9	64.6	79.2	13.6	1.3	8.3	46	37.9
gene-ASMT	intact gene	0.1	0	0.1	0.1	0.1	0	0	0	0	0
gene-ASMTL	intact gene	8.1	38.5	11.9	10.1	12.2	9.2	3.5	7.4	12.3	10.2
gene-ASNS	intact gene	5.4	20.1	44.1	23.7	11.6	6.3	73	55.1	40.6	34.1
gene-ASNSD1	intact gene	12	9.3	25.8	17.1	9.5	12.8	2.1	12.4	16.5	18.7
gene-ASPA	intact gene	0.7	6.5	1.8	3	76.7	1.6	0	3.8	2.9	3.2
gene-ASPG	intact gene	3.1	19.4	18.3	8.7	41.8	3.4	1.1	10.1	16.5	14.9
gene-ASPH	intact gene	28.6	7.4	15.5	14.3	23.3	18.2	2.8	8.6	19.1	12.5
gene-ASPHD1	intact gene	0.5	0.2	2.6	1.9	0	61.1	0	2.2	3.5	2.8
gene-ASPM	intact gene	0.7	0.8	7.7	3	0.7	0.6	0.1	3.6	7.2	5.5
gene-ASPSCR1	intact gene	15.7	14.8	27.2	32	20.3	18.7	4.1	14.9	24.5	23.1
gene-ASRGL1	intact gene	3.9	6.8	9.1	6.9	60.1	6.1	1.8	7.3	11.2	9.6
gene-ASS1	intact gene	40.5	85.9	381.7	200.9	674.9	37.8	3.2	107.3	286.9	354.7
gene-ASTE1	intact gene	2.6	1.8	15.9	5.7	4.2	4.1	0.5	4.3	9	7.4
gene-ASTL	intact gene	0	0	0	0	0.7	0.1	0	0	0	0.1
gene-ASTN1	intact gene	0.1	0.3	4.3	0.3	0.9	0.1	0	0.3	0.9	0.5
gene-ASTN2	intact gene	2	0.1	7	0.6	0.2	0.4	0.2	0.2	1.1	4
gene-ASXL1	intact gene	4.9	2.3	13.4	16.5	5.8	6.8	0.6	4.7	9.8	8.9
gene-ASXL2	intact gene	13.4	8.8	62.1	45.3	20.5	15.3	1.4	9.8	32.7	25.8
gene-ASXL3	intact gene	2.5	0	1.1	4.9	0.3	0.5	0.1	0.4	1.3	0.7
gene-ASZ1	intact gene	0	0	0	0	7.2	0	0	0	0	0
gene-ATAD1	intact gene	40.2	19.7	51.9	61.5	37.5	23	3.2	29.7	45.8	45.6
gene-ATAD2	intact gene	4.4	7.1	16.6	14.1	6.8	7	0.6	4.8	12.2	10.4
gene-ATAD2B	intact gene	5.5	3.9	23.3	16.7	11.4	6.9	0.9	4	10.8	8.5
gene-ATAD3B	intact gene	14.7	17.5	20.2	15.3	28.5	14.8	2	18.3	20.2	24.5
gene-ATAD5	partial	0.8	0.6	5.3	2.1	1.3	0.9	0.3	2.1	3.5	2.8
gene-ATCAY	intact gene	0.8	0	0	0	0	0.3	0	0.2	0.9	0.3
gene-ATE1	intact gene	11.1	6.6	15.4	18.7	14.7	17.1	1.6	10.6	22.2	18.5
gene-ATF1	intact gene	24.2	16	59.2	55.1	33.9	22.2	3.9	19.8	41	40.2
gene-ATF2	intact gene	14.5	11	39.4	32.7	24.4	20.3	2.7	16.6	34.1	27.4
gene-ATF3	intact gene	137.3	11.1	15.8	89.9	36.3	40	13.6	8.7	19.3	13.7
gene-ATF4	intact gene	379.3	511.1	525.3	526.2	381.6	504.2	217.6	349.2	481.7	453.6
gene-ATF6	intact gene	15.3	7.2	26.9	27	14.5	13.2	2.6	8.6	20.4	15.3
gene-ATF7	intact gene	21	6.8	38.6	37	16.8	29.5	2.5	8.9	27.5	26.2
gene-ATF7IP	intact gene	7.6	4.2	22.2	27.8	8.6	9.1	0.8	4.5	13.5	9.2
gene-ATG10	intact gene	4.6	2	3.8	5.3	5.2	6.6	0.4	2.1	5	4.6
gene-ATG101	intact gene	47.6	39.2	61.1	87.5	60.4	57.7	7.1	38.8	60.1	70.5
gene-ATG12	intact gene	29.1	68.4	49.4	44.3	37.5	28.4	7.9	22.8	43.7	35.8
gene-ATG13	intact gene	27.2	30.6	37.7	39.5	78.5	17.5	7.9	17	39	33.8
gene-ATG14	intact gene	4.9	6.2	9.8	11.6	13.9	5.5	1.2	3.8	9.3	6.4
gene-ATG16L2	intact gene	16.1	7	24.9	23.2	12.3	19.5	1.9	8.4	18.1	15.3
gene-ATG2A	intact gene	8.1	5	18	20.2	7.4	9.5	1.5	5.4	12	10.2
gene-ATG3	intact gene	25.9	23.8	40	40.6	32	40.3	9.2	23.7	37.8	31.3
gene-ATG4A	intact gene	16.2	8	26.3	24.6	12.8	20.1	2.3	8.8	18.7	17.9
gene-ATG4B	intact gene	21.1	11.6	23.5	32.1	21.4	14.3	2.6	11.4	24.8	25.3
gene-ATG4C	intact gene	7.6	2.7	9.1	9.6	10.7	8.6	1.9	7.6	13.7	10.5
gene-ATG5	intact gene	8	5.6	16.4	11.2	9.5	15.8	1.8	11.3	18.5	14.4
gene-ATG7	intact gene	3.3	4.2	6.9	7.1	6.5	4.2	0.9	4	8.1	5.8
gene-ATG9A	intact gene	19.4	24.6	26.6	50.6	27.4	24.8	2.8	15.2	29.6	35.1
gene-ATIC	intact gene	46.8	1350.1	148.8	68.6	85.5	56.4	5.1	55.2	103.4	103.4
gene-ATL1	intact gene	15.6	5.9	36.2	64.4	11.5	21.3	1.1	8.4	32.2	21.4
gene-ATL2	intact gene	23.8	30.3	47	55.6	31.8	43.4	8.2	29.8	49.5	53.7
gene-ATM	intact gene	1.5	0.9	6.5	2.6	2.1	1.6	0.2	1.5	3.4	2.4
gene-ATMIN	intact gene	5.8	2.6	11.1	10.4	5.3	5.9	0.9	2.8	8	6.8
gene-ATN1	intact gene	22.1	4.1	26.9	26.5	46	33.7	0.8	6.9	24	20.4
gene-ATOH1	partial	0	0	0	0	0.1	0.1	0.1	61.1	116.3	22.1
gene-ATOH7	intact gene	0	0.1	0	0	0.2	0	0	0.1	0	0
gene-ATOH8	intact gene	96.4	23.1	67.9	38.5	3.4	9.7	0.7	6.6	25	23.6
gene-ATOX1	intact gene	89.4	89	74.1	104	107.7	76.4	12	75.1	124.4	136.7
gene-ATP10A	intact gene	5.9	2.2	23.2	12.4	4.2	25.1	0.5	21.2	24.9	18.4
gene-ATP10B	intact gene	0	0.1	0	5.4	1.5	0	0	7.6	11.2	25.4
gene-ATP10D	intact gene	10.3	5.1	22.9	14.3	3.4	1.8	0.7	2.2	7.5	5.9
gene-ATP11A	intact gene	5.9	0.6	11.4	36.4	1.9	3	0.6	3.9	9.7	7.2
gene-ATP11B	intact gene	20.1	9.1	31.2	23.6	18.3	13.6	4.9	15.4	31.5	31.4
gene-ATP11C	intact gene	20.8	59.6	64.8	43.2	32.6	21.5	2.7	19.9	51.5	37.6
gene-ATP12A	intact gene	0	0	0	28.3	16.6	0	0	0.1	6.3	0
gene-ATP13A1	intact gene	18.7	13.6	43.7	42.1	31.3	20	3.6	18.3	32.9	32.6
gene-ATP13A2	intact gene	16	17.7	196.9	56.5	21.2	16.2	5.1	52.2	104.2	100.6
gene-ATP13A3	intact gene	8.2	9.6	17	21.5	16.3	10.9	3.5	12.7	27.7	22.1
gene-ATP13A4	intact gene	0	0	0	1.1	0	0	0	0	0.1	0
gene-ATP13A5	intact gene	0	0	0	0	0	0.1	0	0	0	0
gene-ATP1A1	intact gene	520.4	93	146.1	297.9	1257.5	283.5	10.9	210.8	447.9	541.4
gene-ATP1A2	partial	28.2	3.6	4	3.2	6.7	7.2	2.5	4.9	10.3	7.6
gene-ATP1B1	intact gene	193.7	55.5	202.9	175.4	1418.7	47.5	18.2	267.3	533.3	410.7
gene-ATP1B3	intact gene	73.2	9.3	74	263.4	20.7	67.2	2.4	26.6	72	55.6
gene-ATP1B4	intact gene	17.3	0.9	30.4	16.2	1.8	10	1.1	7.5	12.5	9.3
gene-ATP23	intact gene	26	33.1	29	21.5	40.2	20.4	4.9	29.9	33.8	36.5
gene-ATP2A2	intact gene	594.9	22.9	50.9	44.8	46.8	15.1	4.4	34	61.4	56.1
gene-ATP2A3	intact gene	26	8.6	224.2	167	7.8	26.2	2.2	27.3	97.7	174.2
gene-ATP2B1	intact gene	6.6	8.6	35.5	13.9	13.2	7.2	0.8	29.9	26.8	40.2
gene-ATP2B2	intact gene	4.8	0.3	0.3	1.2	0.3	1.6	0	1.2	4.1	2.4
gene-ATP2B4	intact gene	36.1	4.3	30.9	67.2	11.7	298.9	2.4	10.2	55.7	51.8
gene-ATP2C1	intact gene	19.3	12.3	36.5	42.9	34.6	22.7	3.3	22	42.4	34.1
gene-ATP2C2	intact gene	0.9	0	0.8	14	1.9	5.6	1.5	2.1	3.1	1.4
gene-ATP4B	intact gene	0	0	0.1	0.1	0	0	0	0	0	0
gene-ATP5A1W	intact gene	249.7	104	49	55.4	200.4	130.4	12.1	69.3	87.9	84.6
gene-ATP5C1	intact gene	483.2	185.4	132.5	113.8	248	307.2	19.3	158.4	208.5	211.6
gene-ATP5D	intact gene	665.5	290.5	244.7	198	464.1	340.1	38.9	253.5	339.7	415.9
gene-ATP5E	intact gene	1195.6	361.8	247	222.1	407.9	549.5	47.7	291.8	424.3	455.7
gene-ATP5F1AZ	intact gene	656.8	222	136.7	116.6	398.1	304	20.9	196.1	224.5	258.1
gene-ATP5F1B	intact gene	2957.3	840.2	531.7	523.4	1368.8	1384.1	60.7	614.1	820.3	990.9
gene-ATP5G1	intact gene	3084.4	653.5	231.7	229.2	916	1012.2	33.6	530.8	673.6	716.7
gene-ATP5G2	intact gene	355.2	239	190.4	154	286.4	287.9	22.2	212.9	250.2	323.2
gene-ATP5G3	intact gene	885.1	454.4	323.2	230.2	673.6	500.1	44.7	498.3	539.2	535.6
gene-ATP5H	intact gene	968.2	466.9	285.4	291.1	536.2	693.5	49.7	387.6	522	625.8
gene-ATP5I	intact gene	688	263.1	160.9	155.6	432.7	622.8	20.9	244.3	368.1	450.8
gene-ATP5J	intact gene	611.8	254.2	154.2	153.1	260	369.4	24.7	198.5	236.8	289.7
gene-ATP5J2	intact gene	797.1	281.6	175	206	357	422.1	29.3	260.8	358.1	409.5
gene-ATP5L	intact gene	1752.3	624.4	418.3	373.5	943.2	1143.2	78.5	499.5	707.6	819.1
gene-ATP5O	intact gene	937.2	315.4	217.2	220.7	489.2	573.7	32.6	256.5	391.2	423.9
gene-ATP5PB	intact gene	395.3	231.8	162.5	131.5	295.4	262.4	25.4	160.2	200.7	227.3
gene-ATP5S	intact gene	10	7.6	6.5	4.4	30.7	7.5	0.7	7.6	11.3	12.6
gene-ATP5SL	pseudogene	66.8	34.3	60.2	58	58.1	76.3	4.9	37.5	59	64.3
gene-ATP6	intact gene	34772.4	12003.6	3906.8	4659.9	16474.2	9038.4	1309.1	7872	6983.4	6866.2
gene-ATP6AP1	intact gene	32.8	49.6	155.5	90.5	186.7	35	7.3	66.4	280.8	125.8
gene-ATP6AP1L	intact gene	0	0	0.2	0.2	0	0.1	0	0.1	0.1	0.1
gene-ATP6AP2	intact gene	47.3	39.8	108.4	112.6	189.1	45.3	9.6	38.4	132.7	85.4
gene-ATP6V0A1	intact gene	42.4	12.9	36.1	54.1	48.5	33.1	2.4	14.3	36.5	39.3
gene-ATP6V0A2	intact gene	27.7	15.5	39	36.1	26	38.3	6.7	33.1	52.4	44
gene-ATP6V0A4	intact gene	0.1	0	0	0.2	96.6	0	0	0.1	113.9	9.3
gene-ATP6V0B	intact gene	81	65.6	140.3	110.9	154	53.1	16.1	59.9	197.8	110.5
gene-ATP6V0C	intact gene	349.3	146.1	350.9	413.3	472.7	258.9	34.9	154.3	538	337.2
gene-ATP6V0D1	intact gene	46.4	29.3	97.1	102	81.2	36.8	4.7	31.6	63.2	59.1
gene-ATP6V0D2	intact gene	0.1	0.5	3.1	5.8	53.9	0.3	0.1	0.3	121.1	10.3
gene-ATP6V0E1	intact gene	141.2	51.9	163.1	235.4	226.1	114.3	8.7	67.9	315.8	168
gene-ATP6V0E2	intact gene	10.4	7.6	27.9	19.4	11.9	12.3	2.2	10.1	21.2	18.2
gene-ATP6V1A	intact gene	21	13.8	36.5	34.5	25.9	13	1.8	13.3	30.8	28.1
gene-ATP6V1B2	intact gene	42.9	29.1	70.1	56.3	53.1	23.8	5.5	28.5	53.1	72.3
gene-ATP6V1C1	intact gene	51.9	21.2	56.1	116.9	36.5	29.8	4.6	22.1	37.5	34.1
gene-ATP6V1C2	intact gene	3.2	0.9	3.7	14.2	53.4	2.9	0.4	4.6	75.2	17
gene-ATP6V1D	intact gene	100.8	46.6	73	69.4	124.4	55.8	6.4	37.1	115.7	74.2
gene-ATP6V1E1	intact gene	56.9	43.9	45.6	64.2	91.5	44.1	3.4	28.2	140.8	57.7
gene-ATP6V1G1	intact gene	246.5	75.7	217.6	211.2	158.8	176.5	11.9	94.7	170.2	164.9
gene-ATP6V1G3	intact gene	0.5	0.7	2.1	0.9	226.2	0.2	0.1	0.2	342.4	27.2
gene-ATP6V1H	intact gene	12.8	12.4	22.1	20	46.9	14.1	2.3	11.3	48.3	25.2
gene-ATP7A	intact gene	9	3.2	20.4	27.8	8.9	4.7	0.9	3.7	10.7	8.3
gene-ATP7B	intact gene	0	12.4	0.3	0.1	0.4	0	0.2	3.5	2	3
gene-ATP8	partial	8829.2	2184.3	926.9	971.8	3310.2	1965.1	216	1458.2	1535.8	1455
gene-ATP8A1	intact gene	6.6	5.5	15.7	24.6	5.1	4.3	0.9	4	10.5	8.4
gene-ATP8A2	intact gene	0	0.1	1.2	0.4	3.6	0.3	0.1	3.7	6.4	8.7
gene-ATP8B1	intact gene	0.4	0	0.3	2.7	3.5	0	1.1	10.7	12	12.6
gene-ATP8B2	intact gene	30.1	11	70.6	68.9	36.9	38.9	4.7	21.9	44.8	40.1
gene-ATP8B3	intact gene	1.1	0.8	2.8	1.8	0.7	0.6	0.1	1.6	2.4	3.5
gene-ATP8B4	intact gene	7.8	10.5	8.7	21.7	4.1	7.2	4	16.2	30.2	25.1
gene-ATP9A	intact gene	1.9	2.2	2.7	6.9	6.2	5.6	0.4	2.5	10.7	7.6
gene-ATP9B	intact gene	6.8	5.1	14	13.3	7.2	7.6	1.5	6.5	11.5	9.9
gene-ATPAF1	intact gene	14.7	5.2	11.7	14.3	14.5	14.4	1.4	7.4	14.7	13.4
gene-ATPAF2	intact gene	12.9	6.8	12.4	9.6	21	11.6	1.1	8.7	11.6	11
gene-ATPIF1	intact gene	1652.4	481.3	262.1	348.5	571.9	933.1	44.2	403.7	604.6	728.2
gene-ATR	intact gene	1.5	1	7.2	2.8	1.6	1.3	0.3	2.3	4.9	3.9
gene-ATRAID	intact gene	108.1	147.2	163.3	139.2	216	124.7	24.9	105	151.7	180
gene-ATRIP	intact gene	5.7	5.8	30.9	16.5	9	6.5	1.7	8.9	15.3	14.4
gene-ATRN	intact gene	46.6	26.1	126.2	129.1	71.5	53.8	6.5	26.9	88.1	44.3
gene-ATRNL1	intact gene	2.7	0.3	1.5	21	4.2	4.6	0.4	0.7	4.1	2.9
gene-ATRX	intact gene	12.1	4.5	26.1	27.1	8.1	12.9	1.3	6.1	16	12.1
gene-ATXN1	intact gene	6.2	4.8	18.9	14.5	7	9.6	0.7	4	12.6	9.8
gene-ATXN10	intact gene	5.5	5.5	11.6	7	8.2	6.8	2	6.3	11	9.5
gene-ATXN1L	intact gene	14.3	5.3	26.9	32	17.3	18.1	1.6	9.5	20.7	16.3
gene-ATXN2	intact gene	18.8	9.2	38.2	35.4	20.5	15.7	2.1	12	25.9	25.4
gene-ATXN3	intact gene	8.7	5.5	32.2	23.8	8.3	11.9	2.1	9.7	20.7	20.2
gene-ATXN7	intact gene	9.5	5	24.4	20.1	9	9.5	1	3.6	11.8	10.3
gene-ATXN7L1	intact gene	8.5	7.9	23.5	20.7	9.8	12.2	1.4	6.8	14.2	11.4
gene-ATXN7L2	intact gene	11.5	5.1	14.7	16.3	7.7	21.4	2.2	10	16.3	18.2
gene-ATXN7L3	intact gene	64.1	29.7	70.4	91.1	71	50.9	5.5	34.4	73.2	77
gene-AUH	intact gene	15.6	15.9	6.2	6.7	26.3	10.7	0.7	5.3	7.9	6.2
gene-AUP1	intact gene	71	199.4	169	121.8	148.2	76.5	26.7	95.7	142.5	155.5
gene-AURKAIP1	intact gene	41.1	24.1	39.5	34.6	39.2	39.7	4	26.3	37.4	39.8
gene-AURKB	intact gene	0.7	1.2	10.2	3.8	1	0.5	0	7.7	10.3	11.8
gene-AUTS2	intact gene	2.8	1.7	2.3	12.3	10.6	4.5	6.9	8.3	4.9	3.2
gene-AVD	intact gene	42.8	24.5	45	214.9	15.2	95.7	4.9	46.7	125.7	210.4
gene-AVDL	intact gene	1.6	2.5	1.1	1.7	5377.8	2.7	1.5	0.3	1.4	0.2
gene-AVEN	intact gene	19.2	10.7	31.3	33.3	23.3	25.7	5	18.1	31.3	28.6
gene-AVL9	intact gene	4.8	8.2	13.4	11.4	10.1	10.6	1.6	5.9	15.7	14.6
gene-AVP	intact gene	0.6	0	0.1	0.4	0.4	0.3	0	0	0	0.1
gene-AVPI1	intact gene	13.4	56	20.3	84.5	102.1	13.9	3.2	21.3	72.5	49.5
gene-AVPR1A	intact gene	0.6	0.2	0.1	0.3	27.6	0	0.5	0.6	55.3	2.4
gene-AVPR1B	intact gene	0.2	0.1	1.6	1	0.2	0.2	0	1	1	1.6
gene-AVPR2	intact gene	0	0	0	0	0.1	0.2	0	0	1.5	0.8
gene-AVR2	intact gene	0.1	0	0	0	0.2	0.1	0	0	0	0.1
gene-AWAT1	intact gene	1.6	363.2	3	3.7	46.9	0.9	0.1	0.7	1.9	1.8
gene-AXDND1	intact gene	0	0	0.2	0.1	0.4	0.1	0	0	0.1	0.1
gene-AXIN1	intact gene	10.1	5	18.7	29.5	10.4	11.8	2	20.9	31.5	34.9
gene-AXIN2	intact gene	3.5	4.4	10.6	25.3	6.3	4.7	1.3	12.2	23.8	19.8
gene-AXL	intact gene	6.1	19.5	20.6	18.3	46.7	22.5	1.6	5.7	19.9	11.3
gene-AZI2	intact gene	39.2	32.4	73.8	57.4	48.4	42.6	9.1	36.7	59.5	72.2
gene-AZIN1	intact gene	59.6	40	84.6	65.8	35.5	43	19.6	59.2	94	87.7
gene-AZIN2	intact gene	5.6	3.1	16.3	10.9	5.2	12.3	0.6	4.9	8.7	8.9
gene-AvBD1	intact gene	0.6	38.1	22.5	58	6.1	0.1	1.5	1.4	39.2	26.7
gene-AvBD10	intact gene	20.6	1388.6	31	16.8	79556.3	18.4	19	9.1	18.2	5.6
gene-AvBD11	intact gene	0	0	0.3	0	15.5	0	0	0	0.1	0
gene-AvBD12	intact gene	17.3	0.2	0.1	0.1	20.1	1.7	0	0	0.9	0.4
gene-AvBD13	intact gene	0	49	0.1	0	0	0	0	0	0	0
gene-AvBD14	intact gene	0	0	0.3	0	0	0	0	0	0.6	0
gene-AvBD3	intact gene	0.1	0.1	0	0.5	0	0	0	0.2	0	0.2
gene-AvBD4	pseudogene	0	0.9	3.1	1.4	0.1	0	0.3	0	1.4	0.4
gene-AvBD5	intact gene	0	0.5	0.4	1.1	0.5	0.1	0	0	0.7	0.9
gene-AvBD6	intact gene	0	6.1	2.5	6.6	0.5	0	0.1	0.1	5.9	2.8
gene-AvBD7	intact gene	0.3	25	13.4	41	4.9	0.1	1.8	1.6	21.7	17.9
gene-AvBD8	intact gene	0.2	255.1	0.1	0.1	0	0.1	0	0	0	0
gene-AvBD9	intact gene	4.2	9893.8	3.7	6.3	309.2	1.2	0.2	1.5	1.5	1.5
gene-B2M	intact gene	4908.4	4538.2	15167.7	16645.4	12615.8	3394.6	310.1	3985.4	12347	10248
gene-B3GALNT1	intact gene	1.3	0.6	1.5	1.3	0.8	0.3	0.1	0.5	1.7	1.1
gene-B3GALNT2	intact gene	10.4	4.8	14	16.2	35.9	22.3	1.4	7.3	23.6	19.4
gene-B3GALT1	intact gene	0.4	0	0.3	0	0.7	0.4	0	0.1	0.3	0.2
gene-B3GALT2	intact gene	3.3	0.6	2.5	5.4	2	4	0.9	0.5	3.5	2
gene-B3GALT5	intact gene	0.2	2.6	0	2.6	0.7	0	0.2	1.5	7.1	9.1
gene-B3GALT6	intact gene	2.1	2.6	5.3	5.1	4.8	1.9	0.5	1.7	4.6	2.5
gene-B3GAT1	intact gene	0.4	0	1.2	0.5	0.1	0.4	0	0.1	0.6	1.5
gene-B3GAT1L	intact gene	1.1	0	1.4	0.5	0.3	1.1	0.1	0.3	3.1	0.9
gene-B3GAT2	intact gene	0.3	0.2	1.3	408.8	1.9	0.3	0.1	0.2	2	91.9
gene-B3GAT3	intact gene	39.2	22.4	46.8	39.3	34.5	39.2	13.3	31	54.2	45.5
gene-B3GLCT	intact gene	7	3.6	14.8	10.7	7.1	7.8	0.8	3	9.8	5.9
gene-B3GNT10	intact gene	0.1	0.2	0.3	2.5	0	0	0	0	0.2	0.1
gene-B3GNT2	intact gene	10.8	6.1	25.6	19.5	15.1	4.6	1.4	12.5	24	30
gene-B3GNT3	intact gene	0.3	0.7	5.3	1.4	0.2	0.1	0.2	29.4	63.4	93.7
gene-B3GNT4	intact gene	1.7	3.1	21.4	7.9	2.7	1.9	0.2	3.4	6.2	7.5
gene-B3GNT5	intact gene	1.5	2	40	14.6	2.7	2.4	0.3	10.2	15.1	7.9
gene-B3GNT7	intact gene	0.3	0.7	1	6	18.9	0.5	29.2	21.9	34.9	10.5
gene-B3GNT9	intact gene	7.5	2.3	13.4	9.5	3.3	5.6	0.4	4.7	16.7	9.3
gene-B3GNTL1	intact gene	2.8	1.3	18.8	3.2	3.4	2.9	0.3	3.4	6.4	6.8
gene-B4GALNT3	intact gene	5.8	0.1	0.6	47.2	30.9	7	0.9	0.8	3.3	8.6
gene-B4GALNT4	intact gene	1.5	0.7	3.1	2.4	0.8	1	0.3	1.7	5.8	3.6
gene-B4GALT1	intact gene	14.3	18.5	43.3	35.1	17.7	8.8	2.4	10.2	35.4	28.8
gene-B4GALT2	intact gene	72.5	10.5	62.1	103.5	60.4	66.4	19.3	36.7	89.8	60.5
gene-B4GALT3	intact gene	45.7	26.9	56.1	60.1	45.6	45.6	6.2	26.3	50.4	51
gene-B4GALT4	intact gene	5.8	8.6	19.6	11.5	19	6.9	1.4	16.4	20.1	22.3
gene-B4GALT5	intact gene	10.2	10.2	23	31.9	12.2	7.8	4	14.6	35.7	36.6
gene-B4GALT6	intact gene	2.5	8.1	8.1	4.3	1.2	0.7	0.3	2.7	8.1	9.3
gene-B4GALT7	intact gene	20.5	38.5	36.7	33.4	39.6	29.6	9.6	30.8	37.8	37.6
gene-B4GALTL	intact gene	6.5	5.5	25.9	14.6	10.9	7	0.9	7.6	11.3	12.4
gene-B9D1	intact gene	2.5	2.4	6.9	4.7	8.8	5.9	0.4	2.7	7.9	6.6
gene-B9D2	intact gene	8.6	3.6	22.5	17.1	25.9	13.4	1.1	7.5	20.6	19.6
gene-BAALC	intact gene	0.4	0	0	0	1.1	0	0	0.2	0.2	0.1
gene-BAAT	intact gene	1.4	114.5	5.9	8.5	155.9	1.2	2.6	178	81.7	53.2
gene-BABAM1	intact gene	42.6	53.1	91.1	77.7	93.3	106	10.4	56.1	88.2	97
gene-BACE1	intact gene	27.9	13.3	38.8	46.2	27.2	30.3	2.2	13.1	33.9	27.1
gene-BACE2	intact gene	2.8	10.9	7.2	12.5	11.3	2.7	8.9	14.6	27	16.7
gene-BACH1	intact gene	33.3	24.2	33.7	59.4	24	15.3	2.9	11	28.3	26.8
gene-BACH2	intact gene	2	2.3	9	4.1	1.3	2.7	0.5	1.2	3.4	3.3
gene-BAG1	intact gene	6	4.3	11.8	10.7	6	6.7	1.3	4.7	11.4	10.1
gene-BAG2	intact gene	19.8	0.6	11.9	20.9	8.4	1753.3	1.8	34	131.1	114.3
gene-BAG3	intact gene	152.4	27.5	34	98.1	76.6	148.3	7.9	22.7	68.9	90.8
gene-BAG4	intact gene	23.6	14.5	42.2	43	45.3	20.8	5	24.2	37.9	38
gene-BAG5	intact gene	25	7.2	26.9	101.9	9.7	15	1.4	4.7	13.6	10.8
gene-BAHCC1	intact gene	67.1	13.7	128.4	104.9	27.5	62	4.2	21.4	62.5	58.8
gene-BAHD1	intact gene	9.5	7.3	36.5	35.6	28.4	18.2	1.8	12.2	25.4	23.2
gene-BAIAP2	intact gene	20.4	44.8	40.2	65.1	85.3	13.9	1.7	6.7	22.7	18.6
gene-BAIAP2L1	intact gene	6.8	12.6	2.1	46.6	20.5	4.8	12.7	21.4	54.2	65.9
gene-BAIAP2L2	intact gene	0.5	2.3	1.8	1.8	13.3	0.6	3.3	24.4	18.7	12.9
gene-BAK1	intact gene	22	34.9	163.7	76.1	20.1	37.9	4.8	60.9	99.5	135
gene-BAMBI	intact gene	9.6	85.4	65.6	73.7	73.5	1	1.9	10.7	49.1	102.2
gene-BANF1	intact gene	426.2	216	397.8	365.7	255.5	536.1	24.3	234.9	458.2	465
gene-BANK1	intact gene	0.3	0.9	19.8	2.2	0.7	0.4	0.1	1.8	3.9	3.6
gene-BANP	intact gene	5.5	3	15.1	12.3	6.4	7.1	0.9	3.5	9.2	7.2
gene-BAP1	intact gene	28.1	17.6	63.8	82.4	31.6	30.8	3	21.7	43.8	40.6
gene-BARD1	intact gene	0.3	0.3	3.8	1.8	0.6	0.3	0.1	2.1	5	3.6
gene-BARHL1	intact gene	0	0	0	0	0	0	0	0	0	0
gene-BARHL2	intact gene	0	0	0	0	0	0	0	0	0	0
gene-BARL	intact gene	0.2	16.1	55.9	0.1	4.7	0.2	0.1	8.7	8.5	2.3
gene-BARX1	intact gene	0.2	0.1	7.1	3.4	0.6	1543.7	0.4	0.2	1.8	2.2
gene-BARX2	intact gene	3	0.3	0.1	2.3	0	1.8	3.7	2.6	0.8	0.8
gene-BASP1	intact gene	20.7	135.3	258.3	269.2	12.8	428	18.5	46.7	84	112.3
gene-BATF	intact gene	4.9	4.6	43.9	12.2	4.5	4.7	0.4	7.3	15.9	20.8
gene-BATF3	intact gene	12.7	9.3	34.1	34.3	7	4.7	0.6	12.2	22.3	16.6
gene-BAZ1A	intact gene	11.1	8	42	37.3	12.1	10.1	1.2	14.5	27.3	29.5
gene-BAZ1B	intact gene	18	21.5	66.7	52.5	28	21	2	17	40	35.1
gene-BAZ2A	partial	46.3	20.2	91.5	124.8	42.3	33.5	4.8	25.5	48.7	58.5
gene-BAZ2B	intact gene	8.7	3.4	8.9	21.6	7.8	12.6	1.2	6.2	13.1	9.4
gene-BBIP1	intact gene	51.2	38.2	49.3	41	245.2	72.9	5.7	32.1	50.4	52.6
gene-BBOF1	intact gene	0.5	0.9	0.7	1.5	3.7	0.4	0.1	0.7	0.7	1.8
gene-BBOX1	intact gene	18.2	82.3	5	3.4	106.3	46.7	1.2	3.5	6.3	4.2
gene-BBS1	intact gene	2.9	1.6	8.6	6.7	8.3	6	0.4	2.5	5.8	6.3
gene-BBS10	intact gene	2.7	1.5	11.9	5.8	4.9	4.3	1.1	3.2	7.3	4.8
gene-BBS12	intact gene	1.1	0.2	2.4	2.2	1.6	1.4	0.1	0.8	2.4	1.5
gene-BBS2	intact gene	16.6	12.9	23.6	23.2	53.3	11.8	4	11	18.1	15.4
gene-BBS4	intact gene	5.4	2.8	6.9	12.1	13.7	5.3	0.7	5.3	13.4	15.4
gene-BBS5	intact gene	8.5	1.2	3.6	5.2	4	2.7	0.3	2.6	4.8	3.3
gene-BBS7	intact gene	6.2	2.2	24.9	13.4	5.2	7.5	0.6	3.1	9.4	9.1
gene-BBS9	intact gene	0.9	0.1	0.8	1.5	2.7	1.2	0.1	0.3	1.5	1.2
gene-BBX	intact gene	5.7	2.7	18.4	11.4	6.9	7.1	1	4.6	11.2	8.8
gene-BCAN	intact gene	2.2	0	0	0.3	0.3	0.2	0	0	0.4	0.2
gene-BCAP29	intact gene	76.1	48.3	95.8	99.6	35.2	96.3	10.2	40	83.5	80.1
gene-BCAP31	intact gene	171.3	144.8	271.8	331.6	289.2	226.2	31.7	157.4	296.8	323.7
gene-BCAR1	intact gene	62.2	31.5	47.2	104.9	107.9	53.7	6.3	39.9	72.9	77.7
gene-BCAR3	intact gene	1.1	11.4	0.4	0.9	14.2	1.3	0.8	5.8	10.7	14
gene-BCAS1	intact gene	1.9	0.1	6.2	2.6	0.3	4.3	0.1	9.9	47.6	9.1
gene-BCAS2	intact gene	54.7	59	102.7	75.8	62.5	63.7	11.3	57.9	79.4	94.6
gene-BCAS3	intact gene	6.8	4.8	10.4	18.9	12.8	5.4	0.7	3.5	7.9	7
gene-BCAT1	intact gene	16.7	5.4	31.2	7.9	113.4	5.8	15.3	10.9	10.7	9.5
gene-BCCIP	intact gene	21.1	22	34.4	32.3	24.8	37.1	6.1	24.6	36	31.2
gene-BCDIN3D	intact gene	3	2.3	8.9	8.2	4.4	4.8	0.8	4	6.4	5
gene-BCHE	intact gene	21.4	13.8	14.3	2.7	6.2	12.6	12.5	38.2	48.8	68.3
gene-BCKDHA	intact gene	228.3	113.7	75.6	66.7	293.9	168.9	10.1	67.9	105.3	113.6
gene-BCKDHB	intact gene	94.8	35.9	12.5	13.6	68.3	41.9	18.8	15.2	15.6	14.5
gene-BCKDK	pseudogene	70.4	47.9	120.1	80.7	95.3	67	7	35	68.7	69.1
gene-BCL10	intact gene	9.7	6.2	26.4	15.1	6.7	6.9	1.6	8.5	15	14.1
gene-BCL11A	intact gene	5	0.7	45.2	4	1.9	7.1	0.2	4.4	12.7	16.7
gene-BCL11B	intact gene	2.1	1.5	35.4	9.8	3.4	2.3	0.3	6.4	15.2	9.9
gene-BCL2	intact gene	8.6	1.8	35.8	15.9	14.6	6.8	0.8	4.2	19	11.7
gene-BCL2A1	intact gene	7.2	6.9	26.5	17.3	6.5	7.9	0.4	5	16.8	15.2
gene-BCL2L1	intact gene	91.6	35.8	74.6	327.3	84.7	36.3	2.7	18.7	56.3	63
gene-BCL2L10	intact gene	259.4	54	299.2	668.2	119.5	81.9	55.9	99.9	207.6	141.3
gene-BCL2L11	intact gene	2.6	2.4	12.8	10.1	3.3	4.2	0.3	2.7	8.6	6.1
gene-BCL2L13	intact gene	63.1	9.3	17.6	20	35.9	43.8	2.2	9.7	21.7	21.4
gene-BCL2L14	intact gene	0.1	19.2	5.6	1.3	0.7	0.2	4.1	23.7	22.5	31
gene-BCL2L15	intact gene	7.2	53.5	7.4	14	92.3	3.3	4.3	69.5	66.3	92.6
gene-BCL6	intact gene	34.8	25.8	103.3	78.7	56.6	53.8	2.4	17	64.4	50.9
gene-BCL7A	intact gene	5.8	10.6	30.7	11.8	12.6	5.7	1.8	6.8	13.4	14.3
gene-BCL7B	intact gene	75.5	38	82.5	60.8	60.4	56.6	6.2	37.2	65.7	65
gene-BCL9	intact gene	7.2	5	6.9	20.3	11	10	0.9	6.5	15.2	13.8
gene-BCL9L	intact gene	8.3	3.2	21.7	25.3	9.4	14.4	0.6	5.5	17.7	17.6
gene-BCLAF1	intact gene	18.7	11.1	53.5	42	24.4	22.7	3.5	17.1	34.8	29.2
gene-BCO1	intact gene	5.4	10.5	13.1	12.4	16	5.4	0.4	19.1	8	9.3
gene-BCO2	intact gene	0.6	0.4	3.8	3.2	30.8	1.2	0.2	0.7	2	2.5
gene-BCOR	intact gene	14.4	4.5	26.1	33.7	15.9	15.1	1.1	8.2	19	19.1
gene-BCORL	intact gene	0	1.1	0	0	0.1	0	0	0	0	0
gene-BCORL1	intact gene	6.7	3.4	17.9	20.6	8.1	8.3	0.6	4.5	8.6	10.2
gene-BCR	intact gene	6	2	15.7	18.8	9.6	5.2	0.8	4.1	13.3	9.6
gene-BCS1L	pseudogene	9.4	4.6	10.2	10.9	12.5	8.7	0.9	7.2	10.4	10.2
gene-BDH1A	intact gene	459	6.6	88.2	101.6	114.3	272.9	11.6	93.3	185.7	120.5
gene-BDH1B	intact gene	23.9	2.6	14.4	11.2	101.4	9.7	1.2	5.6	12.5	8.9
gene-BDH2	intact gene	26	49.2	27.7	26.8	200.8	10.4	5.3	38.6	51.8	49.2
gene-BDKRB1	intact gene	3.3	0.8	0.9	5	1.1	2.4	0.3	8.6	11.8	6.4
gene-BDKRB2	intact gene	0.8	0.2	0.3	2.1	0.6	5.1	0.3	2.9	11.2	8
gene-BDNF	intact gene	0.2	0.1	0	1.9	0.1	0.3	0	0.1	0.8	0.3
gene-BDP1	intact gene	3.9	1.7	7.7	8.2	3.3	4.4	0.6	2.4	5.2	4.1
gene-BEAN1	intact gene	1.8	2.9	18.8	10.2	5.5	3.4	0.8	8	18	14.4
gene-BECN1	intact gene	62.5	26.4	51.7	55.8	34.4	36	5.7	18.7	39.8	33.4
gene-BEGAIN	intact gene	0	0	0	0	0.4	0	0	0	0.1	0.1
gene-BEND2	intact gene	1.3	0.8	7.6	2.8	2.5	1.2	0.2	2	3.2	2.4
gene-BEND3	intact gene	4.2	9.4	16.2	6.2	7.4	13.1	0.8	4.4	6.5	7.8
gene-BEND4	intact gene	4.9	0.1	0.7	0.6	0.5	0.1	0.1	0.9	2.4	0.9
gene-BEND6	intact gene	2.3	1.6	4.9	5.8	5.3	6	0.3	2.1	6.7	6.3
gene-BEND7	intact gene	19.8	19	32.2	25.6	41.2	11	3.7	22.7	32.3	39.9
gene-BEST1	intact gene	0.1	0.2	0.7	0.8	0.4	1.2	0	3.2	4.6	7.9
gene-BEST3	intact gene	9.4	0	0	0.1	0	0	0	0	0.1	0
gene-BEST4	intact gene	1.8	0.2	1.1	8.1	0.5	0.7	0.1	0.5	3	71.4
gene-BET1	intact gene	5.6	19.4	9.9	9.6	11.8	6	6.6	14.1	13	10.9
gene-BET1L	intact gene	19.7	17.5	39	41.5	24.6	18.9	3.1	18.7	35.8	31.9
gene-BF2	intact gene	4021.7	3436.1	12379.8	13749.6	8206.3	2536.2	211.7	3016.8	8767.7	7693.6
gene-BFAR	intact gene	10.2	9	34.4	27	17	10.6	2	14.6	30.1	27.5
gene-BFSP1	intact gene	0.2	1.1	14.2	0.7	0.6	0.2	0	1	1.3	0.9
gene-BFSP2	intact gene	0	0	0	0	0	0	0	0	0	0
gene-BG1	intact gene	10.2	34.4	9.3	15.5	39	1.1	0.2	25	31.3	41.6
gene-BG8	intact gene	42.7	14.9	38.4	107.3	22.4	7.2	0.7	25.5	28	34.7
gene-BGLAP	intact gene	22.1	5.9	31.8	28.3	6.2	16.4	0.8	6.6	20.9	26.4
gene-BGN	intact gene	17.5	0.8	2.1	6.9	0.5	177.9	0.4	18.8	40.5	30
gene-BHLHA15	intact gene	0.2	4.8	7.3	2.3	1.4	0.1	24.7	16.1	9.3	6.4
gene-BHLHA9	intact gene	0	0	0	0	0	0	0	0	0	0
gene-BHLHE22	intact gene	4.3	0.5	1.6	9.9	0.4	3	0.4	8.5	10.7	8.7
gene-BHLHE23	intact gene	0	0.2	3.5	1.4	0.2	0	0	1.1	2.9	2.1
gene-BHLHE40	intact gene	156.2	112.7	68.7	166	197.1	72.7	8.2	43.4	102.9	102.4
gene-BHLHE41	intact gene	6.6	18.4	45.7	21.6	12.1	19.4	4.1	6.9	14.6	19.7
gene-BHMT	intact gene	3.3	465.1	1.8	2.6	84.7	5	0.2	0.2	2.1	2.3
gene-BICC1	intact gene	10.9	1.4	5.4	14.9	43.4	8.6	1.5	4.2	17.5	9.2
gene-BICD1	intact gene	1.5	0.2	0.8	9.1	2.3	8.4	0.1	0.5	2.2	1.8
gene-BICD2	intact gene	58.3	7.2	73.2	97.1	26.8	145.1	1.8	15.9	49.2	46.4
gene-BICDL1	partial	0.1	0.1	0.2	0.4	0.1	0	0	0.1	0.2	0.2
gene-BID	intact gene	8.9	31	49	34.2	26.3	8.5	1.4	17.5	35.9	36
gene-BIK	intact gene	3.8	3.5	4.9	6.1	1.9	0.3	0.2	2.4	5.4	9.6
gene-BIN1	intact gene	17.8	4.2	41.4	23.1	6.6	11.9	1.2	5.2	18.2	11.4
gene-BIN2	intact gene	19.4	20.5	283.9	93.7	14.8	12.7	2.4	30.6	56.7	57.5
gene-BIN3	intact gene	0.7	0.3	1.2	0.2	0.8	0.1	0	0.3	1	0.5
gene-BIRC2	intact gene	85.1	83.4	187	245.3	53.4	48.1	9.3	48.2	84.1	100.3
gene-BIRC5	intact gene	0.2	0.8	3.4	1.1	1.8	0.4	0	2.1	7	3.9
gene-BIRC6	intact gene	12.6	7.2	30.6	18.2	9.9	14.9	2.1	7.5	18.7	14.2
gene-BIRC7	intact gene	0.2	0.1	0.4	0.8	0.2	0.2	0.1	0.1	0.1	0.1
gene-BIRC8	intact gene	12.1	14.7	20	26.7	19.5	12.9	1.5	9.2	24.9	20
gene-BIVM	intact gene	16.4	7.4	25	17.5	17.2	9.5	3.6	15.9	24	20.3
gene-BKJ	intact gene	0.1	0.1	0.9	0.8	1	0	0	0.3	1.3	1.4
gene-BLACAT1	intact gene	0	0	0	0.6	2.4	0.2	0.1	0.2	0.4	0.2
gene-BLB1	pseudogene	1682.8	1154	10500.8	3354.8	1103.2	1600.5	98.6	2412.3	5066.4	4420.5
[truncated: 16,395 more rows]

## Sheet: Table S4
Table S4: Transcription levels (TPM) of genes and pseudogenes in different tissues of Wuding chicken
gene name/accession number of CDS	types	heart	liver	spleen	lung	kidney	gizzard	pancreas	d/s	rectum	cecum
U75331.1	gNAG	36.5	82.3	61.5	61	82.8	56.9	14.2	35.4	79.6	68.9
XR_005845861.2-1	gNAG	0.3	0.2	0.1	0.6	0.6	0.3	0	0	0.7	0.5
XM_046933497.1	gNAG	18.5	23.4	487.6	73.7	18.2	16	2.3	64.6	104.3	135.1
BX929356.1	gNAG	68.3	56.4	57.4	56.3	69.7	76	8.2	53.9	88.1	87.4
HQ872606.1	gNAG	142.8	0.3	1.4	5.1	33.1	43.5	11.6	11.8	8.6	2.4
KY120273.1-1	gNAG	3.1	4.6	2.3	101.3	47.5	0.8	5.1	39.3	69.3	191.3
C2orf73	pseudogene	0.2	0	0	0	0	0	0	0	0	0
C3AR1P	pseudogene	0	0	0.1	0	0	0.1	0	0	0.1	0.1
CR524222.1	gNAG	31.4	26	76.9	41.5	41.3	38.6	7.4	27.5	47.4	45.4
Z75013.1	gNAG	18.8	6.1	16.9	53.3	11.6	37.5	3.5	6.1	34.7	17.1
XR_006934971.1	gNAG	0.1	0	0	0.1	18.3	0	0	0	0	0
Gal1	novel	0.1	0	0	0.5	0	0	0	0	0	0
XR_006934871.1	gNAG	0	0	1.5	0.1	0.1	0	0	0.1	0	0.4
HG999685.3-12	oNAG	0.2	0	0	0	0	0.5	0	0	0.1	0
XR_005850681.2	gNAG	0.1	0	0.5	0.3	0	0	0	0.1	0	0
HG999691.3-2	oNAG	0	0	0	0	0.1	0	0	0	0	0
HG999685.3-15	oNAG	0.1	0.4	0.2	0.1	1.6	0.1	0	0.1	0.1	0.2
AC160647.1-1	gNAG	0	0	0	0	0	0	0	0	0	0
HG999691.3-3	oNAG	0	0	0	0.2	0.6	0	0	0	0	0
XR_005860892.2	gNAG	0	0	0	0	0.5	0	0	0	0	0
XR_005851514.2	gNAG	0	0.2	0	0	0	0	0	0	0.1	0
XR_006935043.1	gNAG	0	0	0	0	0.1	0	0	0	0	0
HG999691.3-4	oNAG	0.2	0	0	0.7	0.2	0.1	0	0	0	0
XR_005851778.2	gNAG	0.6	0	0	0	0.9	0	0	0.2	0.6	0.8
HG999691.3-5	oNAG	0.1	0.1	0	0	0.2	0	0	0	0.1	0.1
XR_005861761.2	gNAG	0	0.2	1.1	0	0.1	0	0	0	0	0
Gal1073	novel	0	0.9	0	0	0	0	0	0	0	0
XM_046944845.1	gNAG	0	0	0.1	0.5	0	0	0	0	0.2	0.4
XR_002441773.1	oNAG	0	0.2	0.1	0	0	0.1	0	0.1	0	0.1
XR_006930819.1	gNAG	0	0	0	0.1	0.1	0	0	0	0.3	0
HG999690.3-2	oNAG	0	0	0.1	0.2	0.1	0.1	0	0	0	0.1
XR_006935581.1	gNAG	0	0	0	0.2	0	0.1	0	0.3	0.1	0.3
XR_005852428.2	gNAG	0	0	0	0	0.1	0	0	0	0	0
XR_002437975.1	oNAG	0.5	0.1	0.1	0.1	0.2	0.1	0	0	0.4	0
XR_005852539.2	gNAG	0	0	0.1	0	0.1	0	0	0	0	0
XM_046923587.1	gNAG	1.1	0	0	0	0	0	0	0	0	0
XR_005852805.2	gNAG	0.1	0	0	0.6	0.2	0.4	0.2	0	0.1	0.1
XR_005852881.2	gNAG	0	0	0	0.1	0	0	0	0	0.1	0.1
HG999690.3-6	oNAG	0	0	0.1	0.1	0	0	0	0	0	0.1
XR_006938027.1	gNAG	0.1	0	0.2	0.2	0.3	0.2	0	0	0.4	0
XR_006933313.1	gNAG	0	0	0	0.1	0	0	0	0	0.1	0.1
LR606185.1-1	oNAG	3.2	0	0	0	0	1.4	0	0	0.2	0.1
XR_006933265.1	gNAG	0.1	0	0.1	0	0	0	0	0	0	0
XR_005844489.2	gNAG	0	0	0	0	0	0.4	0	0	0	0
CR406304.1	gNAG	0.8	0	0.1	0	0.1	0.3	0	0	0.6	0.8
XR_006935882.1	gNAG	0.1	0.3	1	0.1	0.1	0	0	1.2	0.5	0.4
XR_005845829.2	gNAG	0	0	0	0.1	0.4	0	0	0	0	0
XR_005853289.2	gNAG	0	0.1	0.1	7	0	6.9	0	1	1.6	1.9
XR_006935931.1	gNAG	0	0	0	0	0	0.1	0	1.3	0	0
XR_006935963.1	gNAG	0.4	0.1	0.6	0.3	0.1	0.2	0.1	0.1	0.2	0.1
AC163701.4	gNAG	0.1	0	0	0.5	0	0	0.1	0	0	0
XM_040681334.2	gNAG	0	0	0.5	0.2	0	0	0	0	0.1	0.2
Gal1306	novel	0	0.1	0	0	0	0	0	0	0	0
XR_006931224.1	gNAG	0	1	0.1	0.4	0.3	0	0.2	0.1	0.1	0.1
XR_003077717.3	gNAG	0.3	0	0.9	0.8	0.2	0.2	0	0.1	0.7	0.3
XM_025155113.3	gNAG	0.6	0.5	1.4	3.1	0.8	1.1	0.1	0.4	0.9	0.3
HG999698.3-4	oNAG	6.4	0	0	0	0	0	0	0	0	0
HG999698.3-6	oNAG	0.1	0	0	0.1	0	0	0	0	0	0
Gal133	novel	0	0	0.1	0	0	0	0	0	0	0
XR_002120561.1	oNAG	0	0.3	0	0.2	0	0	0	0	0	0
XM_031601960.1	oNAG	0.2	0	0.2	0.4	0	0.4	0	0	0.3	0.2
XR_005839431.1	gNAG	0	0	0	0	0	0.1	0	0	0	0
HG999699.3-5	oNAG	0	0.1	0.3	0	0.2	0	0	0	0.1	0
HG999699.3-6	oNAG	0	0.1	0	0	0.1	0.2	0	0	0	0
XR_006936008.1	gNAG	0.6	0	0.6	0.6	1.3	0.8	0.1	0.7	1.4	1.8
HG999701.3-10	oNAG	0	0.1	0.2	0.1	0	0.1	0	0.3	0.3	0.1
XR_005857495.2	gNAG	0	0	0.1	0	0.3	0.1	0	0.1	0	0
XR_005846514.2	gNAG	0	0	0	0	0	0	0	0	0	0.1
XR_004306281.1	oNAG	0	0.1	0.2	0.2	0.1	0	0.2	0	0	0
HG999682.3-17	oNAG	0	0	0	0	0	0.1	0	0	0.2	0.2
XM_046910589.1	gNAG	0	0	0.2	0	0	0.1	0	0	0	0
AC161819.3	gNAG	0	0	0	0	0.1	0	0	0	0	0.2
HG999695.3	oNAG	0	0	0.1	0	0.2	0	0	0	0.1	0
XM_040651315.2	gNAG	0	0.1	0.3	0	3.3	0	0.1	0.1	0.2	0.1
XR_005853904.2	gNAG	0	0	0	0	0.5	0	0	0	0.8	0
XR_001558149.2	oNAG	0	0	0.2	0.4	0.2	0	0.2	0	0	0
XM_040682774.2	gNAG	0	0	1.5	0.2	0	0	0	0.1	0.3	0.3
XR_002110300.2	oNAG	0.2	0	0.4	0.2	0	0.1	0	0	0	0.1
XR_006931863.1	gNAG	0.1	0.6	0	0.2	0.5	0.1	0.3	0.1	0.1	0.1
XR_005856247.2	gNAG	3.1	0.4	18.1	5.4	4.7	14.8	0.2	2	4	3.1
NM_001389647.2	gNAG	4.2	1.7	14.6	61.2	5.8	4.6	0.6	7.9	11.7	12
XM_040692551.2	gNAG	0.1	0	0.3	1.1	0.4	0	0.1	0	0.9	0.3
XR_006938985.1-1	gNAG	0.1	0.2	0.3	0.5	0.1	4.2	0.4	0	0.8	1.5
XR_005848409.2	gNAG	0.6	0	0	0.1	0.2	0	0	0	0	0
XR_006934112.1	gNAG	0	0.2	0	0	0	0	0	0	0	0
XR_005848722.2	gNAG	0	0	0	0.2	0	0	0	0	0	0
XR_005848720.2	gNAG	0.1	1.1	0.6	0.4	0.4	0.3	0	0.4	0.7	1.3
XR_006936078.1	gNAG	0	0	0.3	0.5	22.4	0.1	0.1	0	0	0.1
XR_006934232.1	gNAG	0.1	0.1	0.2	0.6	0	0	0	0	0	0
XM_046914980.1	gNAG	0.4	0	0.1	0.3	0.1	0.1	0	0.2	0	0
XR_005858395.1	gNAG	0.3	0	0	0	0.4	0	0	0	0	0.1
HG999695.3-3	oNAG	0	0	0	0	0	0	0	0	0.2	0.1
XR_005847686.2	gNAG	0	0	0.8	0	0	0	0	0.1	0.3	0.1
CR524258.1	gNAG	0.2	0.1	0	0	0	0.1	0.2	0.4	1.2	0.5
HG999710.3-2	oNAG	0.9	0	0	0.3	0	0.3	0	0	0.2	0
XR_005849067.2	gNAG	0	0.1	0	0	0	0	0	0	0.2	0
XM_015276448.3	gNAG	0.1	0.2	0	0	0	0	0.1	0	0	0
XR_006934445.1	gNAG	0	0.1	0.2	0	0.1	0	0	0	0	0.1
XR_005859951.2	gNAG	0	0	0.3	0.1	0	0	0	0.2	0.2	0
HG999684.3-12	oNAG	0.4	0	0.1	0.1	0	0	0.1	0	0	0.2
HG999696.3-1	oNAG	0	0	0.1	0	0.1	0	0	0	0	0.1
HG999684.3-13	oNAG	0.4	0	0	0	0	0.2	0.1	0.1	0.1	0
HG999684.3-16	oNAG	0.1	0.3	16.3	1.8	0.5	0.4	0	1.5	2.9	4
XR_005854061.2	gNAG	0	0	0.1	0	0	0	0	0	0	0.3
XR_006934868.1	gNAG	0	0	0	0	0.1	0	0	0	0	0
HG999685.3-20	oNAG	0	0	0	0	1.1	0.2	0	0.2	0.2	0
XR_001466898.4	gNAG	0	0	2.4	0.8	0.3	0	0	0.5	0.8	0.7
HG999685.3-21	oNAG	0.1	0	0.3	1.4	0.5	0.2	0	0	0.2	0.2
XM_046901204.1	gNAG	0	0	1	0.3	0	0	0	0	0	0
XR_006934948.1	gNAG	0	0.1	0.1	0.8	0	0	0	0	0.1	0
XR_005850503.2	gNAG	0	0	0.2	0.1	0.2	0.1	0.1	0.2	0.6	0.2
HG999698.3	oNAG	0	0.1	0	0	0	0	0	0	0.1	0
XR_005851433.2	gNAG	0	0	0	0	1.1	0	0	0	0	0
HG999698.3-1	oNAG	0.2	0.2	0	0.7	0	0.6	0	0.1	0.6	0.1
HG999698.3-2	oNAG	0.1	0	0	1.1	0.1	0	0	0	0	0
HG999689.3-6	oNAG	0	0	0.2	0.6	0.2	0.7	0	0.1	0.3	0.2
Gal17	novel	0.3	0	0	0.1	0	0.1	0.1	0	0.3	0
XR_005852188.2	gNAG	0	0	0	0.1	0	0	0	0	0.2	0.2
XR_005861931.2	gNAG	0	0	0	0	0	3.8	0	0	0.1	0
XR_004309024.1	oNAG	0.1	0.3	0.5	0.9	0.2	0.2	0	0.1	0.6	0.2
HG999698.3-3	oNAG	0.1	0	0.1	0.2	0	0.1	0	0	0	0
CR352829.1	gNAG	0	0	0	0	0	0.1	0	0	0.2	0.1
XR_006935568.1-1	gNAG	0	0	0	0	0.1	0	0	0	0	0
AC191866.3	gNAG	0	0	0	0.3	0.4	0.1	0	0	0.1	0.1
Gal1781	pseudogene	0	0	0.1	0.1	0	0	0	0	0.1	0.1
XR_004308421.1	oNAG	0	0	0.1	0.2	0	0.2	0	0	0.3	0.1
XM_046910110.1	gNAG	5.7	4.5	7.4	11.3	12.1	2.6	0.9	1.7	3.7	3.9
XR_005845017.2	gNAG	0.1	0	0.1	0.3	0	0	0	0.4	0.1	0
XR_004166432.1	oNAG	0.2	0.2	1.3	1.2	0.4	0.4	0	0	1	0.5
XR_006933907.1	gNAG	0.6	0	0	0.2	2	0	0	0	0	0.1
AC147719.1	gNAG	0	0	0.1	0	0	0.1	0	0	0.1	0
Gal1828	novel	0	0	0.1	0	1.4	0	0	0.4	0	0.2
HG999700.3-1	oNAG	0	0	0.2	0	0	0.2	0.1	0	0	0.2
XR_005862082.2	gNAG	0	0	0	0	0	0	0	0	0	0
AC192783.2	gNAG	6.1	1.7	9.3	21.5	4.9	3.9	0.5	4.7	6.8	5.2
AC188945.3	gNAG	0	0	0	0	0.8	0	0	0	0	0
LR606199.1	oNAG	0	0	0	0.2	0	0	0	0	0	0
XM_032442314.1	oNAG	0.1	0	1.1	0.3	0.1	0	0	0	0.1	0.3
XM_046909457.1	gNAG	0.5	0.2	1.8	1.8	0.9	0.3	0.1	0.1	0.3	0.2
XM_015875925.2	oNAG	0	0	0.2	0.3	0.6	0.3	0	0.1	0.1	0.3
XR_005844011.2	gNAG	0.1	0	0.6	0.1	0	0.1	0	0	0	0
HG999700.3-2	oNAG	0.1	0.1	0.2	0.4	0	0	0	0	0	0
LR606199.1-1	oNAG	0	0.1	0.1	0	0.2	0	0.2	0.2	0.4	0.1
XR_006935767.1	gNAG	0	0	0.8	0.2	0	0	0	0.1	0.3	0
XR_004308551.1	oNAG	0	0	0	0.4	0	0	0	0	0	0.1
HG999691.3-10	oNAG	0	0	0.1	0.7	0.1	0.2	0	0	0	0.1
Gal1894	novel	0	0	0.2	0	0	0.1	0	0	0.1	0
Gal19	novel	0.4	0	0.1	0	0	0	0	0	0.1	0.1
XR_006935937.1	gNAG	0	0.1	0.1	0	0	0	0	0	0	0.2
XR_006936047.1	gNAG	0	0	0	0	0	0.1	0	0	0	0
XR_005840571.2	gNAG	0	0	1.7	0	0.1	3.2	0	0.1	0.4	0.1
XM_040682684.2	gNAG	0	0	0.5	0.6	0	0.2	0	0	0.3	0.2
HG999696.3-5	oNAG	0	0	0.4	0	0.1	0	0	0	0	0
XR_005854060.2	gNAG	0	0	0.2	0.1	0.1	0	0	0	0	0
XR_005854062.1	gNAG	0	0.1	0.3	0.1	0.2	0	0	0	0.1	0
HG999698.3-9	oNAG	0.7	0.1	2.2	0.9	0.5	0.5	0	0.1	1	0.4
HG999698.3-10	oNAG	0.1	0.1	0	0.1	0	0.1	0.1	0	0	0
HG999699.3	oNAG	0	0	0.1	0	0	0	0	0	0	0
XM_046929353.1	gNAG	0	0.1	0	0.1	0.4	0	0	0.2	0.2	0
XM_046937639.1	gNAG	6.8	0.7	1.2	0.9	0.3	4.8	0.6	0.8	2.7	3
HG999699.3-7	oNAG	0.3	0	0	0	0	0	0.1	0	0	0
HG999699.3-8	oNAG	0.7	0.5	1	0.7	1.2	0.6	0.2	0.5	0.5	0.5
HG999699.3-9	oNAG	0	0.2	0	0	0.6	0	0	0	0.2	0
Gal1976	novel	0.3	0	0	0.3	0.1	0	0	0	0	0.1
XM_046902425.1	gNAG	0.1	0	0	0.1	0.2	0	0	0	0.4	0.3
HG999701.3-12	oNAG	0.3	0.2	1.6	0.3	0.3	0.8	0	0.1	0.6	0.8
XR_005857796.2	gNAG	0.3	0	1.5	0.5	0.2	0.5	0	0	0.5	0.3
XR_006933754.1	gNAG	0	0.1	0	0.1	0	0	0	0	0.2	0
HG999682.3-21	oNAG	0	0	0.1	0.2	0.2	0	0	0	0.2	0.1
XM_040695511.1	gNAG	0	0.1	0	0	0.1	0	0.2	0.5	0.2	0
Gal2008	novel	0	0	0.1	0.1	0	0	0	0	0.1	0.1
HG999682.3-22	oNAG	0	0	0	0.1	0	0.1	0	0	0	0
HG999682.3-23	oNAG	0.6	0	0.2	0	0.1	0	0	0.2	0.4	0.1
XR_005857300.2	gNAG	0.1	0.9	1	0.6	4.3	0.2	0.1	0.5	1.1	0.4
Gal202	novel	1.6	0	0.6	0.7	0.1	0.1	0.1	0.1	0.6	0.3
HG999686.3-16	oNAG	0.1	0	0	0.1	0	0	0	0	0.1	0.3
XR_002435045.1	oNAG	0.4	0.2	3.7	0.7	0.5	0.1	0.1	0.3	0.9	1.2
XR_005847183.2	gNAG	0	0.1	0	0	0.4	0	0	0	0	0
XM_042833430.1	oNAG	0	0	0.3	0.2	0	0.2	0	0	0.5	0.1
AJ627213.1	gNAG	0	0	0.3	0	0	0	0	0	0.4	0.2
HG999682.3-24	oNAG	0.1	0	0.1	0.1	0	0.1	0	0	0	0.2
XR_002112907.2	oNAG	0	0.1	0	0	0.5	0	0	0	0	0
XR_005846346.2	gNAG	3.7	0.1	0.2	0.1	0.4	0.4	0	0.1	0.6	0.2
XR_006933500.1	gNAG	0	0	0.2	0	0	0	0	0.1	0	0
XM_015283164.4	gNAG	0.2	0	0	0	0.5	0.1	0	0.1	0.3	0.1
XR_006931894.1	gNAG	0	0	0.4	0.1	0.1	0	0	0	0.2	0
XR_006936793.1	gNAG	0.1	0	0.2	0	0.7	0	0	0	0	0
XM_046931265.1	gNAG	0.4	0.9	2.2	0.6	0.3	0.5	0.2	0.4	1.2	1.3
HG999708.3-3	oNAG	0	0	0	0.4	0.2	0	0	0.1	0	0.1
HG999704.3-4	oNAG	0.1	0	0.8	0.4	0	0.1	0.1	0.4	0	0.3
HG999704.3-5	oNAG	0	0	0.2	0.1	0.4	0	0.1	0	0	0
XR_005855805.2-1	gNAG	0	0	0	0	0	0	0	0	0	0
HG999703.3-3	oNAG	0	0.5	0.2	0.1	0	0.1	0	0.1	0	0
XR_005841726.1	gNAG	0.3	0	0.1	0	0	0	0	0	0	0
Gal2090	novel	0.2	0	0.9	0.3	0.2	0	0.1	0.2	0.2	0.6
XM_031606429.1-2	oNAG	0	0	0.1	0.1	0	0	0	0	0.2	0
XM_015851372.1	oNAG	23.3	23.6	62.7	44.7	52.2	31.6	4.9	34.8	59.5	57.5
AC140943.1	gNAG	1.3	0.3	3.2	1.7	1.1	0.4	0.3	0.5	1.8	2.7
XR_005856183.2	gNAG	3	2.4	13.3	6.3	5.2	5.2	0.5	3.3	5.6	7.7
HG999706.3-6	oNAG	0	0	0	0.1	0	0	0	0.1	0	0
HG999706.3-7	oNAG	0.4	0.2	0.5	1.2	0.3	0.2	0	0.1	0.7	0.3
HG999705.3-6	oNAG	0.2	0.2	0	0	0	0	0.1	0	0.1	0.2
XM_046929881.1	gNAG	0.4	0	0.5	0.3	0	0.2	0	0.1	0.3	0.3
HG999705.3-7	oNAG	1.7	0.9	3.7	3.4	1.8	1.7	0.2	1.8	4.1	6.3
HG999707.3-3	oNAG	0	0	0.3	0.1	0	0	0	0	0	0.3
HG999701.3-3	oNAG	0	0	0.2	0	0.1	0.1	0	0.3	0.2	0
XM_040692476.2	gNAG	2.1	0.2	0.8	3.1	0.3	0.5	0	0.2	1.3	1
Gal2127	novel	0.1	0	0.2	0.1	0.1	0.1	0	0	0.4	0.2
Gal2128	novel	0	0	1	0.2	0	0	0	0	0	0
XM_040667637.2-1	gNAG	0.4	0	0	0	0.8	0	0	0	0	0
XM_046930159.1	gNAG	1	0.3	2.4	6.4	0.3	0.3	0	0.1	0.2	0.1
XR_005848368.1	gNAG	0	0.1	0	0.1	0.1	0	0	0	0.1	0
Gal2138	novel	0	0	0	0.2	0.5	0.2	0	0	0	0
XM_040697511.2	gNAG	3.2	0.1	0.3	0.2	0.1	0	0	0	0	0
XR_005848643.2	gNAG	5.3	4.2	29.3	9.9	25.4	3.7	0.3	4.9	10.8	11.6
XM_046914213.1	gNAG	0	0	0	0.5	0	0	0	0	0	0
XR_005848046.2	gNAG	0.8	0.3	2.7	0.9	1.1	0.6	0.1	0.4	1.9	1
XR_005848261.2	gNAG	0	0	0	0	0	0	0	0	0	0
XR_005858119.1	gNAG	1.5	0.2	0.9	2.3	0.4	0.5	0.2	0.6	1.9	1.5
XR_006938675.1	gNAG	0	0.2	0	0	1.1	0	0	0	0.1	0
Gal2165	novel	0	0	0.1	1.4	0.4	0	0	0.1	0.2	0
XR_006934277.1	gNAG	0	0	0	0.2	0	0	0	0	0	0.1
Gal2168	novel	0.4	0.2	2.6	1.5	0.8	0.4	0.4	0.6	1.5	1.5
XR_005847804.2	gNAG	0.6	0	0.6	1.5	0.3	0	0	0.2	0.2	0.1
Gal2177	novel	0.2	0	0.3	1.5	0.5	0.2	0.2	0.3	1	0.9
HG999713.3	oNAG	2.5	2.3	9.9	3.1	3.7	3.5	1.3	2.8	6.8	4.8
Gal2189	novel	9.6	5.4	17.2	9.5	11	11.5	1	8.8	13.6	15.1
HG999694.3-6	oNAG	0	0.1	0.1	0.2	0.2	0	0	0	0	0
XR_005859669.2	gNAG	0.3	0.8	1.6	2	1.2	0.2	0.2	1.6	0.7	0.9
XM_046917123.1	gNAG	0	1.5	0	0	0	0	0	0	0	0.3
XR_005849125.2	gNAG	0	0	2.7	0	0	0	0	0.1	0.5	0.3
XR_002117712.2	oNAG	0	0	0.3	0	0	0	0	0.1	0.7	0.2
XR_006933518.1	gNAG	0.4	0	0.1	0.1	0	0.3	0	0.1	0.2	0
XR_005849553.2	gNAG	0.1	0	0.2	0.1	0	0	0	0.1	0.4	0
HG999684.3-17	oNAG	0	0	0	0	0.2	0	0	0	0	0
HG999684.3-18	oNAG	0	0	0	0	0	0.9	0	0	0	0
HG999684.3-19	oNAG	0.1	0	0.2	1.6	0.3	0	0	0	0	0
Gal223	novel	0	0	0	0	0	0.1	0	0	0.1	0
XR_005844562.2	gNAG	4	2	16.5	6.2	4.9	3.5	0.4	4.3	7.2	7
XR_005850550.2	gNAG	0	0	0	0.1	0	0	0	1.3	0.3	2.5
XM_046941939.1	gNAG	0	0	0	0.3	0	0.1	0.1	0	0.4	0.5
HG999685.3-26	oNAG	0.1	0.3	0.3	0.1	0.4	0	0	0	0.1	0.1
HG999685.3-27	oNAG	0.1	0.1	0.3	0.1	0	0	0	0.1	0.1	0
HG999685.3-28	oNAG	0.5	0	0	0	0	0.5	0	0.2	0.3	0
XR_005847076.2	gNAG	0	0	0	0	0	0	0	0	0	0.1
HG999685.3-30	oNAG	0	0.2	0	0	0	0	0	0	0	0
XR_006934654.1	gNAG	0.1	0.9	0.2	0.4	0.4	0	0.1	0.1	0.1	0.4
AC183980.2	gNAG	0	0	0	0	0	0	0	0.2	0.2	0
XR_005860208.2	gNAG	0.1	0	0.9	0.1	0	0	0	0.1	0.1	0
AC140791.4	gNAG	0	0	0.3	0	0	0.1	0	1	0.4	0.1
HG999685.3-31	oNAG	0.5	0.1	0.5	2.3	0	0.1	0	0	0	0
XM_025151802.3	gNAG	0	0	0	0.2	0.1	0	0	0	0	0.1
XR_005851251.2	gNAG	0.8	0.5	1.1	1.1	0.5	0.1	0.4	0.2	0.3	0
HG999688.3-14	oNAG	0.6	0	0.8	0.7	0.3	0.8	0	0.1	0.5	0.3
HG999686.3-1	oNAG	0.4	0.2	0.3	0	0	0	0	0	0	0
XR_005860927.2-1	gNAG	0.1	0	0.2	0.1	0	0.2	0	0.2	0	0.3
HG999687.3-6	oNAG	0.1	0	0.1	0	0	0.2	0	0.3	0.2	0
XR_005851781.2	gNAG	0.5	0	0	0	0.1	0	0	0	0.1	0.2
HG999687.3-7	oNAG	0.2	0.1	0.4	0.2	0	0.2	0	0.3	1.1	0.2
AC161471.3	gNAG	0.2	0.3	0	0.2	0.2	0	0	0	0	0.2
AC171275.2	gNAG	0	0	0.3	0.1	0.1	0	0	0	0	0
XM_040664517.2	gNAG	0	0	0	0.3	2	0	0	0	0.6	0.6
Gal2313	novel	0.1	0	0.1	0	0	0	0	0	0.1	0
HG999687.3-8	oNAG	0	0	0.1	0.1	0	0	0	0	0	0
XR_006939914.1	gNAG	0.2	0.2	2.6	1.5	2.7	0.6	0.4	0.7	1.6	2.3
Gal2320	novel	0	0	0	0	0	0	0	0	0.6	0.2
HG999687.3-9	oNAG	0	0	0	0	0	0	0	0	0	0.1
XR_006935349.1	gNAG	0	0	0	0	0	0	0.6	0.3	0.2	0.1
XR_004160250.1	oNAG	0	0	0	0	0.2	0	0	0	0.1	0.1
XR_005852105.2	gNAG	0.4	0	2.5	0.6	0.4	0	0	0	0	0.2
XR_006933875.1	gNAG	0.1	0	0.3	0.6	0	0.8	0	0.1	0.2	0.1
HG999689.3-9	oNAG	0.6	0.1	0	0.1	0	0	0	0	0	0
CR389026.1	gNAG	1.2	0	0.4	0.2	0	0.1	0	0.9	0	0
XM_046922433.1	gNAG	0.2	0	0	0	0	0	0	0	0	0
XR_006169200.1	oNAG	0.1	0.2	0.1	0.1	0.1	0	0	0	0	0
HG999690.3-9	oNAG	0.1	0	0.8	0	0	0.1	0	0	0	0
XR_004308348.1	oNAG	0.2	0.3	0.2	0.2	0.4	0	0	0	0.1	0
XR_005852535.2	gNAG	0	0	0	0	0	0	0	0	0	0.2
XM_046923651.1	gNAG	1.7	0.2	1.9	3.3	0.5	0.8	0.1	0.1	1	0.5
AC175832.2	gNAG	0	0	0.5	0.1	0	0.1	0	0.2	0	0.2
AC270360.1	gNAG	20.2	4.5	26.9	31.4	21.1	9.8	5.1	13.7	24.4	15.8
HG999682.3-1	oNAG	0	0.1	0.3	0	0	0	0	0.1	0	0
XR_006938018.1	gNAG	0	0	0	0.2	0.1	0	0	0.5	0.5	0.5
XR_006938067.1	gNAG	0.6	0	0	0	0	0	0	0	0	0
AC189112.3-1	gNAG	0.2	0.1	0.1	0.2	0.1	0.2	0	0	0	0
AC186848.2-1	gNAG	0	0	0.2	0	1	0	0.4	3.4	7.5	10.7
Gal2405	novel	2.4	1.5	5	2.6	2.4	2.2	0.3	0.8	2.9	1.7
Gal2406	novel	5.2	1.2	8.5	5.4	3.4	3.7	0.4	1.8	7	3.4
Gal2409	novel	0.1	0.1	0.3	0.1	0.1	0	0	0.2	0.2	0.1
XR_005857272.2	gNAG	0	0	0	0	0	0	0.1	0	0	0
HG999715.3	oNAG	23.3	25.3	365.9	102.7	20.4	24.5	1.8	50	78.2	94.6
Gal2416	novel	0.3	0.6	1.8	0.9	1.1	1.2	0.1	0.5	1.5	0.9
XM_042892191.1-1	oNAG	12.9	19.1	66.6	37.3	28.5	22.7	4.8	20.8	38.5	43.2
XM_032707232.1	oNAG	0.6	0.8	2.5	3.5	1	0.3	8.3	6.3	9.1	4.8
XR_004159197.1	oNAG	0	0.7	0	0	0.1	0	0	0	0	0
XM_031612273.1	oNAG	21.2	4.3	12.5	79.4	7.5	9.8	1.2	3	9.1	6.4
XR_005846436.2	gNAG	0.2	0	0.6	0.3	0.2	0.2	0	0.1	0.1	0.1
XR_005846559.2	gNAG	3.3	2.8	15.7	5	7.2	9.8	3.6	6.7	7.6	8.8
XR_005854747.1	gNAG	0.5	0	0.3	0.3	0.1	0.2	0	0.2	0.1	0.2
HG999686.3-3	oNAG	0	0.1	0	0	0.3	0	0	0.2	1	0.4
HG999686.3-5	oNAG	0.1	0	0.4	0	0	0	0	0	0	0
Gal26	pseudogene	0.1	0	1.3	0.8	0.2	0	0	0	0	0.2
XR_002436173.1	oNAG	0	0	0	0.2	0.1	0	0	0	0	0.2
HG999686.3-6	oNAG	0	0	0	0	0	0	0	0	0	0.3
Gal265	novel	0	0.1	0.3	0	0	0	0	0	0	0.1
XR_002436085.1	oNAG	0	0	0	0	0	0	0	0	0.1	0
XR_005268291.1	oNAG	0	0	0	0	0	0	0.1	0	0.1	0
XR_005846626.1	gNAG	0.1	0	0.1	0	0.1	0	0	0	0	0
XR_005847373.2	gNAG	0.5	1.3	1.4	1.1	0.7	0.5	0.1	0.6	2.2	2.3
XR_006933443.1	gNAG	1.9	0.4	1.1	4.5	0.1	0	0	0.1	0.3	0.6
XR_006933765.1	gNAG	0.3	0.3	0.1	0	0.2	0	0	0.1	0.2	0.1
AC206049.3-1	gNAG	0.2	0	0	0	0	0	0	0	0.2	0
XR_005846422.2	gNAG	0	0	0	0	0.1	0	0	0.3	0.6	0
XR_005847043.2	gNAG	0	0	0	0	0	0	0.1	0.2	0	0
HG999697.3	oNAG	0	0	0	0	0.1	0	0	0.1	0.2	0.3
XR_005841215.2	gNAG	0	0.2	1	0.3	0.1	0	0	0	0	0.2
XR_006936777.1	gNAG	0.4	0.2	0.3	0.4	0.8	4	0.1	0.2	0.7	1.2
XM_019622122.2	oNAG	0.1	0	0.4	0.3	0.4	0	0.1	0.1	0.3	0.1
XR_005855620.2	gNAG	0.3	0	0.5	0.2	0	0.1	0	0	0.4	0.7
XR_005841446.2	gNAG	0.7	0.4	0.9	0.3	0.1	0.1	0	0.2	0.1	0.5
XR_006934556.1	gNAG	0.1	0.1	0.6	0.2	0.1	0.9	0	0.5	0.2	0.2
HG999702.3-2	oNAG	1	0	0.1	0.3	0.1	0	0	0	0.2	0
XR_006937016.1	gNAG	2.1	0.9	0	0	1.1	4.5	1.6	6.3	6.9	6.1
Gal31	novel	0	0	0	0	0.3	0.1	0	0.1	0.1	0
HG999704.3-3	oNAG	0	0	0.2	0.1	0.1	0	0	0.1	0.1	0
LS423635.1	oNAG	0	0	0.1	0.1	0.1	0	0	0	0	0
XR_005855940.2	gNAG	0	0	0	0	0.2	0	0.2	0	0.2	0
HG999703.3	oNAG	0.7	0	0.1	0.1	0.1	0.2	0	0	0	0
XR_006937061.1	gNAG	0.1	0.2	0.1	0.1	0	0.2	0	0	0.5	0
AC161465.3	gNAG	0	0	0.2	0	0	0	0	0	0.2	0
XM_046903867.1	gNAG	0.1	0	0	6	11.7	0	0	0.3	3.6	2.3
AC270111.1	gNAG	0	0	0.2	0.2	0	0	0	0	0.1	0.1
HG999706.3	oNAG	0.1	0.1	0.3	0.7	0.1	0.2	0	0.5	0.7	0.1
HG999706.3-1	oNAG	0	0	0	0	0.1	0	0	0.1	0.2	0.7
XR_005856106.2	gNAG	0	0	0	0	0.1	0.1	0	0	0	0.1
XR_005841969.2	gNAG	0	0	0	0	0.1	0	0	0	0.3	0
XR_005856419.1	gNAG	0	0	0.2	0.1	0.1	0	0	0	0	0
XR_005845109.2	gNAG	0	0	0.1	0	0	0.2	0	0	0	0
AC145927.3	gNAG	0	0	0	0.1	0	0	0	0	0	0
XR_006934220.1	gNAG	0	0	0.2	0.2	0	0.2	0	0	0.2	0.1
Gal361	novel	0.1	0.3	0.2	0.2	0	0	0	0	0.3	0.2
XR_005856622.2	gNAG	0.1	0.5	0	0	3	0	0	0.2	0.4	0.5
XM_040693964.2	gNAG	0.7	0	0.5	0.3	0	0	0	0.1	0.5	1.6
Gal38	novel	0.3	0.3	0.1	0.1	0.3	0.1	0	0.1	0.3	0.1
HG999684.3	oNAG	0	0	0.4	0.3	0.1	0	0	0	0	0.1
XR_005849402.2	gNAG	0.2	0	0.2	0.1	6.9	0	0	0	0	0
LS423614.1	oNAG	0	0	0	0	0.5	0	0	0	0	0.3
Gal395	pseudogene	0.7	0	0	0	0	0.3	0	0	0.1	0
XR_796854.3	oNAG	0	0	0.5	0.1	0	0.1	0	0	0.5	0.3
XR_005849170.1	gNAG	0	0	1.5	0.4	0.2	0.2	0.1	0.1	0.2	0
HG999694.3	oNAG	0	0	0.1	0	0	0	0	0	0	0
HG999694.3-2	oNAG	0	0	0	0	0	0	0	0	0.2	0
HG999684.3-4	oNAG	0	0.5	0	0	0	0	0	0	0	0
XR_005849041.2	gNAG	0.3	0	0	0.1	0	1.1	0	0	0	0.1
LS423614.1-1	oNAG	0	0	0.1	0.3	0.8	0	1.6	0.2	0.2	0
BX929711.1	gNAG	0	0.1	0.1	0.2	11.6	0	0	0.4	0.6	0.3
XR_005859139.2	gNAG	0.3	0	0	0.3	0.1	0.3	0	0.1	0.2	0
XR_005849480.2	gNAG	0.1	0	0.1	0	0.1	0	0	0	0	0.3
XR_005845733.1	gNAG	0.3	0	0	0	0	0	0	0	0	0
XR_006934435.1	gNAG	0.1	0.1	0	0	0.2	0	0	0	0	0
HG999684.3-7	oNAG	0	0	0	0	2.8	0	0	0	0	0
AC172371.3	gNAG	0.2	0	0	0.2	0	0	0	0	0	0
HG999685.3	oNAG	0	0	0.8	0	0	0	0	0	0	0
HG999685.3-2	oNAG	0.2	0	0.9	0.2	0.1	0.1	0	0.2	0	0.1
XR_004168620.1	oNAG	0	0	0	0.3	0	0	0	0	0.2	0.1
HG999685.3-3	oNAG	0	0	0	0.1	0.1	0	0	0.1	0	0
XR_005860515.2	gNAG	0	0	0	0.1	0.1	0	0	0	0	0
XM_046918373.1	gNAG	0	0	0.3	0.1	0.2	0.1	0.1	0	0	0.2
HG999685.3-5	oNAG	0	0	0	0	0.1	0	0.1	0.1	0	0
Gal439	novel	0	0.1	5.5	1	0.7	0.4	0.1	0.5	1.2	0.8
XM_040658362.2	gNAG	0.3	0.3	0.1	0.2	0.2	0.1	0	0.1	0.3	0.1
HG999685.3-6	oNAG	0.1	0	0	0	0.1	0.1	0	0.2	0	0
HG999685.3-7	oNAG	0.1	0.1	0.5	0	0	0	0	0.2	0.1	0.1
XR_005860227.2	gNAG	0	0	0	0	2.7	0	0	0	0	0
AP004717.1	gNAG	0	0	0	0.1	0	0	0	0	0	0
XR_005861116.2	gNAG	0.3	16.7	1	0.5	0.1	0	0.1	0.5	0.7	0.8
Gal46	novel	0	0	0	0.2	0	0.1	0	0.2	0.3	0.1
XM_040674902.2	gNAG	3	0	0	0	0	0.1	0	0	0	0
HG999688.3-1	oNAG	0.2	0	0	0.2	0	0	0	0	1	0.1
HG999688.3-2	oNAG	0	0	0	0	0	0	0	0	0.1	0.2
HG999688.3-4	oNAG	0	0	5.5	0	0	0	0	0	0	0
XR_001467274.4	gNAG	0.1	0	0.1	0.1	0.2	0	0	0	0	0
XR_006939878.1	gNAG	0.1	0	0	0	0.4	0	0	0.2	0	0
XR_006935310.1	gNAG	0.1	0	0	0.6	0.4	0	0	0	0.1	0
Gal483	novel	0.1	0	0.6	0.3	0.2	0	0	0.1	0	0.1
XR_005861634.2	gNAG	0	0.8	0	0.1	0	0	0	0	0	0
XR_006935382.1	gNAG	0.1	0	0.3	0	0.3	0	0	0	0	0
Gal487	novel	0	0.2	0	0.1	0	0	0	0	0	0
HG999687.3-1	oNAG	0	0	0	0	0.2	0.1	0	0	0.1	0
JX290203.1	gNAG	0	0	0.4	0.5	0	0.1	0	0	0.1	0.2
XR_005851745.2	gNAG	0.6	0	0	0.3	0.1	0.1	0	0	0	0
HG999687.3-3	oNAG	0.1	0.1	2.6	0.3	0.1	0.1	0.1	0.3	0.6	1.3
XR_005861608.2	gNAG	0.5	2	0.2	0	0	0.2	0	0	0	0.2
XR_005851763.2	gNAG	0.5	0	0.4	3.5	0.7	0	0.1	0.1	0.4	0.1
XM_046921574.1	gNAG	0	0	0	0.3	0	0	0	0	0	0
XR_005851654.2	gNAG	0.2	0	0.1	0.1	0.4	0	0	0.1	0.1	0
XR_005851623.2	gNAG	0.1	0.1	0.5	0	0.1	0	0	0	0.5	0
XM_046908850.1	gNAG	0.1	0	0.4	0.6	0.1	0	0	0.3	0.1	0.3
Gal507	novel	0	0	0	0	0	0.3	0	0	0	0
XR_005852378.2	gNAG	0	0.6	1	0	0.1	0.5	0	0.3	0.5	0.3
XR_005852098.1	gNAG	0	0	0.4	0	0	0	0	0	0	0
XR_006935483.1	gNAG	0	0	0.1	0	0	3.2	0	0.2	0.6	0.6
XR_005861893.2	gNAG	0.1	0.4	0	0.3	0	0	0	0	0	0
XM_046922420.1	gNAG	0	0	0	0	0	0.2	0	0.2	0	0.1
HG999689.3-3	oNAG	0	0	0	0	0.9	0	0	0	0	0.1
HG999689.3-5	oNAG	0.1	0	0.2	0.1	0.5	0	0	0	0.7	0
CR523666.1	gNAG	0.8	0.1	0.8	0.4	3.3	0.8	0	0.1	0.6	0.4
XR_005862315.2	gNAG	0	0.1	0	0.2	0.5	0.2	0	0	0.1	0.1
HG999690.3	oNAG	0	0	0.4	0	0.1	0	0	0	0	0
AC232717.1	gNAG	0.1	0	0	0	0	0	0	0	0	0
XR_006937725.1	gNAG	0	0	0	0	0	0	0	0.1	0.1	0
AC191647.3	gNAG	0.2	0.4	1	1.1	0.3	0.2	0.2	0	0	0.3
AC187510.3	gNAG	0	0	0	0	0.7	0	0	0.1	0.2	0.1
XR_006937839.1	gNAG	0	0	0	0	0.2	0	0	0	0	0.1
AC192556.2	gNAG	0	0	0	0.1	0	0.1	0	0.1	0.3	0.1
AC192464.5	gNAG	0	0	0	0	0	0.1	0.1	0	0.1	0.1
XR_006937737.1	gNAG	0	0	0.1	0.1	0	0	0.2	0	0.1	0.1
AC192387.4	gNAG	0	0	0.2	0	0	0	0	0.1	0.1	0.1
XR_006937675.1	gNAG	0	0.1	0.3	0.3	0.1	0	0	0	0	0.2
AC190413.3	gNAG	0	0.1	0	0	0	0	0	0	0	0
XM_025142988.3	gNAG	0.4	0	0.6	0.7	0.5	0	0	0.2	0.7	0.5
XR_005845286.2	gNAG	0	0	0.6	0.2	0	0.3	0.5	0.1	0.4	0.1
XR_006933079.1	gNAG	0.1	0	0.1	0	0	0	0	0.1	0.1	0.1
LR606197.1	oNAG	0.1	0	0.3	0	0.6	0	0	0	0	0.2
Gal601	novel	0	0	0	0	0	0.3	0	0	0	0
XR_211254.5	gNAG	0.2	0.1	1.7	0.8	0.1	0.3	0	0.4	0.7	1.2
Gal62	novel	0	0	0	0	0	0	0	0.1	0	0
Gal621	pseudogene	0	0	0.2	0.2	0.3	0.2	0.3	2.5	0.9	0.4
XR_005862100.1	gNAG	0	0.7	0.2	0	0	0	0	0	0	0
Gal629	novel	0	0	0	0.1	0.1	0	0	0	0	0.1
XR_006933008.1	gNAG	0.2	0	0.4	0.2	0.6	0.1	0	0.2	0.3	0.2
Gal641	novel	0.4	0.2	0.1	0.3	0.1	0.1	0	0.2	0.4	0.4
XR_002434804.1	oNAG	0.3	0	0.3	0.3	0.3	0.3	0.1	0.1	0	0.3
Gal656	novel	0.1	0	0.1	0.1	0	0.3	0	0.2	0.3	0.1
Gal659	novel	0	0	0	0.2	9.5	0.1	0	0	0	0
XM_031589606.1	oNAG	0.4	0.4	1.4	1	0.2	0.1	0	0.3	0.7	0.8
Gal660	novel	0	0	0.1	0.1	0.1	0	0	0.2	0.1	0
AC270326.1	gNAG	2.7	0	0	0.3	0	0.1	0	0	0.3	0.1
AC147444.4	gNAG	0	0	0.1	0.2	0	0	0	0	0	0
LR606185.1	oNAG	0	0.2	0	0.1	0	0	0	0	0	0
Gal670	pseudogene	0.1	0.1	0.1	0.4	0.2	0.1	0	0.2	0.1	0.1
XR_001465807.3	gNAG	0	0	0	0	1.2	0	0	0	0	0
XR_006931199.1	gNAG	0.3	0	0.2	0.5	0.1	0.1	0	0	0	0
XR_005862042.2	gNAG	0	0.1	0.3	0.1	0.3	0	0	0.2	0.2	0.1
XR_006934204.1	gNAG	0	0	0.1	0	0	0	0	0.1	0.2	0.2
XR_005853337.2	gNAG	0	0.1	0.1	0.1	0	0	0	0.1	0	0
Gal703	novel	0	0	0	0	0	0	0.1	0.2	0	0
XM_046926203.1	gNAG	0.4	0	2.8	0.3	0.1	0.1	0	0.2	0.8	0.8
Gal71	novel	0	0.1	0.1	0.3	0.3	0.1	0.1	0.1	0.1	0.1
XR_005853668.2	gNAG	1.1	0.4	0.6	1.5	0.1	0.8	0.3	0.8	0.6	0.5
XM_046926268.1	gNAG	0	0	0.1	0	0	0	0	0	0.1	0
XR_005844163.2	gNAG	0.1	0	0.1	0.1	0	0	0.1	0	0	0
HG999695.3-6	oNAG	0.1	0	0	0.2	0	0	0	0	0	0
XR_001558209.2	oNAG	0.2	0	1.5	0.7	0.2	0.6	0	0.2	1.1	1
HG999696.3-2	oNAG	0	0	0.7	0	0	0	0	0	0.1	0.1
Gal74	novel	0.1	0.1	0	1	0	0.4	0	0.2	0.2	0.1
XR_005854165.2	gNAG	0	0	0.6	0	0.7	0	0	0.1	0.3	0.8
XR_006936251.1	gNAG	0.6	0.8	1.3	4.3	0.5	1.8	0	0.1	0.6	0.1
XR_006931706.1	gNAG	0	0	0.2	0.2	0.1	0	0.1	0	0.4	0.2
HG999699.3-2	oNAG	0	0	0.3	0.4	0.2	0	0.1	0	0	0
XR_005843888.2	gNAG	0.7	0.9	2.9	0.6	0.5	0	0	0.8	2.6	1.7
HG999699.3-4	oNAG	0.4	0	0.8	0.6	0.1	0.1	0.1	0.2	0.3	0.3
ON022098.1	gNAG	0	0	0.1	0	0	0	0	0	0	0
XR_005845096.2	gNAG	0	0.1	0	0	0	0	0	0.1	0	0.1
HG999686.3-8	oNAG	0	0	0	0	0.2	0	0	0	0.6	0
Gal79	novel	0	0	0.3	0.1	0	0	0	0	0.5	0.2
HG999686.3-11	oNAG	0	0	0	0.1	0.1	0	0	0	0	0
XR_005847401.1	gNAG	1.2	0	1.9	0.9	0	0.1	0	0.1	0.7	0.5
XR_006932850.1	gNAG	0.5	0	0.2	1.9	0.1	0.1	0	0	0	0
XR_006932885.1	gNAG	0	0	0	0	10.4	0	0	0	0	0
XM_046912035.1	gNAG	0	0	0.1	0	0.1	0	0	0	1.5	0
XR_005841283.2	gNAG	0	0	0.1	0	0.2	0	0	0	0	0
XR_006936782.1	gNAG	0.1	0	0.1	0.1	0.5	0.6	0	0	0.5	0.5
XR_005855200.2	gNAG	0	0.2	0	0.2	0.1	0	0.3	0.7	0	0.1
XR_006931998.1	gNAG	0.4	0.1	0.1	0	0.1	0.3	0	0	0	0
XR_006937021.1	gNAG	1.5	0.5	0.2	0.5	0	0	1.4	0.4	0.7	1.1
HG999707.3-2	oNAG	0	0	0	0.3	0	0	0	0	0	0
Gal894	novel	0	0.1	0	0.1	0.1	0	0	0	0.1	0
XR_001465596.3	gNAG	0	0.1	0.1	0.2	0	0.1	0	0	0.1	0
XR_005844056.2	gNAG	0	0	0.2	0	1	0	0	0	0.2	0
XR_002436716.1	oNAG	0	0	0.4	0	0	0.2	0	0	0	0
LR606188.1-1	oNAG	0	0	0.1	0.2	0.1	0	0	0	0.1	0.2
XR_005848725.2	gNAG	0.4	0	0	1.3	0	0.2	0	0	0.2	0.1
OV839391.1	oNAG	0	0	0.3	0.4	0	0	0	0	0.1	0
LK064646.1	oNAG	0	0	0.2	0	0.1	0	0	0.1	0	0.2
XR_005844090.2	gNAG	0	0	0	0	0.2	0	0	0.4	0.6	1.2
Gal921	novel	0.1	0.1	0	0.4	0	0.1	0	0.3	0.1	0.1
Gal934	novel	0	0	0	0	0	0	0	0	0	0
Gal938	novel	0	0.1	0.8	0.2	0.1	0	0	0.1	0	0.2
LR606188.1-2	oNAG	0	0	0	0.2	0	0	0	0	0	0
LR606193.1	oNAG	0	0.2	0.2	0	0.3	0	0	0	0	0
XR_005858590.1	gNAG	0.4	0	0.3	0	0.5	0	0	0	0	0.1
LR606193.1-1	oNAG	4.9	0	0.2	0	0	0	0	0	0.1	0.2
LR606193.1-2	oNAG	0	0	0	0.1	0.2	0	0	0	0	0
CR522932.1	gNAG	0	0.1	0.5	1	0.2	0.5	0	0.2	0.4	0
XM_046913423.1	gNAG	1.8	0	0.1	0.2	0.1	0	0	0.1	0	0.2
XR_006938985.1	gNAG	0.4	0	0.2	0.4	0.3	22.2	0.5	0.3	4.4	4.7
XM_025145746.3	gNAG	3.9	2.8	56	18.2	4.6	3.9	0.2	10.7	18.8	20.2
XR_005852897.2	gNAG	0	0.1	0	0	0	0	0	0	0.1	0.1
XR_006934519.1	gNAG	0.6	0	0.4	0.2	0.1	0.2	0	0	0.3	0.1
XR_006939194.1	gNAG	0	0	0	0	1.4	0.3	0	0	0	0
XR_005849660.2	gNAG	0	0.6	0	0	0	0	0	0	0	0
HG999691.3-1	oNAG	0	0	0	0	0	0.3	0	0	0	0
XR_006934896.1	gNAG	1.2	0	0.1	0.1	0	0.2	0	0	0	0.1
XR_005850588.2	gNAG	0	0	0.2	0	0	0.1	0	0	0	0
HG999685.3-11	oNAG	0.2	0	0.2	0.2	0.1	0.1	0	0	0	0
HG999682.3-20	pseudogene	0	0	0.1	0	0	0	0	0	0.1	0.1
HG999682.3-8	pseudogene	0	1.3	0	0	0	0	0	0	0	0
HG999684.3-11	pseudogene	0	0	0	0	0	0	0	0	0.5	0.2
HG999685.3-10	pseudogene	0	0	0	0.1	0.1	0	0	0	0.1	0
HG999688.3-3	pseudogene	0	0.1	0	0	0	0	0	0	0	0.2
HG999688.3-8	pseudogene	0	0.2	0	0	0	0	0	0	0	0
HG999692.3-2	pseudogene	0	0	0.6	0.1	0.1	0	0	0	0	0
HG999692.3-4	pseudogene	0	0	0	0	0.2	0	0	0.3	0.4	0.1
HG999693.3-1	pseudogene	0	0.3	0	0	0	0	0	0	0	0
HG999695.3-9	pseudogene	0.3	0.2	0	0	0	0.6	0.1	0.1	0.1	0.2
HG999700.3-6	pseudogene	0.2	0.1	0.1	0	0	0	0	0	0	0
HG999701.3-9	pseudogene	1.1	0	0	0	0	0	0	0	0	0
HG999704.3-1	pseudogene	0.3	0	0.4	0.2	0.2	0.2	0	0	0.5	0.2
HG999705.3-1	pseudogene	0.5	0.3	1.6	1.8	2.4	0.3	0	0.3	0.5	0.4
HG999706.3-3	pseudogene	0	0	0.3	0.3	0.1	0	0	0.1	0	0.1
HG999707.3-1	pseudogene	0	0	0.3	0.7	0	0	0	0	0	0.4
HYAL4	pseudogene	1	1	2	1.5	1.2	0.8	0.3	1.2	1.8	1.4
AC188941.2	gNAG	0	0	0	0.5	0	0.1	0	0	0	0
HG999683.3	oNAG	0.4	0	0	0	0	0	0	0	0	0
NM_205242.3-1	gNAG	58.4	57.8	68.7	94.7	33.4	80.7	3.1	22.7	110.4	67.3
BX930718.1	gNAG	64.2	44.3	191.6	117.5	78.3	87.2	11.9	69.3	112.8	117.4
HG999695.3-8	oNAG	0.1	0.1	0.5	0.5	0.6	0.3	0	0.3	0.9	1.1
XM_033455476.1	oNAG	0.1	0.1	0.4	0	0	0	0	0.1	0.5	0.1
XM_031612082.1-1	oNAG	29.6	11.9	44.5	22.6	28	25.3	3.6	19.1	33.5	33.1
LOC100857556	pseudogene	5.1	2	4.1	6	5.7	10.8	0.8	3.6	6.9	6.8
LOC100857660	pseudogene	0	0	0	0	0	0	0	0	0	0
LOC101747894	pseudogene	0.1	0	0.3	0.1	0.1	0.1	0	0.1	0.2	0.2
LOC107051983	pseudogene	8.8	2.7	19.8	15.6	4.9	14.2	1.8	5.4	11.1	8.6
LOC107052457	pseudogene	0	0	0	0.1	0	0	0	0	0	0
LOC107054827	pseudogene	0.1	0	0.1	0.1	0	0.1	0	0	0	0
LOC112530678	pseudogene	0	0	0	0	0	0	0	0	0	0
LOC112530780	pseudogene	0	0	0	0	0	0	0	0	0	0
LOC112530797	pseudogene	0	0	0	0	0	0	0	0	0	0
LOC112531191	pseudogene	4	3.5	36.6	9.8	1.8	2.7	0.2	4	5.5	5
LOC112531611	pseudogene	0	0	0	0	0	0	0	0	0	0
LOC112532750	pseudogene	9.1	0.7	12.1	9.5	4.8	6.9	0.5	4	4.7	4.6
LOC112533385	truegene	3.7	0.9	3	0.8	0.4	2.4	0.4	1.5	2.8	1.7
LOC112533477	pseudogene	0.1	0	0.2	0.3	0.7	0	0	0	0.5	0.3
LOC121107001	pseudogene	2723.4	1409.9	2061.7	1451.9	1794.2	1442.8	1689.6	1416.8	3472.5	2134.8
LOC121107022	pseudogene	3845.5	1353.6	1566.3	1362.3	1796.7	2398.5	1534.9	1369.3	2845.3	2089.2
LOC121107511	pseudogene	1.2	0.7	3.3	2.3	1.8	0.9	0.2	1.2	2.8	3.1
LOC121108009	pseudogene	0	0	0	0	0	0	0	0	0	0
LOC121108036	pseudogene	0.1	0.1	0.3	5.7	0	0.1	0	0	0	0
LOC121108527	pseudogene	0	0	0	0	0	0	0	0	0	0
LOC121108679	pseudogene	1.2	4.1	16.7	2.1	4.5	3	0.5	2.4	5	4.3
LOC121109019	pseudogene	29.1	6.6	43.8	36.4	22.6	21.3	14.6	24.8	23	21.2
LOC121109020	pseudogene	0.7	0.3	0.3	0.4	0.4	0	0	0.3	0.2	0.2
LOC121109410	pseudogene	0.5	0.1	0.7	0.3	0.3	0.2	0	0.2	0.4	0.4
LOC121110145	pseudogene	0	0	0	0	0	0	0	0	0	0
LOC121110406	pseudogene	0.1	0	0	0	0	0	0	0.1	0.1	0.1
LOC121110761	pseudogene	1.1	0.9	28.2	3.8	1.3	1	0.2	0.4	3.2	2.3
LOC121111057	pseudogene	0	0	0	0	0	0	0	0	0	0
LOC121111278	pseudogene	7.5	5.9	6.8	8.8	3.3	6.1	1	7.5	8.9	9.5
LOC121111975	pseudogene	30.5	11.2	63.3	55.6	28.6	21.7	3.6	14.5	47.3	32.7
LOC121112157	pseudogene	0.6	0.3	8	1.6	0.6	0.8	0	1	2.3	2.5
LOC121112373	truegene	0	0	0	0	0	0	0	0	0	0
LOC121112408	truegene	0.1	0	0	0.4	0.1	0.1	0	0	0.1	0
LOC121112419	pseudogene	3.2	0.2	0	0	0.3	0.2	1.1	0	3.8	0.2
LOC124417482	pseudogene	5.2	3.8	14.8	14.9	20.8	1.5	0.8	4.7	19.5	7.5
LOC124417593	pseudogene	0	0	0	0	0	0	0	0	0.1	0
LOC124417594	pseudogene	0.7	0.7	1.4	1.3	0.8	0.5	0.3	0.6	1.1	0.8
LOC124418268	pseudogene	0	0	0	0	0	0	0	0	0	0
LOC431648	pseudogene	9.4	5.8	23	20.1	12	13.2	1.9	10.6	23.3	18.1
LOC769987	pseudogene	0.2	0	0.2	0	0.1	0	0	0.1	0.2	0
MGAT4F	pseudogene	0	0	0	0	0	0	0	0	0	0
MHCY2B8P	pseudogene	0.2	0.1	0.1	0.2	0	0	0	0	0	0.1
NM_001389564.2	gNAG	0	0.2	0	0.1	85.7	0.4	0	0.2	8.3	0.4
NM_001396622.1	gNAG	188.4	28.4	153.6	117.6	49.7	436.7	17.8	156.4	861	434
NM_204277.1	gNAG	45.8	32.6	115	80.4	55.7	64.4	8.3	48.6	87.6	82.4
NM_205242.3	gNAG	94.9	143.6	143.2	165.3	63.9	161.4	5.8	64.4	200.2	145.1
AC140945.1	gNAG	0	0	0	0	0.6	0	0	0	0	0
HG999682.3-25	oNAG	1.9	0	0	0	0	0.1	0	0	0	0
XM_013175487.2	oNAG	0	0	0	0	0.1	0.1	0	0.5	0.4	0.1
XR_003074010.2	gNAG	0.1	0	0	0	0.3	0	0	0	0	0
XR_005852374.1	gNAG	0.2	0	0.6	0.1	0.1	0.1	0	0	0	0
XM_021383132.1	oNAG	44.1	36.3	52.7	49.9	47.8	57.8	8.2	37.5	50.5	58.1
AC197816.4-1	gNAG	0	0	0	0	0	0	0	0.4	0	0
XM_015295528.4	gNAG	4.9	4.4	12	22.1	14.1	3.4	2.2	14.3	35	56.2
HG999685.3-29	oNAG	4.4	0.3	1.1	5	2	27.8	0.2	1.3	4.3	1.3
OU015526.1	pseudogene	0	0.1	0.2	0.3	0.3	0	0	0.1	0.1	0.2
HG999693.3-5	oNAG	0.2	0.4	0.8	0.1	0.2	0.3	0	0.4	0.6	0.4
XM_040686188.2-1	gNAG	0.3	0.7	1.1	0.6	1	0.1	0	0.3	0.4	0.8
XR_005849175.2	gNAG	0.1	0	0.2	0.1	0.1	0	0	0	0.1	0.1
BX931403.2	gNAG	1.1	0.2	0.3	1.4	0.9	0.8	0	0.6	2.3	0.9
Gal14	novel	0	0	0.1	0	0	0	1.2	0.1	0	0.1
XR_006932067.1	gNAG	0.3	0.1	0.2	0.1	0	0	0.7	0.7	0.4	0.2
AF236668.1	gNAG	0	0.3	0.1	0.1	0	0.1	0	0	0.1	0.2
AC192960.3	gNAG	0	0	0	0	1.1	0	0	0	0	0
AC190266.4	gNAG	0	0	0	0	0.1	0	0	0	0.1	0
XM_040659593.2	gNAG	0	0	0.7	0.1	0	0	0	0	0	0.4
HG999696.3-4	oNAG	4.6	3	9.3	9.9	5	5.2	1.4	6.1	5.9	6.4
XM_032448832.1	oNAG	0.5	0	0.3	0.2	0.1	0	1.1	0.5	0.1	0.1
XM_015300234.4	gNAG	1.1	0	1.5	0.8	0.2	1.2	0	0.7	2.9	1.6
XR_002115641.2	oNAG	0.2	0	0.1	0	0	0.1	0	0	0.1	0
XR_005840900.1	gNAG	0	0.1	0	0.3	0	0	0	0	0	0
XR_005854901.2	gNAG	0.1	0	1.5	0.5	0.2	0	0	0	0	0.1
REP15	pseudogene	0.1	0	0	0.5	0.1	0.2	0	0	0.1	0.2
HG999688.3-11	oNAG	0	0	0	0.1	0	0	0	0	0.2	0
XM_004938839.5	gNAG	0	0	0	0.6	0.1	0.7	0	0.1	0.5	0.1
XM_021384046.1	oNAG	0.8	0.2	1.5	1.2	0.7	0.6	0.1	0.7	1.3	1.3
XR_005848398.2	gNAG	0	0	1.3	0	0	0	0	0.3	0.1	0
XM_046921719.1	gNAG	0.4	0	0	0	0	0.1	0	0	0.1	0
XM_014262261.1-1	oNAG	22.2	9.4	12.7	70.1	13.7	12.7	0.7	5.5	11.6	8.4
XM_046915922.1	gNAG	3	0.8	1.7	7.3	1	0.5	0.2	0.3	1.6	0.6
HG999703.3-2	oNAG	1.4	0	0	0.1	0	0.1	0	0	0	0.1
AC189680.3	gNAG	0	0	0.4	0.2	0	0	0	0	0	0.2
XM_015281158.4	gNAG	33.5	6.8	22.3	68.7	12	104.7	1.3	9.1	31.6	27.1
XM_046918744.1	gNAG	4.2	2.6	9.5	9.2	4.1	10.9	1.1	4.6	7.9	8.5
XM_040703125.2-1	gNAG	0.3	0	9.5	0.2	2.4	0	0.2	0.2	0.8	0.7
XM_040689643.2	gNAG	0.4	0.6	2.7	4.6	1.6	0.6	0.3	1.3	1.6	1.8
XM_026052974.1	oNAG	5.7	3.7	12.9	15.1	6.2	5.6	1.7	6	9.9	6.8
XM_015874828.2	oNAG	0	0	0	0	0.3	0	0	0	0	0
XR_006178454.1	oNAG	0.1	0	0.5	0	0	0.2	0	0.1	0.6	0.3
XM_040706933.2	gNAG	0.1	0.1	1.8	0.3	0.1	0.6	0	0.5	0.3	0.2
XM_021381909.1	oNAG	367.4	110.1	83.5	73.1	162.2	184.2	12.9	127	155.2	178.3
XR_005846789.2	gNAG	0	0.3	0.1	0	0.2	0	0	0	0	0
XM_031609238.1-1	oNAG	5.8	3.3	20.4	9.8	7.4	7.6	0.7	5.2	10.7	10.1
CR386619.1	gNAG	46.7	28.1	66.5	48	46.9	55.4	6.7	37.6	51	55.8
XM_021394434.1	oNAG	0	0	0	0.1	0.3	0.5	0	0.6	0.6	0
XR_005854307.2-1	gNAG	0.3	0.1	0.1	0.2	0.2	0	0	0.1	0.1	0
AC188948.2	gNAG	0	0	0	0.2	0	0	0	0	0	0
XM_025143605.3	gNAG	45.3	27.2	56.4	60	45.4	45.3	6.9	27.9	50.3	51
XM_040581585.1	oNAG	132.4	101.4	161.5	118.1	194	142.4	23.4	79.9	155.4	151.6
XM_021383619.1	oNAG	11.8	5.6	19.5	20.8	13.8	13.1	1.6	7.1	15.3	19
XM_040543449.1	oNAG	35	21.8	60.9	43.4	46.8	54.3	9.2	38	54.4	60.5
Gal22	novel	19.8	134.2	13.3	9.2	186.2	15.9	4.7	68.8	30.2	40.8
XR_006934962.1-1	gNAG	37.7	5.2	19.6	7.5	2.9	24.1	9	13	15.2	11.4
XM_031614658.1	oNAG	10.5	0.7	14.8	25.8	4.4	9	1.1	5.2	24.9	14.1
XM_046922812.1	gNAG	0	0	0.1	0.1	0	0	0	0	0	0
XM_041713007.1	oNAG	0.4	0	0.5	0.5	0.9	0.9	0.1	0.4	3.2	1.5
XM_030475374.1	oNAG	9.2	6.2	21.4	12.1	9.1	11.3	1.7	8.5	12.8	12.5
Gal15	novel	0	0	0	0.1	0	0.4	0	0	0	0
XM_030970703.1	oNAG	46.2	8.5	38.8	30.6	20.1	22.6	2.7	9.4	25.8	24.3
HG999686.3-2	oNAG	0.7	0.3	1.1	1	0.8	0.2	0	0.1	1.5	0.9
Gal4	novel	1.6	0.3	3.4	1.1	1.1	1.2	0	0.2	0.7	0.5
XR_005846002.2-1	gNAG	0	2.4	0	0.1	0	0	0	0.6	0.5	0.1
XM_046905499.1	gNAG	16.6	10.6	32.1	24.6	10.5	22.1	1.6	11.1	21.3	21.1
AC187586.2	gNAG	0	0.3	0.3	0.1	0.1	0.3	0.1	0.2	0.5	0.2
XR_005846833.2	gNAG	0	0.2	0.2	0.4	0	0	0	0.2	0.1	0.1
XM_031596822.1	oNAG	2.4	0.6	6.7	2	2	0.8	0.6	1.7	2.1	2.1
XM_032204265.1	oNAG	0.2	0.6	3.3	0.3	0.3	0.3	0	0.8	1.1	1.9
XM_032442582.1	oNAG	0.2	0.1	0	0.1	0.2	0	0	0	0.2	0.1
Gal556	novel	13.8	3.9	18.5	14.2	8.6	11.6	1.6	5.5	12	8.9
XR_005849932.1	gNAG	0.1	0.1	0.2	0.2	0	0.2	0.1	0	0	0
XR_005852907.2	gNAG	0	0	0.6	0	0.2	0	0	0	0.2	0
XR_006933787.1	gNAG	0.1	0	0.2	0	2	0.3	0	0	0.1	0.1
XM_037371960.1	oNAG	8	0.2	4	2.8	1.1	11.9	0.2	2.6	7.8	6.7
BX933580.2	gNAG	32.6	14	41.6	47.6	24.5	46.7	4.6	15.5	28	26.8
XM_037406737.1	oNAG	8.3	4.3	9.5	11.4	15	5	1.2	5.8	9.2	8.6
XR_005841785.2-1	gNAG	0.1	0.1	0.2	0.1	0.2	0.6	0	0	0.4	0
XM_046933895.1	gNAG	0	0	0	9.3	0.1	0	0	0	0	0
XM_046934020.1	gNAG	13.7	9.8	34.5	31.1	19.1	16.4	2.3	11.1	28.2	28.2
XM_040654439.1	gNAG	0.1	0.6	0.5	0.5	0.3	0.1	0	1.4	1.2	0.4
XM_046934569.1	gNAG	1.1	0.4	1.1	2.4	1.1	0.5	0.2	0.7	1.7	1.3
AC197854.4	gNAG	0.1	0.1	0.3	0	0.1	0.1	0	0	0.3	0.1
[truncated: 17,652 more rows]

## Sheet: Table S5
Table S5: Summary of putative RNA-supported genes
[truncated: 6 more rows]

[truncated: 10 more sheets: Table S6, Table S7, Table S8, Table S9, Table S10, Table S11, Table S12, Table S13, Table S14, Table S15]
